# Supplementary material for: Deciphering the origins of guanylate-binding proteins in mammals (Monotreme, Marsupials and Placentals)
Source: BMC Biol. 2025 Oct 1;23:292. doi: 10.1186/s12915-025-02403-8 (PMC12486975; doi:10.1186/s12915-025-02403-8)
Supplement: Supplementary file 2 — Additional file 2: Data 1. Alignment of the mammals' GBP amino acid sequences used in this study. [file 12915_2025_2403_MOESM2_ESM.txt]

>Arvicanthis niloticus GBP4 XM_034500840 (Gbpd3)
~~~~~~~~~~~~~~~~~~~~~~~~~~~~~~~~~~~~~~~~~~~~~~~~~~~~~~~~~~~~
~~~~~~~~~~~~~~~~~~~~~~~~~~~~~~~~~~~~~~~~~~~~~~~~~~~~MAPGT~MK
APMCLVENK~NK~QLLVNPRAIRILNNISQPVVVVAIVGMYRTGKSYLMNCLAGQNH~~~
~~~~~~GFPLGSTVQSQTKGIWMWCVPHPTKSRHTLILLDTEGLGDVEKGDPKNDAWIFA
LAVLLSSTFVYNSTSTINNDALEKLH~~YVTKLTELIRAKSSPRTDGI~~~~~~~EDARE
FVGFFPDFVWTVRDFTLDLK~LDGCCITEDQYLENALKLVPGQ~~DPQTVTSNWPRECIR
QFFPRRKCFVFDWPVSDPQLLAKIESIPESRLNPKFQEQLKTFSSHIFTHAAGKRLGE~~
~GILVTGNRLGNLVQTYVDAINTGTVPCLENAVKTLAEHENSAAVQKAADHYSE~~~QMG
QRV~~RLPTDTLQELLDVHAACEKEAIAVFMEHSFKDDQWKFQKKLVVTTEERKKTFMQQ
NEAASLRHCQAELDKVSESLRES~ISHGAFSVPGGYSLYLEARKKVEQDYER~~VPRKGV
KASEVFQNFLKSQITVEETILQSDKALSDGQKAMAAELAK~~~~~KEAA~~~~EKELELM
RQQQ~~NKKEQEIEAQMRSFSENM~~AQLQKKIEMERENLLRDQERV~~~~~LHHKLEVL
EELLREGVEEKYNDLKREINLR
>Microtus ochrogaster GBP4 XM_005357372 (Gbpd3)
~~~~~~~~~~~~~~~~~~~~~~~~~~~~~~~~~~~~~~~~~~~~~~~~~~~~~~~~~~~~
~~~~~~~~~~~~MLEDMHKMEQYVMAEKGESHQEHMKQFTEKKKEDLGCQVVMASET~MK
APICLVENK~NK~KLSVNRRAIEILNSISHPVVVVGIVGMYRTGKSYLMNCLAGQNN~~~
~~~~~~GFPLGSTVQSQTKGIWMWCVPHPTKPNHTLILLDTEGLGDVEKGDPTNDAWIFA
LAVLLSSTFVYNSMSTINNDALEKLH~~YVTKLTELIRAKSSPQSNAI~~~~~~~EDAGE
FVSFFPDFIWTVRDFTLELK~LDGHCITEDDYLEKALKLIPGQ~~NPQIQTSNWSRECIR
QFFPRRKCFVFDWPVSDPQLLAKIESIPESQLNPKFQKQSKAFCSYIFTHASIKKLRE~~
~GVLVTGNRLGTLVETYVDAINSGTVPCLENAVKTLAERENSIAVQRAVDHYSE~~~QMA
QRV~~RLPTNTLQELLDVHAACEKEAITVFMEHSFLDDQWEFQKKLVATIEKRKEAFMLQ
NEAASLSYCQAELERLSESLMEN~ISCGSFSVPGGHSLYLEVRKKVEQTYEQ~~VPRKGV
KANEVFQDFLKSQITIEDSILQSDKALTDGQKAMAAEQAK~~~~~KEAA~~~~EKELELM
RQQQ~~TEQEQAKEAQMRTLSENM~~AQLQKKMESERENLLREQERI~~~~~LDHKIKAL
KELILDGVEEKYDDLRREIKLK
>Mus pahari GBP4 XM_021189011 (Gbpd3)
~~~~~~~~~~~~~~~~~~~~~~~~~~~~~~~~~~~~~~~~~~~~~~~~~~~~~~~~~~~~
~~~~~~~~~~~~~~~~~~~~~~~~~~~~~~~~~~~~~~~~~~~~~~~~~~~~~~~~~~MK
APMCLVENK~NK~HLLVNPRAIHILNNISQPVVVVAIVGMYRTGKSYLMNCLAGQNH~~~
~~~~~~GFPLGSTIQSQTKGIWMWCVPHPTKPSHTLILLDTEGLGDVEKGDPRNDAWIFA
LAVLLSSTFVYNSMSTINNDALEKLH~~YVTKLTELIRSKSSPRSDGI~~~~~~~EDSRE
FVGFFPDFIWIVRDFTLELK~LDGHCITEDQYLENALKLVPGQ~~DPQTGTSNWPRQCIR
QFFPRRKCFVFDWPVSDPQLLAKIESIPESQLNPKFRDQLKTFNSHIFTHATVKRLGE~~
~GILVTGNRLGNLVQTYVDAINTGTIPCLENAVTTLAQRENSAAVQKAADHYSE~~~QMA
QRM~~RLPTDTLQELLDVHAACEKEAIAVFMDHSFKDEQWKFQKQLLGIIQEGKETFMRQ
NEAASLSHCQTELDKLSESLREN~ISCGAFCVPGGHNLYLEARKKVEQDYEQ~~VPRKGV
KASEVFQNFLKSHITVEASILQSDKALSDGQRAMADEKAK~~~~~KEAA~~~~EREVELM
RQQQ~~KKQELEIEAQMRSFTENM~~AQLKKKMEMEKEKLLRDQKRV~~~~~LDQKMKAL
KELLLEEVEEKCDGLRREIKLR
>Rattus norvegicus GBP6 XM_017591354 (Gbpd3)
~~~~~~~~~~~~~~~~~~~~~~~~~~~~~~~~~~~~~~~~~~~~~~~~~~~~~~~~~~~~
~~~~~~~~~~~~~~~~~~~~~~~~~~~~~~~~~~~~~~~~~~~~~~~~~~~~~~~~~~~~
~~~~~~~~~~~~~~~~~~~~~~~~~~~~~~~~~~~~~~~~~~~~~~~~~~~~~~~~~~~~
~~~~~~~~~~~~~~~~~~~~~~~~~~~~~~~~~~~~~~~~~~~~~~~~~~~~~~~~~~~~
~~~~~~~~~~~~~MSTINHQALEKLH~~YVTKLTELIRAKSSPRSDGL~~~~~~~EDARE
FVAFFPDFIWTVRDFTLELK~LDGHCITEDQYLENALKLVSGQ~~DPQTLVSNRPRECIR
QFFPRRKCFVFVWPVSDPQLLSKIESIPKSQMNPKFQEQLKNFCSYIFTHATGKRLGE~~
~GILVTGSRLGNLVQTYVDAINTGTVPCLENAVKTLAEHENSTAVQKAADHYSE~~~QMA
QRV~~RLPTDTLQELLDVHSACEKEAIAVFMEHSFKDDQWKFQKKLTVIVEERKGAFMEQ
NESASLSQCQAELDKLSASLRES~ITHGAFYVPGGHSLYLEAIKKVEQDYEQ~~VPCKGV
KASEVFQNFLKSQITVEESILQSDKALSDGQRAMAVELAK~~~~~NEAA~~~~EKELELK
RQQQ~~KKQEQETETQMRSFSEIM~~TQLQKKMEMERENILRDKERV~~~~~LDHKLKAL
RDLLLEGIEEKYEDLRREIKLR
>Mus musculus GBP6 XM_011249385 (Gbp6)
~~~~~~~~~~~~~~~~~~~~~~~~~MAYFILLSVLFLLQHVISFNSFSLSLSLSLSLSLS
LSLSVCVCVVSLHKRGAKRAGGRRAEGSLRRQQQLRTALGPVLWDQIHLRWQVAMTQPQM
APICLVENH~NE~QLSVNQEAIEILDKISQPVVVVAIVGLYRTGKSYLMNCLAGQNH~~~
~~~~~~GFPLGSTVQSQTKGIWMWCMPHPTKPEHTLVLLDTEGLGDVEKGDPKNDLWIFA
LSVLLSSTFIYNSMITINHQALEQLH~~YVTELTELIRAKSSPNPAGI~~~~~~~KNSTE
FVSFFPDFVWTVRDFMLELK~LNGEDITSDDYLENALKLIPGD~~KPRMQASNSCRECIR
LFFPNRKCFVFDRPTHDKELLQKLDSITEDQLDPKFQEVTKAFVSYIFTYAKIKTLKE~~
~GIKVTGNRLGILVTTYVNAINSGAVPCLDDAVTTLAQRENSVAVQKAADHYSE~~~QMA
QRL~~RLPTETLQELLDVHAACEKEAMAVFMEHSFKDENQQFLKKLVELIGENKELFLSK
NEEASNKYCQEELDRLSKDFMEN~I~~STFFVPCGHKLYMDKREKIEHDYWQ~~VPRKGV
KASEVFQSFLQSQAFIESSILQADTALTAGEKAIAEERAQ~~~~~KVAA~~~~EKEQELL
RQKQ~~KEQQEYMEAQEKSHKENL~~EQLRRKLEQEREQDIKDHDMM~~~~~LKKLMKDQ
KAFLEEGFKKKAEEMNKEIQQL
>Mus caroli GBP6 XM_021162424 (Gbp6)
~~~~~~~~~~~~~~~~~~~~~~~~~~~~~~~~~~~~~~~~~~~~~~~~~~~~~~~~~~~~
~~~~~~~~~~~~~~~~~~~~~~~~~~~~~~~~~~~~~~~~~~~~~~~~~~~~~~MTQPQM
APICLVENH~NE~HLSVNQEAIGILEKISQPVVVVAIVGLYRTGKSYLMNCLAGQNH~~~
~~~~~~GFPLGSTVQSQTKGIWMWCVPHPTKPEHTLVLLDTEGLGDVEKGDPKNDLWIFA
LGVLLSSTFIYNSMNTISHDSLEKLH~~YVTELTELIRAKSSPNPDGI~~~~~~~KNSTE
FVSFFPDFVWIVRDFMLELK~LNGEDITSDDYLENALKLIPGN~~NPRMQASNSARECIR
RFFPNRKCFVFDRPTHDRELLQKLETISENQLDPMFREGTKAFVSYIFTYAKIKTLKE~~
~GIKVTGNGLGILVTTYVDAINSGAVPCVDDAVTTLAQHENSVAVQKAASHYSE~~~QMA
QRL~~RLPTDTLQELLDVHEACEKEAMAVFMEHSFKDENQQFLKKLVELIGEAKVLFLLK
NEEASDEYCQEELDRLSKDFMEN~I~~STFSVPGGHRLYMDMREKIEHDYWQ~~VPRKGV
KAREVFQNFLQSQAIIESSILQADTALTAGQKAIAEERAK~~~~~KEAA~~~~EKEQELL
RQKQ~~KEQQEYMEAQEKSNKENL~~EQLRRKLEQEREQLIKDHNMM~~~~~VEKKLKEQ
KALLEEGFKKKAQEMGGEIQQL
>Mus musculus GBP11 NM_001039647 (Gbp6)
~~~~~~~~~~~~~~~~~~~~~~~~~~~~~~~~~~~~~~~~~~~~~~~~~~~~~~~~~~~~
~~~~~~~~~~~~~~~~~~~~~~~~~~~~~~~~~~~~~~~~~~~~~~~~~~~~~~MTQPQM
APICLVENH~NE~QLLVNQEAIEILDKISQPVVVVAIVGLYRTGKSYLMNRLAGQNH~~~
~~~~~~GFPLGSTVQSQTKGIWMWCVPHPTKPEHTLVLLDTEGLGDVEKGDPKNDLWIFA
LSVLLSSNFIYNSMNTISHDSLEKLH~~YVTELTELIRAKSSPNPHGI~~~~~~~KNSTE
FVSFFPDFVWTVRDFTLKLK~LNGEDITSDGYLENALKLIPDN~~NPRMQASNLARECIR
RFFPNRKCFVFDRPTYDIELLQKLETISEDQLDPMFQKRTKAFVSYIFNYAKIKTLKE~~
~GIKVTGNGLGILVTTYVDAINSGAVPCLHDAVTTLAQRENSVAVQKAADHYSE~~~QMA
QRL~~RLPTETLQELLDVHAACEKEAMAVFMEHSFKDENQQFLKKLVELISEKNGLFLLK
NEEASDKYCQEELDRLSKDLMDN~I~~STFSVPGGHRLYMDMREKIEHDYWQ~~VPRKGV
KAIEVFQSFLQSQAIIESSILQADTALIAGQKAIAEKCTN~~~~~KEAA~~~~EKEQDLL
RQKQ~~KEQQKYMEAQEKRNKENL~~EQLRRKLMQEREQLIKDHNMM~~~~~LEKLMKEQ
KALLEEGYKKKAEEMRREIYRL
>Mus caroli GBP6 XM_029477690 (Gbp6)
~~~~~~~~~~~~~~~~~~~~~~~~~~~~~~~~~~~~~~~~~~~~~~~~~~~~~~~~~~~~
~~~~~~~~~~~~~~~~~~~~~~~~~~~~~~~~~~~~~~~~~~~MVPIHLRWQVAMTQPQM
APICLVENH~NE~HLSVNQEAIDILDKISQPVVVVAIVGWSRTGKSYLMNRLVGQNH~~~
~~~~~~GFPLGSTVQSQTKGIWMWCVPHPTKPDHTLVLLDTEGLGDVEKGDPKNDSWIFA
LSVLLSSTFIYNSMSTINHQALEQLH~~YVTELTELIRVKSSPNPHGI~~~~~~~KNSTE
FVSFFPDFVWTVRDFMLELK~LNGEDITSDDYLENALKLIPGD~~KPRMQASNSCRECIR
CFFPNRKCFVFDRPSHDKELLQKLDCITEDQLDPKFQEVTKAFVSYIFTYAKIKTLKE~~
~GIKVTGNRLGTLVTTYVDAINSGAVPCLDDAVTTLAQHENSVAVQKAADHYSE~~~QMA
QRL~~RLPTDTLQELLDVHAACEKEAIAVFMEHSFKDENQQFLKKLVELIGEKKELFLSK
NEEASNKYCQEELDRLSKDFMEN~I~~STFFVPWGHKLYMDKREKIEHDYWQ~~VPRKGV
KASEVFQNFLQSQAIIESSILQADTALTAGEKAIAEERAQ~~~~~KVAA~~~~EKEQELL
RQKQ~~KEQQEYMEAQEKSHKENI~~EQLRKKLMQEREQDIKDHDMM~~~~~LKKQLKDQ
EAFLKEGFKKKAEEMNKEIQQL
>Mus musculus GBP9 XM_006534924 (Gbp6)
~~~~~~~~~~~~~~~~~~~~~~~~~~~~~~~~~~~~~~~~~~~~~~~~~~~~~~~~~~~~
~~~~~~~~~~~~~~~~~~~~~~~~~~~~~~~~~~~~~~~~~~~~~~~~~~~~~~MTQPQM
APICLVENH~NE~QLLVNQEAIEILEKISQPVVVVAIVGLYRTGKSYLMNCLAGQNH~~~
~~~~~~GFPLGSTVQSQTKGIWMWCMPHPTKPEHTLVLLDTEGLGDVEKSNPKNDSWIFA
LSVLLSSTFVYNSMSTINHQALEQLH~~YVTELTELIRSKSSRNPHGI~~~~~~~KNSTE
FVSFFPDFVWTVRDFMLELK~LNGEDITSDEYLENALKLIPGY~~NPRVQASNSARECIR
CFFPNRKCFVFDRPTHDRELLQKLETISEDQLDLKFREGTKAFVSYVFTYAKIKTLRE~~
~GIKVTGNRLGTLVTTYVDAINSGAVPCLDDAMTSVARRENSVAVQKAADHYSE~~~QMA
QRL~~RLPTDTLQELLDVHAACEKEAMAVFMEHSFKDENQQFLKKLVEIISEKIAFFWLK
NEEASNKYCQEELDRLSKDFMDN~I~~STFSVPGGHRIYTDMRKKIERDYWQ~~VPRKGV
KACEVFQNFLQSQYIIESSILQADRALTAGEKAIAEERAQ~~~~~KEVA~~~~EKEQELL
RQKQ~~KEQQEYMEAQEKRNKENL~~EQLRRKLMQEREQDIKDHDMM~~~~~LEKQLKDQ
KAFLEEGFTNKAEEINAEIERL
>Mus musculus GBP5b M81128 (Gbp6)
~~~~~~~~~~~~~~~~~~~~~~~~~~~~~~~~~~~~~~~~~~~~~~~~~~~~~~~~~~~~
~~~~~~~~~~~~~~~~~~~~~~~~~~~~~~~~~~~~~~~~~~~~~~~~~~~~~~MTQPQM
APICLVENH~NE~QLSVNQEAIEILDKISQPVVVVAIVGWSHTGKSYLMNCLAGQNH~~~
~~~~~~VFPLGSTVQSQTKGIWMWCMPHPTKPEHTLVLLDTEGLGDVEKGDPKNDLWIFA
LSVLLSSTFVYNSMNTINHQALEQLH~~YVTELTELIRAKSSPNPHGI~~~~~~~KNSTE
FVSFFPDFVWTVRDFMLELK~LNGEDITSDEYLENALKLIPGN~~NPRIQASNSARECIR
RFFPNRKCFVFEWPTHDIELIKQLETISEDQLDPTFKESAMAFASYIFTYAKIKTLRE~~
~GIKVTGNGLGTLVTTYVDAINSGAVPCLDDAVTTLAQRENSVAVQKAASHYSE~~~QMA
QRL~~SLPTDTIQELLDVHAACEKEAMAVFMEHSFKDENQQFLKKLVELLREKNGLFLLK
NEEASDKYCQEELDRLSKDLMDN~I~~STFSVPGGHRLYMDMREKIEHDYWQ~~VPRKGV
KASEVFQNFLQSQAIIESSILQADTALTAGQKAIAEKHTK~~~~~KEAA~~~~EKEQDLL
RQKQ~~KEHQEYMEAQEKRNKENL~~EQLRRKLEQEREQLIKDHNMM~~~~~LEKLTKEQ
KTFREEGYKTQAEELRREIHQL
>Mus musculus GBP10 NM_001039646 (Gbp6)
~~~~~~~~~~~~~~~~~~~~~~~~~~~~~~~~~~~~~~~~~~~~~~~~~~~~~~~~~~~~
~~~~~~~~~~~~~~~~~~~~~~~~~~~~~~~~~~~~~~~~~~~~~~~~~~~~~~MTQPQM
APICLVENH~NE~QLSVNQEAIEILDKISQPVVVVAIVGWSRTGKSYLMNCLAGQNH~~~
~~~~~~GFPLGSTVQSQTKGIWMWCMPHPTKPEHTLVLLDTEGLGDVEKGDPKNDLWIFA
LSVLLSSTFIYNSMITINHQALEQLH~~YVTELTELIRAKSSPNPAGI~~~~~~~KNSTE
FVSFFPDFVWIVRDFMLELK~LNGEDITSDDYLENALKLIPGD~~KPRMQASNSCRECIR
LFFPNRKCFVFDRPTHDKELLQKLDSITEDQLDPKFQEVTKAFVSYIFTYAKIKTLKE~~
~GIKVTGNKLGILVTTYVDAINSGAVPCLDDAVTTLAQRENSVAVQKAADHYSE~~~QMA
QRL~~RLPTETLQELLDVHAACEKEAMAVFMEHSFKDENQQFLKKLVELIGENKELFLSK
NEEASNKYCQEELDRLSKDFMEN~I~~STFFVPCGHKLYMDKREKIEHDYWQ~~VPRKGV
KASEVFQSFLQSQAFIESSILQADTALTAGKKAIAEERAQ~~~~~KVAA~~~~EKEQDLL
RQKQ~~KEQQEYMEAQEKSHKENI~~EQLRRKLMQEREQLIKDHNMM~~~~~LKKQLKDQ
KAFLEEGFKKKAEEMNKEIQQL
>Mus caroli GBP6 XM_021162459 (Gbp6)
~~~~~~~~~~~~~~~~~~~~~~~~~~~~~~~~~~~~~~~~~~~~~~~~~~~~~~~~~~~~
~~~~~~~~~~~~~~~~~~~~~~~~~~~~~~~~~~~~~~~~~~~~~~~~~~~~~~MTQPQM
APICLVENH~NE~HLSVNQEAIDILDKISQPVVVVAIVGLYRTGKSYLMNRLAGQNH~~~
~~~~~~GFPLGSTVQSQTKGIWMWCVPHPTKPEHTLVLLDTEGLGDVEKGDPKNDSWIFA
LSVLLSSTLIYNSMSTINHQALEQLH~~YVTELTELIRAKSSPNPHGI~~~~~~~KNSTE
FVSFFPDFVWTVRDFTLELK~LNGEEITSNDYLENALKLIPGN~~NPRIQASNLARECIR
RFFPNRKCFVFDRPTHDIELLQKLETISEDQLDPKFQERTKAFVSYIFTYAKIKTLSE~~
~GIKVTGNGLGTLVTTYVDAINSGAVPCLDDAVTTLAQHENSVAVQKAVNHYSE~~~QMA
QRL~~RLPTDTLQELRDVHAACEKEAIAVFMEHSFKDENQQFLKKLVELICWKNGLFLLK
NEEASNKYCQEELNRLSKDFMEN~I~~STFSVPGGYRRYMDMREKIEHDYWQ~~VPRKGV
KASEVFQSFLQSQTIIESSILQADTAITAGEAFDPLALRRDRHSNKEAA~~~~ERMKELL
RQKE~~KEHQQLMEAQKKSHKENI~~EQLRRKLMQEREQLIKSLKMM~~~~~LEKQLQDQ
KDFLEEGFKKKAEEMSG~~~~~
>Peromyscus maniculatus bairdii GBP6 XM_006985846 (Gbp6)
~~~~~~~~~~~~~~~~~~~~~~~~~~~~~~~~~~~~~~~~~~~~~~~~~~~~~~~~~~~~
~~~~~~~~~~~~~~~~~~~~~~~~~~~~~~~~~~~~~~~~~~~~~~~~~~~~MASGQNMM
APICLVENH~NE~QLSVNREAVEILDTISQPAVVVAIVGLYRTGKSYLMNRLAGRNH~~~
~~~~~~GFPLGSTVQSETKGIWMWCVPHPTKPKHTLVLLDTEGLGDVEKGDPKNDSWIFA
LAVLLSSTFVYNSMNTINHQALEQLH~~YVTELTELIRAKSSPNPDGI~~~~~~~KNSTE
FVSFFPDFIWTVRDFMLEMK~LNGEVITEDQYLENALKLIPGN~~NPRVQASNLPRECIR
HFFPKRKCFVFDRPTNDKELLQKIETISEDQLEPKFQEQTRAFVSYVFTYAKIKTLRE~~
~GIEVTGNRLGTLVTTYVDAINSGAVPCLDDAVTTLAQRENSAAVQKAADHYSE~~~QMA
QRL~~RLPTDTLQELLGVHTACEKEAIAVFMEHSFKDENQQFQKKLMELIVLKRADFLLR
NEEASEKFCQEELNHLTKALTES~ISAGTFSVAGGHRLYMDTREKIEKDYWQ~~VSRKGV
KASEVFQSFLQSQATIESSILQADTALTAGEKAIAEERAQ~~~~~KEAA~~~~EKEQELL
RQKQ~~KEQQQLMEAQERSHKENL~~EQLRTKLVQEREQLIKDHKTM~~~~~LEKQLQAQ
KALLAEGYKKKSEEMNAEINNL
>Rattus norvegicus GBP11 XM_017599539 (Gbp6)
~~~~~~~~~~~~~~~~~~~~~~~~~~~~~~~~~~~~~~~~~~~~~~~~~~~~~~~~~~~~
~~~~~~~~~~~~~~~~~~~~~~~~~~~~~~~~~~~~~~~~~~~~~~~~~~~~~~~~~~~M
APICLVENH~NE~RLSVNQKAIEILDKISQPVVVVAIVGLLPSG~~~~~~~~~~~~~~~~
~~~~~~~~~~~~~~~LQTKGIWMRCMPHPTKPKHTLVLLDTEGLGDVEKPSAS~~~~~~~
~~~~~~~~~~~~~~~~~~~~~~~~~~~~YVTELTELIRARSSPNPDGI~~~~~~~KNSTE
FVSFFPDFVWTVLDFMLELK~LNGKNITSDEYLENALKLIPGN~~SPRIQASNLPRECIR
QFFPNRKCFVFDRPTHDKELLQKLETISEDQLDPNFCEGTKAFVSYIFPYAKMKTLRE~~
~GILLDHQGLGTLVTTYVDAINSGTVPCLDDAVTTLAQHENSVVVQKAVDHYSE~~~QMA
QSL~~RLPTDMLQELLDEHTACEKEAISVFIEHSFKDENQLFLKLVKL~IGEKKGLFVLK
NEEASDKYCQEELDRLSKDFMEN~I~~STFSVPGGHRLYVDMREKIERDYWQ~~VPRKGV
KASEVFQSSLKSQVIIERSILQADTDLTAGEKAIAEERTQ~~~~~KEAA~~~~EKEQVLL
RQKQ~~REQQELMEVQEKSNKENL~~DQLRAKLVQERKQLIKEYKMV~~~~~LEKQLKDQ
KAYLEEGFKKKAEEMSGKDMKQ
>Grammomys surdaster GBP6 XM_028782360 (Gbp6)
~~~~~~~~~~~~~~~~~~~~~~~~~~~~~~~~~~~~~~~~~~~~~~~~~~~~~~~~~~~~
~~~~~~~~~~~~~~~~~~~~~~~~~~~~~~~~~~~~~~~~~~~~~~~~~~~~~~MTQLQT
APICLVENH~NG~QLSVNRKAIEILDKISQPVVVVAIVGLYRTGKSYLMNCLAGQNH~~~
~~~~~~GFSLGSTVQSETKGIWMWCVPHPIKPKHILVLLDTEGLGDVEKGDPKNDSWIFA
LGVLLSSTFVYNSMKTIDHYALEQLH~~YVTELTELIRAKSSPNPIGI~~~~~~~KNSTE
FVSFFPDFVWTVRDFTLELK~LNGKEITSDGYLENSLKLIPGD~~HPKIKASNLPRECIR
CFFPNRKCFVFDWPTYDKELLQKLDTISEDQLNPKFLEGTKAFVSYIFTYAKVKTLRE~~
~GIKVTGNRLGTLVTTYVDAINSGAVPCLDDAVTTLAQRENSVAVQKAANHYSE~~~QMA
QQL~~RFPTDTLQELLDVHTACEKEATAVFMEYSFKDENQLFLKKLVELIGEKKGLFLLK
NEEASDKYCQEELDRLSKDFMEN~I~~STFSVPGGHRLYMDMREKIEHDYWQ~~VPRKGV
KASEVFQRFLQSQAIIESSILQADTALTAGEKAIAEERAQ~~~~~KEAA~~~~EKEQELL
RQKQ~~KEQEQMLEAQEKSHKENL~~EQLRTKLVQEREQFIKDHDMM~~~~~LEKQLKDQ
RAFLEEGFKKKAEEMSGEIQRL
>Arvicanthis niloticus GBP6 XM_034508931 (Gbp6)
~~~~~~~~~~~~~~~~~~~~~~~~~~~~~~~~~~~~~~~~~~~~~~~~~~~~~~~~~~~~
~~~~~~~~~~~~~~~~~~~~~~~~~~~~~~~~~~~~~~~~~~~~~~~~~~~~~~MTQLQT
APICLVENH~NG~QLSVNRKAIEILDKISQPVVVVAIVGVYRTGKSYLMNCLAGQNH~~~
~~~~~~GFPLGSTIQSETKGIWMWCVPHPTKPKHTLVFLDTEGLGDVEKGDSKSDSWIFA
LAVLLSSTFIYNSMNSINHQALEQLD~~YVTKLTELIRAKSSPNPTEI~~~~~~~KNSTE
FVSFFPDFVWTVRDFTLELK~LNGEEITSDEYLENALKLIPGN~~HPRIKASNLPRECIK
CFFPNRKCFVFDRPTYDIELLKKLDTVSEDQLDPKFREGTKAFVSYIFTYAKIKTLRE~~
~GIKVTGNQLGTLVITYVDAINSGAVPCLDDAVTTLAQRENSAAVQQAADHYSE~~~QMA
QRL~~RFPTDTLQELLDVHTACEKEAIAVFMEHSFKDENQQFLKKLVELIGEKKGLFLLK
NEEASNKYCWEELDRLSKDFMEN~I~~STFSVPGGHRLYMDMRKKIEHDYWQ~~VPRKGV
KASEVFQRFLQSQAVIESSILQADTALTAGEKAIAEERAQ~~~~~KEEA~~~~EKEQELL
RQKQ~~KEQQQLLEAQEKSHKENL~~EQLRTKLMQEREQLIKNHYMM~~~~~LEKQLKDQ
KAFLEEGFEKKAKEMRGEIQRL
>Cricetulus griseus GBP2 XM_007655145 (Gbp6)
~~~~~~~~~~~~~~~~~~~~~~~~~~~~~~~~~~~~~~~~~~~~~~~~~~~~~~~~~~~~
~~~~~~~~~~~~~~~~~~~~~~~~~~~~~~~~~~~~~~~~~~~~~~~~~~~~MTRPQ~MM
APICLVENH~KE~QLSVNQKAIEILDKISQPVVVVAIVGLYRTGKSYLMNRLAGQNK~~~
~~~~~~GFPLGSTVQSETKGIWMWCVPHPTNPKHTLVLLDTEGLGDVEKGDPKNDSWIFA
LAVLLSSTFVYNSMNTINHQALEHLH~~YVTELTDLIRAKSSESPGGI~~~~~~~KNSTE
FVSFFPDFIWTVRDFTLELK~LCGDSITEDQYLENALKLIPGN~~NPRIQASNLPRECIR
HFFPKRKCFVFDRPTNDKELLQKIETVSEDQLDPKFQEQTSAFVSYIFNDAKIKTVRE~~
~GIKVTGNRLGTLVTTYVDAINSGAVPCLDDAVTTLAQRENSAAVQKAADHYSE~~~QMT
QRL~~RLPTDTLEELLDEHTACEKEAIAVFMEHSFKDENQQFQKKLLELIDEKKSIFMLK
NEEASDKFCQEELNRLSKAFMEN~I~~STFSVPGGHRLYMEMREKIEHGYWQ~~VPRKGV
KAREVFQNFLQSQATIESSILQADTALTAGEKAIAEERAQ~~~~~KEAA~~~~EKEQELL
RQKQ~~KEQQQLMEAQERSHKENL~~EQLRTKLVQERQQLIKDQEKM~~~~~LEKQLQDQ
KALLEEGFRKKSEEMNGEIQRL
>Microtus ochrogaster GBP6 XM_005372102 (Gbp6)
~~~~~~~~~~~~~~~~~~~~~~~~~~~~~~~~~~~~~~~~~~~~~~~~~~~~~~~~~~~~
~~~~~~~~~~~~~~~~~~~~~~~~~~~~~~~~~~~~~~~~~~~~~~~~~~~~MARPQ~MM
APICLVENH~KD~QLSVNQTAIEILDNISQPVVVVAIVGLYRTGKSYLMNRLAGQNH~~~
~~~~~~GFPLGSTVQSKTKGIWMWCVPHPTKPKHTLVLLDSEGLGDVEKGDSKNDSWIFA
LAVLLSSTFVYNSMGTINHQALEQLH~~YVTELTELIRAKSSPNPDGI~~~~~~~KNSTE
FVSFFPDFIWAVRDFMLELQ~IDGETVTEDKYLENALKLIPGD~~DPRTQEFNLPRECIR
RFFPNRKCFVFDKPVHNKTLLRKLETISEDQLDPMFQEQTRAFVSFIFTHAKIKMLRE~~
~GIKVTGNRLGTLVMTYVDIINSGAVPCLDDAVTTLAQRENSTALQKAAEHYSE~~~QMG
QLL~~RLPTDTLQELLDAHTACEKEAIAVFMEHSFKDEDQQFQKLLLELIDEKKRMFMLK
NEEASDQYCQEELNRLSKDFMEN~I~~STFSVPGGHRLYLEMRGKIEHDYWQ~~VPRKGV
KASEVFQRFLQSQATIESSILKTDTALTAGEEVIAEERAQ~~~~~REAA~~~~EKEQELL
RQKQ~~EEQQQLMEAQERSHKENH~~EQLRIKLIQERDQLIEDHKII~~~~~LENQLQHQ
KNWLEEGFKKKSEEMCGEIQRL
>Peromyscus maniculatus bairdii GBP6 XM_006975435 (Gbp6)
~~~~~~~~~~~~~~~~~~~~~~~~~~~~~~~~~~~~~~~~~~~~~~~~~~~~~~~~~~~~
~~~~~~~~~~~~~~~~~~~~~~~~~~~~~~~~~~~~~~~~~~~~~~~~~~~~MARPE~MM
APICLVENF~KE~QLSVNQKAIEILDTISQPVVVVAIVGLYRTGKSYLMNRLAGQNH~~~
~~~~~~GFPLGSTVQSETKGIWMWCVPHPTKPKHTLVLLDTEGLGDVEKGDPKNDSWIFA
LAVLLSSTFVYNSMNTINHQALEQLH~~YVTELTELIRAKSSPNPDGI~~~~~~~KNSSE
FVSFFPDFIWTVRDFMLRLK~LNGEDITEDQYLENALKLIPGN~~HPRVQASNLPRECIR
HFFPKRKCFVFDRPTDDKELLQKIETISEDQLDPKFQEQTRAFVSYIFTYAKIKTLRE~~
~GIKVTGNRLGTLVTTYVDAINSGAVPCLDDAVTTLAQRENSAAVQKATDHYSE~~~QMA
QRL~~SLPTDTLQELLDVHTACEKEAIAVFMEYSFKDENQQFQKKLLELIDEKKRIFMLK
NEEASDKYCQEELSRLSKPLVEN~I~~SMFSAPGGHRLYMEMREKIERDYGQ~~VPRKGV
KASEVIQSFLQSQATIESSILQADTALTAGEKAIAEERAQ~~~~~KEAA~~~~EKEQELL
RQKQ~~KEQQQLMEAQERSHKENL~~EQLRTKLVQEREQLIKDHKTM~~~~~LDKQLQNQ
KALLEEGFKKKAEAMNGEIQRL
>Microtus ochrogaster GBP6 XM_005359674 (Gbp6)
~~~~~~~~~~~~~~~~~~~~~~~~~~~~~~~~~~~~~~~~~~~~~~~~~~~~~~~~~~~~
~~~~~~~~~~~~~~~~~~~~~~~~~~~~~~~~~~~~~~~~~~~~~~~~~~~~MASGPKMM
APICLVENH~KE~QLSVNQKALEILDKISQPVVVVAIVGLYRTGKSYLMNCLAGQNH~~~
~~~~~~GFPLGSTVQSETKGIWMWCVPHPTKPKHTLVLLDTEGLGDVEKVDPTNDSWIFA
LAVLLSSTFVYNSMGTINHQALEQLH~~YVTELTELIRAKSSPSPDGI~~~~~~~KNSTE
FVSFFPDFIWTVRDFTLELK~LDGKSVTEDEYLENALKLIPGD~~NPRIQASNLPRECIR
HFFPKRKCFVFDRPTNDKELLRKIETISEDQLDPKFQEQTRAFVSYIFTEAKIKTLRE~~
~GIKVTGNRLGTLVTTYVDAINSGAVPCLDDAVTTLAQRENSAAVQKAAEHYSE~~~QMG
QRL~~RLPTDTLQELLDVHTACEKEAIAVFMEHSFKDENQQFQKKLLESIVIKRADFLLK
NEEASEKYCQEELNCLAKALIES~ISAGTFSIAGGHRLYMEMREKIEQDYWQ~~VPRKGV
KASEVFQTFLKSQATIESSILQADTALTAGEKAIAEERAQ~~~~~KEAA~~~~EKEQDLL
RQKQ~~EEQQQLMEAQERSHKENL~~EQLRTKLVQEREQLIRDQKKM~~~~~LEKQLQAQ
KALIAEGYKKKSEEMNAEINNL
>Cricetulus griseus GBP6 XM_035461023 (Gbp6)
------------------------------------------------------------
----------------------------------------------------MTRPQ-MT
APICLVENH-KE-QLSVNQKAIEILNEISQPVVVVAIVGLYRTGKSYLMNRLAGQNQ---
------GFPLGSTVQSETKSIWMWCVPHPTKPEHTLVLLDTEGLGDVEKVDPKKDSWIFA
LAMLLSSTLVYNSMITINHQNLEQLH--YVTELNELIKAKSSPSPVGI-------KNSTE
--SFFPDFVWTVRDFMLELK-LDGDSITEDEYLENALKLIPGN--NPRIQASNLPRECIR
HFFPKRKCFVFDRPMNDKELLQKIETVSEDQLDPKFQEQTRAFVSYIFNDAKVKTLRE--
-GIKVTGNRLGTLVATYVDAINSGAVPCLDDAVTTLAQRENSAAIQKAVDHYSE---QMA
QRL--RLPPDMLQELLGEHTACEKEAIAVFMD-----ENQQFQKKLLVMFVS--------
-------------LTVMTLVLLH-I--CSVAVP---------------------------
-SLTTCACLIQPITFFPSSTLNPPSFLPSLNLPGTEEWAQ-----KEAA----EKKQELL
RQKQ--KEQQQLMEAQEKSHKENL--EQLRTKLLQEREQLIEDQKKM-----LEKQLQDQ
KALLEELFRKKSEEMNGEIDLL
>Meriones unguiculatus GBP6 XM_021647448 (Gbp6)
~~~~~~~~~~~~~~~~~~~~~~~~~~~~~~~~~~~~~~~~~~~~~~~~~~~~~~~~~~~~
~~~~~~~~~~~~~~~~~~~~~~~~~~~~~~~~~~~~~~~~~~~~~~~~~~~~~~MTEPQT
APICLVENH~NE~QLLVNRKAMEILDDISEPVVVVAVVGLYRTGKSYLMNCLAGQNH~~~
~~~~~~GFPLGSTVQSETKGIWMWCVPHPTKPKHTLVLLDTEGLGDVEKVGRGYSCFSVS
LLP~~~~~~~~~~~~~~~~~~~~~~~~~~~~~~~~~~~~~~~~~~~~~~~~~~~~~~~~~
~~~~~~~~~~~~~~~~~~~~~~~~~~~~~~~~~~~~~~~~LGN~~SPKKQASNLPRECIR
QFFPNRKCFVFDRPTNDTEFLQKLETVSGDQLNPKFQEQTRAFISYVFTHAKIKTLRA~~
~GITVTGNRLGTLVMTYVDAIRSGAVPCLDDAVTILAQRENSAAVHKAAEHYSE~~~QMG
RQL~~KLPTDTLQELLDIHTACEKQALAVFMEHSFKDENQQFQKKLLV~~~~~~~~~~~~
~~~~~~~~~ICPCSSLSRMGHAI~P~~~~~~~~~~~~~~~~~~~~~~~~~~~~~~~~~~C
RATEVFQSYLKSQAAIESSILQADTALTAGEKAIAEERAQ~~~~~KEAA~~~~EKEQELL
RQKN~~KETEQQLEAREKSHKENL~~EQLRTKLVQEREQLIKDQKMM~~~~~LEKQLQEQ
KALLEQGFEKKAQEMNKQIELL
>Rattus norvegicus GBP6 XM_008770121 (Gbp6)
~~~~~~~~~~~~~~~~~~~~~~~~~~~~~~~~~~~~~~~~~~~~~~~~~~~~~~~~~~~~
~~~~~~~~~~~~~~~~~~~~~~~~~~~~~~~~~~~~~~~~~~~~~~~~~~~~~~~~~~~~
~~~~~~~~~~~~~~~~~~~~~~~~~~~~~~~~~~~~~~~~~~~~~~~~~~~~~~~~~~~~
~~~~~~~~~~~~~~~~~~~~~~~~~~~~~~~~~MSSKSVAGKCSRVTTKGDPKNDSWIFA
LAVLLSSTFVYNSLSTINRQALEQLHASYVTELTELIRARSSPNPDGI~~~~~~~KNSTE
FVSFFPDFVWTVLDFMLELK~LNGKNITSDEYLENALKLIPGN~~SPRIQASNLPRECIR
QFFPNRKCFVFDRPTHDKELLQKLETISEDQLDPNFCEGTKAFVSYIFPYAKMKTLRE~~
~GILLDHQGLGTLVTTYVDAINSGTVPCLDDAVTTLAQHENSVVVQKAVDHYSE~~~QMA
QSL~~RLPTDMLQELLDEHTACEKEAISVFIEHSFKDENQLFLKLVKL~IGEKKGLFVLK
NEEASDKYCREELERLSKDFMEN~I~~STFSVPGGHRLYVDMREKIERDYWQ~~VPRKGV
KASEVFQSSLKSQVIIENSILQADTALTAGEKAIAEERTQ~~~~~REAA~~~~EKEQELL
RQLK~~ETIA*~~~~~~~~~~~~~~~~~~~~~~~~~~~~~~~~~~~~~~~~~~~~~~~~~
~~~~~~~~~~~~~~~~~~~~~~
>Mus musculus GBP4 XM_006534804 (Gbp6)
~~~~~~~~~~~~~~~~~~~~~~~~~~~~~~~~~~~~~~~~~~~~~~~~~~~~~~~~~~~~
~~~~~~~~~~~~~~~~~~~~~~~~~~~~~~~~~~~~~~~~~~~~~~~~~~~~~~MTQPQM
APICLVENH~NE~QLSVNQEAIEILDKISQPVVVVAIVGWSHTGKSYLMNCLAGQNHVSG
TLPTSQRFPSGLHRAVSDQGHLDVVHAPPHQARA~LVLLDTEGLGDVEKGDPKNDLWIFA
LSVLLSSTFVYNSMNTINHQALEQLH~~YVTELTELIRAKSSPNPHGI~~~~~~~KNSTE
FVSFFPDFVWTVRDFMLELK~LNGEDITSDEYLENALKLIPGN~~NPRIQASNSARECIR
RFFPNRKCFVFEWPTHDIELIKQLETISEDQLDPTFKESAMAFASYIFTYAKIKTLRE~~
~GIKVTGNGLGTLVTTYVDAINSGAVPCLDDAVTTLAQRENSVAVQKAASHYSE~~~QMA
QRL~~SLPTDTIQELLDVHAACEKEAMAVFMEHSFKDENQQFLKKLVELLREKNGLFLLK
NEEASDKYCQEELDRLSKDLMDN~I~~STFSVPGGHRLYMDMREKIEHDYWQ~~VPRKGV
KASEVFQNFLQSQAIIESSILQADTALTAGQKAIAEKHTK~~~~~KEAA~~~~EKEQDLL
RQKQ~~KEHQEYMEAQEKRNKENL~~EQLRRKLEQEREQLIKDHNMM~~~~~LEKLTKEQ
KTFREEGYKTQAEELRREIHQL
>Mus caroli GBP6 XM_021162399 (Gbp6)
~~~~~~~~~~~~~~~~~~~~~~~~~~~~~~~~~~~~~~~~~~~~~~~~~~~~~~~~~~~~
~~~~~~~~~~~~~~~~~~~~~~~~~~~~~~~~~~~~~~~~~~~~~~~~~~~~~~~~~~~~
~~~~~~~~~~~~~~~~~~~~~~~~~~~~~~~~~~~~~~~~~~~~~~~~~~~~~~~~~~~~
~~~~~~~~~~~~~~~~~~~~~~MWCMPHPTKPEHTLVLLDTEGLGDVEKGDPMNDLWIFA
LSVLLSSTFVYNSMSTINHDVLEKLH~~YVTKLTELIRAKSSPNPDGI~~~~~~~KNSTE
FVSFFPDFVWTVRDFTLKLK~LNGEDITSDGYLENALKLIPGN~~NSRIQASNLAREYIR
RFFPNRKCFVFEWPTHDIELLQQLETISDDQLDPKFQERTKAFVSYIFTYAKIKTLKE~~
~GIKVTGNGLGILVTTYVDAINSGAVPCLDDAVTTLALRENSVAVQKAADHYSE~~~QMA
QRL~~RLPTDTLQELLDVHAACEKEAMAVFMENSFKDENQQFLKKLVELISEKKVLFVLK
NEEASDKYCQEELDRLSKDLMDN~I~~STFSVPGGHRRYMDMREKIEHDYWQ~~VPRKGV
KAIDVFQSFLQSQAIIESSILQADTALIAGQKAIAEEHAK~~~~~KEAA~~~~EKEQELL
RQKQ~~KEQQEYMEAQEKSYKENL~~EQLRRKLEQEREQLIKDHNMM~~~~~LEKLKKEQ
KALLEEGYTEKAEEMRREFYLL
>Mus musculus GBP8 XM_006535281 (Gbp6)
~~~~~~~~~~~~~~~~~~~~~~~~~~~~~~~~~~~~~~~~~~~~~~~~~~~~~~~~~~~~
~~~~~~~~~~~~~~~~~~~~~~~~~~~~~~~~~~~~~~~~~~~~~~~~~~~~~~MTQPQM
APICLVENH~NE~HLSVNHEAIEILEKISQPVVVVAIVGLYRTGKSYLMNRLAGQNH~~~
~~~~~~GFPLGSTVQSQTKGIWMWCMPHPTKPEHTLVLLDTEGLGDVEKGDPKNDLWIFA
LSVLLSSTFIYNSMNTISHDSLEKLH~~YVTELTELIRAKSSPNPDGI~~~~~~~KNSTE
FVSFFPDFVWTVRDFMLELK~LNGEDITSDEYLENALKLIPG~~~~~~~~~~~~~~~~~~
~~~~~~~~~~~~~~~~~~~~~~~~~~~~~~~~~~~~~~~~~~~~~~~~~~~~~~~~~~~~
~~~~~~~~~LGILVTTYVDAINSGAVPCVDDAVTTLAQRENSVAVQRAADHYSE~~~QMV
QRL~~SLPTDTLQELLDVHAACEKEAMAVFMEHSFKDENQQFLKKLVELIGEAKVLFLLK
NEEASDKYCQEELDRLSKDLMDN~I~~STFSVPGGHRLYMDMREKIEHDYWQ~~VPRKGV
KAREVFQSFLQSQAIIESSILQADTALTAGQKAIAEERTK~~~~~KEAA~~~~EKEQDLL
RQKQ~~KEQQEYMEAQEKRNKENI~~EQLRRKLEQEREQLIKDHNMM~~~~~VEKKLKEQ
KALLEEGFKKKAEEMDGEIQQL
>Grammomys surdaster GBP4 XM_028788140 (Gbpc)
~~~~~~~~~~~~~~~~~~~~~~~~~~~~~~~~~~~~~~~~~~~~~~~~~~~~~~~~~~~~
~~~~~~~~~~~~~~~~~~~~~~~~~~~~~~~~~~~~~~~~~~~~~~~~~~~~~~~~MASG
VPLCLIENV~KG~QLIANQKALEILTTITQPVVVVAIMGLYRTGKSYLMNRLAGKRT~~~
~~~~~~GFSLGSTVQSQTKGIWMWCVPHPQKPDHTLVLLDTEGLGDVEKGDNQNDCWIFA
LAILLSSTFVYNSMGVINQQAMDQLH~~YVAELTDRIRVKSSPDHSDG~~~~~~VEDSAE
FVSFFPDFVWTLRDVTLRLE~ADGQSLTADEYLENSLKLKKGS~~SEEDKNYNLPRLCIR
KFFPKRKCFVFYPPAQWKKLSE~LECLHDDELDSDFVKQAEDFCSFIFSSSKAKTLPG~~
~GIKVNGARLGILVQTYVDAIGSGTVPCLENAVTTLAMCTNSAAVQKAADHYSE~~~QMC
QQL~~RLPTDMLQELLDVHAACEKEALAVFMEHSFRDDQLEFQEQLMVTIEEREETFMRQ
NEAASLSHCEAELDKLSESLRES~ISCGAFSVPGGHSLYLEARKKVEQDYDR~~VPRKGV
KASGVFQNFLKSQITVEESILKSDKALTESQKVLEAEKAK~~~~~KEAA~~~~EKELAVI
RQQQ~~KENEEKMEALKISISETM~~AQIKEKMEIEMENLLRDQERV~~~~~LDLKMKAL
EKLVHEGLEEQCDDLKKEIKRI
>Mastomys coucha GBP4 XM_031375697 (Gbpc)
~~~~~~~~~~~~~~~~~~~~~~~~~~~~~~~~~~~~~~~~~~~~~~~~~~~~~~~~~~~~
~~~~~~~~~~~~~~~~~~~~~~~~~~~~~~~~~~~~~~~~~~~~~~~~~~~~~~~~MESE
LPLCLIENV~EG~QLRANQKALEILSAINQPVVVVAIVGLYHTGKSYLMNNLAGKRT~~~
~~~~~~GFSLGSTVQSHTKGIWMWCVPHPQKPDHTLVLLDTEGLGDVEKGDNQNDCWIFA
LAILLSSTFVYNSMGVINQQAMDQLH~~YVTELTDRIRSRSSPDQDDG~~~~~~VEDSAE
FVSFFPDFVWTLRDVTLKLE~ANGQSLTADEYLENSLKLKKGA~~SEEDKKYNLPRLCIR
KFFPKKKCFVFYPPTEWKKLSE~LESLQEKELDSDFVKQAENFCSFIFSSSKAKTLPG~~
~GIKVNGARLGILVPTYMDAINSGTVPCLENAVTTLAQQTNSAAVKEAAEHYSE~~~QMV
QQV~~RLPTATLQELLDVHAACEKKAIAVFMEHSFKDHELQFQKQLMVTIEEQKEDFLRK
NEAASLSHCQAELDKLSESLRES~ILHGAFSVPGGHSLYLEARKKVEQDYGR~~VPRKGV
KPRRPRRRWLRRKWS*~~~~~~~~~~~~~~~~~~~~~~~~~~~~~~~~~~~~~~~~~~~~
~~~~~~~~~~~~~~~~~~~~~~~~~~~~~~~~~~~~~~~~~~~~~~~~~~~~~~~~~~~~
~~~~~~~~~~~~~~~~~~~~~~
>Cricetulus griseus GBP4 XM_035437594 (Gbpc)
~~~~~~~~~~~~~~~~~~~~~~~~~~~~~~~~~~~~~~~~~~~~~~~~~~~~~~~~~~~~
~~~~~~~~~~~~~~~~~~~~~~~~~~~~~~~~~~~~~~~~~~~~~~~~~~~~~~MNMASK
VPVCLIENV~KG~QLIPNQKALEILSEITQPVVVVAIVGLYRTGKSYLMNKLAGKKT~~~
~~~~~~GFSLGSTIQSHTNGIWMWCIPHPQKPDNTLILLDTEGLGDVEKGDNQNDCWIFA
LAILLSSTFVYNSMGPINQQAMDQLH~~YVTELTDQIRARASTDQEDE~~~~~~VEDSSE
FVRFFPDFVWVLRDVTLRLE~ADGQSLTADEYLENSLKLKQGT~~SEVEKNYNLPRLCIR
KFFPKKKCFVFYPPTEWKKLSE~LENLHDDALDSDFVQQVAEFCSFIFGSSKAKALPG~~
~GIKVNGAQLGILAHTYLDAIKSGTVPCLENAVNTLAERENSIALQKATDHYSE~~~QMD
QQV~~RLPTDTLQELLDIHAVCEKKAIAVFMDRSFKDDQRKFQEKLVATIEERKEDFIQQ
NEAASLSYCQAELEKLSEPLRES~ISRGDFSVPGGHSLYLEARKKVEQGYEH~~VPRKGV
KASEVFRDFLKSLITTEDCILQSDKALTDGQKAMAAEQSK~~~~~KEAA~~~~EKELELM
RQHQ~~MEQEEAREAHMRTISENM~~VQLQRKMEMERDNLLEEQERM~~~~~LDHKLKEI
EKLFQEGAGKEVNHLKVEINLL
>Peromyscus maniculatus bairdii GBP1 XM_006986121 (Gbpb3)
~~~~~~~~~~~~~~~~~~~~~~~~~~~~~~~~~~~~~~~~~~~~~~~~~~~~~~~~~~~~
~~~~~~~~~~~~~~~~~~~~~~~~~~~~~~~~~~~~~~~~~~~~~~~~~~~~MASKVHMQ
GPVYLIENV~KG~QLTAKTEALEILSAIKQPMVVVAIVGFYRTGKSYLMNKLAGKNK~~~
~~~~~~GFSLGSTVQSHTKGIWMWCVPHPQKSDHTLVLLDTEGLGDVEKGDNQNDCWIFA
LAVLLSSTFVYNSMGAINQQALDQLH~~YVTELTDRIRTRSSPDQNEL~~~~~~~EDSDE
FVSFFPDFMWTLRDFSLELK~VNGEPISADEYLENSLKLIHGTGQRDKEQKLNLPRLCIR
KFFPKKKCFVFERPAHGKKLGQ~LESLQEQDLDSDFVEQVAEFCSYVFSCSKVKTLSG~~
~GIKVNGPRLKGLVITYVNTISTGGLPCMENAILALSQTENAAAVQKAIAHYDQ~~~QMS
QML~~KLPTETLQELLDLHRTIEKEATKIFMENSFKDVDQVFLTQLGAELETKQGYFYKK
NQQASSDHCLTLIQDIFGPLEKD~VKMGVYSKPGGYCSFNKKIQELKKKYYQ~~APRKGI
QAEETLQKYLQSKEDVIDAILCTDQALTQRERQIEVERVK~~~~~VEAA~~~~KNTAKIK
EDIQ~~QKNEQLLQEKEKIYWERM~~QQLTEKMKKEQAQMMEEQQRA~~~~~TEHKLQEQ
ARQLNERFQQENRRLQDEIKIL
>Peromyscus maniculatus bairdii GBP1 XM_006986143 (Gbpb3)
~~~~~~~~~~~~~~~~~~~~~~~~~~~~~~~~~~~~~~~~~~~~~~~~~~~~~~~~~~~~
~~~~~~~~~~~~~~~~~~~~~~~~~~~~~~~~~~~~~~~~~~~~~~~~~~~~MASEVHIQ
GPVCLIENM~KG~QLIPNQEALRILSSINQPVVVVGIAGLYCTGKSYLMNKLAGKNT~~~
~~~~~~GFSLGSTVQSHTKGIWMWCVPHPQKSDHTLVLLDTEGLGDVEKGDNQNDCWIFA
LAVLLSSTFVYNSMGAINQQALDQLH~~YVIELTDRIRTRSSLDQDEL~~~~~~~EDSDE
FVSFFPDLVWALRDFSLKLE~LNGESICPDEYLENSLKILRGTGQRDKEQKLNLPRLCIH
KFFPKKKCFVFERPAHGKKLGQ~LQSLQDEDLDSDFLEQVAEFCSYVFSCSKVKTLSG~~
~GIKVNGPQLKSLVITYVNTISSGGLPCVENAVLALSQTENAAAVQKAIAHYDQ~~~RMN
QML~~QLPTETLQELLDLHRASEKEATKIFMENCFKDVNQVFKMELGTKLATKQDEFLKK
NLQASSDRCSALLQDIFSPLEED~VKQGLYFKPGGYHLFIQKKKELKKKYCE~~EPGKGV
QAEEALQKFLQSKEDVTDAILQIDQALTEKENKIEVERVK~~~~~AEAA~~~~QATVKLL
EERQ~~KKGDELMKEKEMFYQEQL~~KNLTEKMEKAQAQLRKEHQRA~~~~~TEHKLQEQ
ERLLNERFQQENKIIQDEIKNL
>Peromyscus maniculatus bairdii GBP1 XM_006986120 (Gbpb3)
~~~~~~~~~~~~~~~~~~~~~~~~~~~~~~~~~~~~~~~~~~~~~~~~~~~~~~~~~~~~
~~~~~~~~~~~~~~~~~~~~~~~~~~~~~~~~~~~~~~~~~~~~~~~~~~~~MASEVHMP
GPVCLIENV~EG~QLTVNQEALGFLSAIKQPVVVVAIVGLYRTGKSYLMNKLAGKKT~~~
~~~~~~GFSLGSTVQSHTKGLWMWCVPHPQKSDHTLVLLDTEGLGDVEKGDNQNDCWIFA
LAVLLSSTFVYNSMGAINQQAMDQLH~~YVTELTDRIRTRSSPDQDEV~~~~~~~ENSDE
FVSFFPDFVWTLRDFSLELK~VNGEPISADEYLENSLKLIHNTDKKEKVQKLNLPRLCIQ
KFFPKKKCFVFERPAHGKKLSQ~LQSLQDEDLDSDFLEQVAEFCSYVFSCSKVKALSG~~
~GIKVNGPRLKSLVITYVNTISSGGLPCVENAVLALSQTENAAAVQKAIAHYDQ~~~QMS
QML~~ELPTETLQELLDLHGASEKEATKIFMENSFKDIDQVFQMELRTKLETKREEFLKK
NEQASSDRCAALLQGIFSPLEKD~VKQGIYSKPGGYCLYIQKIEELKKKYSE~~EPRKGV
QAEEALKQFLQSKEEVTNAILHTDQVLTQKEKAMEEQRVK~~~~~AEAA~~~~QATAKFL
EERQ~~RQSEQLMKEKEKLHQEHM~~KQVAEKMEKAQAQMREEQRRA~~~~~MEHQLQEQ
ARLLRERFQEEIRRAEEERMKL
>Mus musculus GBP3 NM_001389492 (Gbpd2)
~~~~~~~~~~~~~~~~~~~~~~~~~~~~~~~~~~~~~~~~~~~~~~~~~~~~~~~~~~~~
~~~~~~~~~~~~~~~~~~~~~~~~~~~~~~~~~~~~~~~~~~~~~~~~~~~~~~~~~~ME
APICLVENW~KN~QLTVNLEAIRILEQIAQPLVVVAIVGLYRTGKSYLMNRLAGRNH~~~
~~~~~~GFSLGSTVQSETKGIWMWCVPHPTKPTHTLVLLDTEGLGDVEKGDPKNDSWIFA
LAVLLSSTFVYNSMSTINHQALEQLH~~FVTELTQLIRAKSSPREDKV~~~~~~~KDSSE
FVGFFPDFIWAVRDFALELK~LNGRPITEDEYLENALKLIQGD~~NLKVQQSNMTRECIR
YFFPVRKCFVFDRPTSDKRLLLQIENVPENQLERNFQVESEKFCSYIFTNGKTKTLRG~~
~GVIVTGNRLGTLVQTYVNAINSGTVPCLENAVTTLAQRENSIAVQKAADHYSE~~~QMA
QRM~~RLPTDTLQELLTVHAACEKEAIAVFMEHSFKDDEQEFQKKLVVTIEERKEEFIRQ
NEAASIRHCQAELERLSESLRKS~ISCGAFSVPGGHSLYLEARKKIELGYQQ~~VLRKGV
KAKEVLKSFLQSQAIMEDSILQSDKALTDGERAIAAERTK~~~~~KEVA~~~~EKELELL
RQRQ~~KEQEQVMEAQERSFRENI~~AKLQEKMESEKEMLLREQEKM~~~~~LEHKLKVQ
EELLIEGFREKSDMLKNEISHL
>Arvicanthis niloticus GBP4 XM_034500655 (Gbpd2)
~~~~~~~~~~~~~~~~~~~~~~~~~~~~~~~~~~~~~~~~~~~~~~~~~~~~~~~~~~~~
~~~~~~~~~~~~~~~~~~~~~~~~~~~~~~~~~~~~~~~~~~~~~~~~~~~~MTSGANME
APICLVKNE~NE~ELRVNPEAVNILERITQPVVVVAIVGLYRTGKSYLMNRLAGQSH~~~
~~~~~~GFNLGTTVRSETKGIWMWCLPHPSKPKHTLVLLDTEGLGDVEKGDSKNDSWIFA
LAVLLSSTFVYNSMSTINHQALEQLH~~YVTELTQLIRAKSSPREDKV~~~~~~~EDSSE
FVGFFPDFIWTVRDFVLELK~LDGRVITEDEYLENALKLTPGN~~NSKVQGANTTRECIR
YFFPVRKCFVFDRPTSDKSLLFHIENVPENQLEWNFQVESKKFCSYIFDNGKTKTLRG~~
~GVIVTGNRLGTLVQTYVDAINSGTVPCLENAVMTLAQRENSAAVQKAADHYSK~~~QMG
QRV~~RLPTDTVQELLDVHAACEKEAIAVFMEHSFKDDEQEFQKRLVAAIEERKEEFMLQ
NEAASIRHCQAELEKLSESLRES~ISSGAFSVPGGHSLYLEARNQVELGYEQ~~VPRKGV
KAKEVLKSFLQSQATMENSILQSDKALTEGDKAIAAERTK~~~~~KEVA~~~~EKERELL
RQRQ~~KEQEQVMEAQERSFRENI~~AKLQEKMEREREMLLREQEKM~~~~~LEHKLKVQ
KELLTEGFRKQSDMLMNEICQL
>Rattus rattus GBP4 XM_032897243 (Gbpd2)
~~~~~~~~~~~~~~~~~~~~~~~~~~~~~~~~~~~~~~~~~~~~~~~~~~~~~~~~~~~~
~~~~~~~~~~~~~~~~~~~~~~~~~~~~~~~~~~~~~~~~~~~~~~~~~~~~~~~~~~ME
APICLVQNW~KE~QLTVNLEAIRILEQIAQPLVVVAIVGLYRTGKSYLMNRLAGRNH~~~
~~~~~~GFSLGSTVQSETKGIWMWCVPHPTKPNHTLVLLDTEGLGDVEKGDPKNDSWIFA
LAVLLSSTFVYNSMSTINHQALEQLH~~YVTELTQLIRAKSGPREDKV~~~~~~~EDSSE
FVGFFPDFIWAVRDFVLELK~LDGRPITEDEYLENALKLIPEN~~NPKGQKSNMTRECIR
YFFPVRKCFVFDRPTSDKSLLLQIENVPENQLEWNFQVESENFCSYIFAN~~~~~~~~~~
~~~~~~~~GLGTLVQTYVDAINSGTVPCLENAVTTLAQRENSAAVQKAAEHYSE~~~QMA
QRV~~RLPTDTLQELLNVHSACEKEAIAVFMEHSFKDDEQEFQKRLVATIEKRKEEFMLR
NEAASIRHCQAELEKLSESLKES~ISCGAFSVPGGHSLYLEARKKVELSYEQ~~VPRKGV
KAKEVLKSFLQSQATVENSILQSDKALTDGERAVAAERTK~~~~~KEVA~~~~EKERELL
KLRQ~~KEQEQVMEAQERSFQENI~~AKLQEKMERERVMLLREQEKM~~~~~MEHKLKVQ
KELLVEGFRKKSDMLKNEISQL
>Rattus norvegicus GBP4 XM_006233424 (Gbpd2)
~~~~~~~~~~~~~~~~~~~~~~~~~~~~~~~~~~~~~~~~~~~~~~~~~~~~~~~~~~~~
~~~~~~~~~~~~~~~~~~~~~~~~~~~~~~~~~~~~~~~~~~~~~~~~~~~~~~~~~~ME
APICLVQNW~KE~QLTVNLEAIGILEQIAQPLVVVAIVGLYRTGKSYLMNRLAGRNH~~~
~~~~~~GFSLGSTVQSETKGIWMWCVPHPTKPTHTLVLLDTEGLGDVEKGDPKNDSWIFA
LAVLLSSTFVYNSMSTINHQALEQLH~~YVTELTQLIRAKSDPREDKV~~~~~~~EDSSE
FVGFFPDFIWAVRDFVLELK~LDGRPITEDEYLENALKLIPEN~~NPKGQKSNMTRECIR
YFFPVRKCFVFDRPTNDKSLLFQIENVPENQLEWNFQVESENFCSYIFAN~~~~~~~~~~
~~~~~~~~GLGTLVQTYVDAINSGTVPCLENAVTALAQRENSAAVQKAAEHYAE~~~QMA
QRL~~RLPTDTLQELLEVHSACEKEAIAVFMEHSFKDDEQEFQKRLVATIEKWKEEFMLR
NEAASIRHCQAELEKLSESLKES~ISCGAFSVPGGHSLYLEARKKVELSYEQ~~VPRKGV
KAKEVLKSFLQSQATVENSILQSDKALTDGERAVAAERTK~~~~~KEVA~~~~EKERELL
KQRQ~~KEQEQVMEAQERSFQENI~~AKLQEKMERERVMLLREQEKM~~~~~MEHKLKVQ
KELLVEGFRKKSDMLKNEISQL
>Mus pahari GBP4 XM_021196276 (Gbpd2)
~~~~~~~~~~~~~~~~~~~~~~~~~~~~~~~~~~~~~~~~~~~~~~~~~~~~~~~~~~~~
~~~~~~~~~~~~~~~~~~~~~~~~~~~~~~~~~~~~~~~~~~~~~~~~~~~~~~~~~~ME
APICLVQNW~KN~QLTVNLEAVRILEQITQPLVVVAIVGLYRTGKSYLMNRLAGQNH~~~
~~~~~~GFSLGSTVQSKTKGIWMWCVPHPTKPTHTLVLLDTEGLGDVEKGDPKNDSWIFA
LAVLLSSTFVYNSMSTINQQALEQLH~~FVTELTQLIRAKSSPREDNV~~~~~~~KDSSE
FVGFFPDFIWTVRDFVLELK~LNGRPITEDEYLENALKLIPEN~~NPKVQQSNMTRECIR
YFFPVRKCFVFDRPTSDKRLLFQIENVPENQLEWNFQVESEKFCSYIFTNGKTKALRG~~
~GVIVTGSRLGTLVQTYVNAINSGTVPCLENAVTTLAQRENSAAVQKAADHYSE~~~QMA
QRV~~RLPTDTLQELLDVHAACEKEAIAVFMEHSFKDDEQEFQKRLVVTIEERKEEFMLQ
NEAASIRHCQAELDKLSESLRES~MSCGAFSVPGGHSLYLEARKKVEQDYEQ~~VPRKGV
KAKEVLKSFLQSQAVLEDSILQSDKALTDGERAIAAERTK~~~~~KEVA~~~~EKERELL
RQRQ~~REQEQVMEAQERSFRENI~~AKLQEKMEKEREMLLKDQEKM~~~~~LEHKLKVQ
EELLIEGFRKKSDLLKNEISQL
>Mastomys coucha GBP4 XM_031375689 (Gbpd2)
~~~~~~~~~~~~~~~~~~~~~~~~~~~~~~~~~~~~~~~~~~~~~~~~~~~~~~~~~~~~
~~~~~~~~~~~~~~~~~~~~~~~~~~~~~~~~~~~~~~~~~~~~~~~~~~~~~~~~~~ME
APICLVQNW~NE~QLTVNLEAIRILEQIAQPLVVVAIVGLCRTGKSYLMNRLAGQNH~~~
~~~~~~GFSLGSTVQSKTKGIWMWCVPHPTKPNHTLVLLDTEGLGDVEKGDPKNDSWIFA
LAVLLSSTFVYNSMSTINQQALEQLH~~YVTELTQLIRAKSSPREDKV~~~~~~~EDSSE
FVSFFPDFIWTVRDFVLELK~LDGRPITEDEYLENALKLIPGN~~NPKVQKSNMTRECVR
YFFPVRKCFVFDRPVSDKSLLSQIDNVPDNQLEWSFQVESEKFCSYIFANGKTKTLRG~~
~GVIVTGNRLGTLVQTYMDAINSGTVPCLENAVTTLAQRENSIAVQKAAEHYSE~~~QMA
QRV~~RLPTATLQELLDEHAACEKEAIAVFMEHSFKDDEREFQKRLVATIEERKEAFMLQ
NEAASIRHCQAELAKLSEFLRES~ISSGAFSVPGGHGLYVEARKKVELGYEQ~~VLRKGV
KAKEVLQSFLQSQAIMEESILQSDKALTDTERAIAAERTK~~~~~KEVA~~~~EKERDLL
RQRQ~~KEQEQVMEAQERSFQENI~~AKLQEKMERERVMLLREQEKM~~~~~LEHKLKIQ
EELLIEGFRKKSDMLKNEISQL
>Peromyscus maniculatus bairdii GBP4 XM_006986124 (Gbpd2)
~~~~~~~~~~~~~~~~~~~~~~~~~~~~~~~~~~~~~~~~~~~~~~~~~~~~~~~~~~~~
~~~~~~~~~~~~~~~~~~~~~~~~~~~~~~~~~~~~~~~~~~~~~~~~~~~~~~~~~~ME
APICLVQNW~QE~QLTLNLEAVRILEKISQPLVVVAIVGLYRTGKSYLMNRLAGQNH~~~
~~~~~~GFSLGSTVQSETKGIWMWCVPHPTKPNHTLVLLDTEGLGDIEKGDPKNDCWIFA
LAVLLSSTFVYNSMSTINHQALEQLH~~YVTELTQLIRAKSSPREDEV~~~~~~~EDSSE
FVGFFPDFVWAVRDFILELK~LDGRIITADEYLENALKLIPGN~~NPKVKKSNMTRECIR
YFFPVRRCFVFDRPTSDKNLLLQIEKVPENQLEWNFQVESKKFCSYIFSNAKTKTLRG~~
~GIIVTGNRLATLVQTYVDAIHSGTVPCLENAVMTLAERENSAAVQKAADHYSK~~~QMA
QRV~~RLPTDTLQELLDVHTACEKEAIAVFMEHSFKDDEQEFQRRLVAAIEERKEAFMQQ
NESASLSHCQAELEKLAEPLRES~VSSGAFSVPGGHSLYIEAREKVEQGYEQ~~VPRKGV
KAKEVLKSFLQSQTIVENSILQSDKALTDGQRAIAAERTK~~~~~REVA~~~~EKERELL
RQKE~~KEQKQVMEAQERSFRENI~~TKLQEKMERERETLLREQEKM~~~~~LEHKLKVQ
EELLVEGFRKKSEMLKNEISLL
>Meriones unguiculatus GBP4 XM_021661449 (Gbpd2)
~~~~~~~~~~~~~~~~~~~~~~~~~~~~~~~~~~~~~~~~~~~~~~~~~~~~~~~~~~~~
~~~~~~~~~~~~~~~~~~~~~~~~~~~~~~~~~~~~~~~~~~~~~~~~~~~~MASASTME
APICLVENW~KG~QLMVNPEAIRILEKISQPLVVVAIVGLYRTGKSYLMNRLAGQNH~~~
~~~~~~GFSLGSTVQSKTKGIWMWCVPHPTKPTHTLVLLDTEGLGDVEKGDLKNDSWIFA
LAVLLSSTLVYNSMSTINHQALEQLH~~YVTELTQLIRAKANPREDKV~~~~~~~GDSSG
FVGFFPDFIWAVRDFVLELK~LDGRVISEDEYLENALKLIPGK~~NPKVQKSNMTRESIR
YFFPVRKCFVFDRPTSDKNLLFQIEKVPENQLEWNFQEESKRFCSYIFTNAKSKTLTG~~
~GIVVTGNRLGTLVQTYVDAINSGTVPCLENAVTTLAERENSIAVQKAADHYSE~~~QMA
QRV~~RLPTDTLQELLDVHAACEKEAIAAFMEHSFKDDEQEFQKRLMATIEERKEAFRQQ
NEAASVSYCQDELEKLSETLREN~ISRGAFSVPGGHSLYLEARKKVERDYER~~VPRKGV
KAKEVLKSFLQSQATMENSILQSDKALTDGERAIAAERTK~~~~~KEVA~~~~EKERELL
RQKQ~~KEQEQVMEAQERSFRENI~~AKLQEKMEEEKEKLLKEQEKM~~~~~LEHKLKVQ
QELLIEGFRKKSDMLKNEISQL
>Cricetulus griseus GBP4 XM_035437715 (Gbpd2)
~~~~~~~~~~~~~~~~~~~~~~~~~~~~~~~~~~~~~~~~~~~~~~~~~~~~~~~~~~~~
~~~~~~~~~~~~~~~~~~~~~~~~~~~~~~~~~~~~~~~~~~~~~~~~~~~~~~~~~~ME
APICLVQNW~KE~QLMLNPEAIRILEKISQPLVVVAIVGLCRTGKSYLMNRLAGQNH~~~
~~~~~~GFSLGSTVQSETKGIWMWCVPHPTKPTHTLVLLDTEGLGDTEKGNSKNDCWIFS
LAVLLSSTFVYNSMSTINHQALEQLH~~YVTELTQLIQAKSSPREAEL~~~~~~~EDSSE
FVSFFPDFVWVVRDFTLELK~LDGCIITADEYLENALKLTPGI~~SPNIQKSNMTRECIR
YFFPVRKCFVFDWPTSDKSLLLQIEKVPESQLEWNFLVESKNFSSYIFTNAKTKTLRG~~
~GITVTGNRLGTLVKTYLDAIHSGTVPCLENAVMSLAQRENSAAVEKAADHYSQ~~~QMT
LQL~~RLPTDTLHELLIVHAECEKEAVAVFMEHSFKDDEQEFQRKLVVAIEERKQAFMLQ
NEAASVSYCQAELEKLTEPLKES~VSSGVFSVPGGHSLYLEAKKKVEQGYEQ~~VPRKGV
KAKEILKSFLKSQATVEKSILQSDKALTDGQRAIAAEQTK~~~~~KEVA~~~~EKERELL
RQKQ~~KEQEQVMEAQERSFRENI~~AKLQEKMERERETLLREQEKM~~~~~LEHKLKIQ
EELLVEGFRKKSEMLQNEISQL
>Microtus ochrogaster GBP4 XM_026784137 (Gbpd2)
~~~~~~~~~~~~~~~~~~~~~~~~~~~~~~~~~~~~~~~~~~~~~~~~~~~~~~~~~~~~
~~~~~~~~~~~~~~~~~~~~~~~~~~~~~~~~~~~~~~~~~~~~~~~~~~~~~~~~~~ME
TPICLVQNW~KE~ELMVNPEAIRILEKISQPLVVVAIVGLYRTGKSYLMNRLAGQNH~~~
~~~~~~GFSLGSTVQSETKGIWMWCVPHPTKPTHTLVLLDTEGLGDIEKGDPKNDSWIFA
LAVLLSSTFVYNSMSTINHQALEQLH~~YVTELTQLIRAKASPREDEV~~~~~~~KDSSE
FVSFFPDFVWTVRDFTLELK~LDGRVITADEYLENALKLIPGN~~NPKVQNSNTTRECIR
YFFPVRRCFVFDRPTRDKSLLSQIEKVPENELEWNFQVESKKFCSYIFTNAKTKTLRG~~
~GITVTGNRLGTLVKTYLDAINSGTVPCLENAVMTLAQRENSAAVQKAADHYSE~~~QMA
QQL~~QLPTDTLQELLDVHADCEKEAIALFMEHSFKDEEQEFQRRLVAVIEERKEVFMQQ
NEAASVSHCQAELDKLSESLRKS~VSSGVFSVPGGHSLYIEARKKVEQNYER~~VPRKGV
KANEVLKSFLQSQGTVENSILNSDKALTEGQKAIAAERSK~~~~~KEVA~~~~EKERELL
RQKQ~~EEQEQLMEAQERSFQENM~~ARLQEKMEKERETLLSEQEKM~~~~~LEHKLKIQ
EELLVEGFKKKSEMLMNEISHL
>Mus musculus GBP7 NM_145545 (Gbpd1)
~~~~~~~~~~~~~~~~~~~~~~~~~~~~~~~~~~~~~~~~~~~~~~~~~~~~~~~~~~~~
~~~~~~~~~~~~~~~~~~~~~~~~~~~~~~~~~~~~~~~~~~~~~~~~~~~~MASGPNME
APVCLVENE~NE~ELRVNSKAINILERITQPVVVVAIVGLYRTGKSYLMNRLAGQNH~~~
~~~~~~GFNLGTTVRSETKGIWMWCVPHPSKPKFTLVLLDTEGLGDVEKGDPKNDSWIFA
LAVLLSSTFVYNSMSTINHQALEQLH~~YVTELTERIRAKSTSRSEEV~~~~~~~DDSDE
FVSFFPDFIWTVRDFVLELK~LEGRVITADEYLENALKLIPGM~~SIKAQKANLPRECIR
HFFPRRKCFVFDRPTKDKELLVHVEEMPEDQLDHSFQVQSKEFCSYIFSNSKAKTLKE~~
~GIVVNGNRLATLVTTYVDAINSGDVPCLENAVTTLAQRENSIAVQKAADHYSE~~~QMA
QRM~~RLPTDTLQELLTVHTACEKEAIAVFMEHSFKDENQQFQKNLVVTIEEKKEDFLRQ
NEAASLSHCQAELDKLSESLRES~ISRGVFSVPGGHRLYLEARKKVEQDYER~~VPRKGV
KANHVLQSFLQSQISIEDSIMQSDKALTDGQKAMEAERAQ~~~~~KEAA~~~~EKEQELL
RQKQ~~KELQQVMEAQERSYKENV~~AQLHEKMETERKNILREQEVK~~~~~LEHKLKIQ
KDMLNEGFKRKCEAMDLEISQL
>Rattus norvegicus GBP6 XM_003749409 (Gbpd1)
~~~~~~~~~~~~~~~~~~~~~~~~~~~~~~~~~~~~~~~~~~~~~~~~~~~~~~~~~~~~
~~~~~~~~~~~~~~~~~~~~~~~~~~~~~~~~~~~~~~~~~~~~~~~~~~~~MASASSME
APICLVENE~NE~ELRVNPKAINILERITQPVVVVAIVGLYRTGKSYLMNRLAGQNH~~~
~~~~~~GFNLGTTVRSETKGIWMWCVPHPCKPKFTLVLLDTEGLGDVEKCDPKNDSWIFA
LAVLLSSTFVYNSMSTILIY~~~~~~~~YVTELTELIRTKSTPRSEEI~~~~~~~DDSDE
FVGFFPDFIWVVRDFVLELK~LDGRVITADEYLENALKLIPGR~~SLKAQNSNLPRECIR
HFFPRRKCFVFDRPIKEKELLVHVEEMPEDELDHNFREQSNVFCSYIFSNAKAKTLKE~~
~GIMVNGNRLATLVTTYVDAINSGAVPCLENAVTTLAQRENSAAVQKAAEHYSE~~~QMA
QRL~~RLPTDTLQELLDVHSACEKEAIAVFMEHSFKDENQEFQKNLVVTIVEKREDFSRQ
NEAASLSHCQAELDKLSESLRES~ISCGAFSVPGGHSLYLEARKKVEQDYEQ~~VPRKGV
KANHVLQSFLQSQIVIENSILQSDKALTVNQKAMEVERAQ~~~~~KEAA~~~~EKEQELL
RQKQ~~KELQQVMESQERSYKENI~~VQLHEKMETERKNILEKQEEM~~~~~LAHKLKVQ
EEMLNEGFKRKYEAMDSEISQL
>Rattus rattus GBP4 XM_032897244 (Gbpd1)
~~~~~~~~~~~~~~~~~~~~~~~~~~~~~~~~~~~~~~~~~~~~~~~~~~~~~~~~~~~~
~~~~~~~~~~~~~~~~~~~~~~~~~~~~~~~~~~~~~~~~~~~~~~~~~~~~MASASSME
APICLVENE~NE~ELMVNPKAINILERITQPVVVVAIVGLYRTGKSYLMNRLAGQNH~~~
~~~~~~GFNLGTTVRSETKGIWMWCVPHPSKPKFTLVLLDTEGLGDVEKCDPKNDSWIFA
LAVLLSSTFVYNSMSTINHQALEQLH~~YVTELTELIRTKSTPRSEEI~~~~~~~DDSDE
FVGFFPDFIWVVRDFVLELK~LDGRVITADEYLENALKLIPGR~~SLKAQTSNMPRECIR
HFFPRRKCFVFDRPIKEKELLVHVEEMPEDQLDHNFRVQSNVFCSYIFSNAKAKTLKE~~
~GIMVNGNRLATLVTTYVDAINSGAVPCLENAVTTLAQRENSAAVQKAAEHYSE~~~QMA
QRL~~RLPTDTLQELLDVHSACEKEAIAVFMEHSFKDENQEFQKNLVVTIVEKREDFSRQ
NEAASLSHCQAELDKLSESLRKS~ISCGAFSVPGGHSLYLEARKKVEQDYEQ~~VPRKGV
KANHVLQSFLQSQIPIENSILQSDKALTANQKAMEVERAQ~~~~~KEAA~~~~EKEQELL
RQKQ~~KELQQVMESQERSYKENI~~VQLHEKMETERKNILEKQEEM~~~~~LAHKLKVQ
EEMLNEGFKRKYEAMDSEISQL
>Mus pahari GBP4 XM_021196297 (Gbpd1)
~~~~~~~~~~~~~~~~~~~~~~~~~~~~~~~~~~~~~~~~~~~~~~~~~~~~~~~~~~~~
~~~~~~~~~~~~~~~~~~~~~~~~~~~~~~~~~~~~~~~~~~~~~~~~~~~~MASGPNME
APVCLVENE~NE~ELRVNPRAVNILERITQPVVVVAIVGLYRTGKSYLMNRLAGQNH~~~
~~~~~~GFNLGTTVRSETKGIWMWCVPHPSHPKFTLVLLDTEGLGDVEKGDLRNDSWIFA
LAVLLSSTFVYNSMGTINHQALEQLH~~YVTELSELIRAKSTSRSEEV~~~~~~~DDSDE
FVGFFPDFIWTVRDFVLELK~LEGRVITADEYLENALKLVPGR~~STKAQKANLPRECIR
HFFPRRKCFVFDRPTKDKELLVHVEEMPEDQLDHNFQVQSKVFCSYIFTNSKAKTLKE~~
~GIVVNGNRLATLVTTYVDAINSGAMPCLENAVTTLAQRENSIAVQKAADHYSE~~~QMA
QRV~~RLPTDTLQELLAVHTACEKEAIAVFMEHSFKDENQQFQKNLVVTIEEKKEDFLRQ
NEAASLSHCQAELDKLSESLRES~ISRGAFSVPGGHRLYLEARKKVEQDYER~~VPRKGV
KTNHVLQSFLQSQISIEDSIMQSDKALTDGQKAMEAERAQ~~~~~KEAA~~~~EKEQEIL
RQKQ~~KELQQVMEAQERSYKENM~~AQLHEKMETERNNLLRVQEEM~~~~~LKHKLKIQ
KDMLNEGFKRKCEAMDLEISQL
>Mus caroli GBP4 XM_021158284 (Gbpd1)
~~~~~~~~~~~~~~~~~~~~~~~~~~~~~~~~~~~~~~~~~~~~~~~~~~~~~~~~~~~~
~~~~~~~~~~~~~~~~~~~~~~~~~~~~~~~~~~~~~~~~~~~~~~~~~~~~MASGPNME
APVCLVENE~NE~EMRVNPKAINILERITQPVVVVAIVGLYRTGKSYLMNRLAGQNH~~~
~~~~~~GFNLGTTVRSETKGIWMWCVPHPSKPKFTLVLLDTEGLGDVEKGDPKNDSWIFA
LAVLLSSTFVYNSMSTINHQALEQLH~~YVTELTELIRAKSTSRSEEV~~~~~~~DDSDE
FVSFFPDFIWTVRDFVLELK~LEGRVITADEYLENALKLIPGM~~SIKSQKANLPRECIR
HFFPRRKCFVFDRPTKDKELLVHVEEMPEDQLDHSFQVQSKEFCSYIFSNSKPKTLKE~~
~GIVVNGNRLATLVTTYVDAINSGEVPCLENAVTTLAQRENSIAVQKAADHYSE~~~QMA
QRV~~RLPTDTLQELLTVHTACEKEAIAVFMEHSFKDENQQFQKNLVVTIEEKKEDFLRQ
NEAASLSHCQAELDKLSESLKES~ISRGAFSVPGGHRLYLEARKKVEQDYER~~VPRKGV
KANHVLQSFLQSQIFIEDSIMQSDKALTDGQKAMEAERAQ~~~~~KEAA~~~~EKEQELL
RQKQ~~KEMQQVMEAQERSYKENV~~AQLHEKMETERKNILREQEEK~~~~~LKHKLKIQ
EDMLNEGFKRKCEAMDLEISQL
>Grammomys surdaster GBP4 XM_028760496 (Gbpd1)
~~~~~~~~~~~~~~~~~~~~~~~~~~~~~~~~~~~~~~~~~~~~~~~~~~~~~~~~~~~~
~~~~~~~~~~~~~~~~~~~~~~~~~~~~~~~~~~~~~~~~~~~~~~~~~~~~MTSGANMK
APICLVENE~NK~ELRVNPKAVNILERITQPVVVVAIVGLYRTGKSYLMNRLAGQKH~~~
~~~~~~GFNLGTTVRSETKGIWMWCVPHPSKPKYTLVLLDTEGLGDVEKGDPKNDSWIFA
LAVLLSSTFVYNSMSTINHQALEQLH~~YVTELTELIRAKSTLRSEEV~~~~~~~DDSDE
FVSFFPDFIWTVRDFILELK~LDGHVITEDEYLENALKLIPGR~~SLKAQNSNMPRECIR
HFFPRRKCFVFDRPTKEKDLLVHVEEIPEDQLDHNFQVQSKIFCSYIFSNAKAKTLKE~~
~GIIVNGNRLATLVTTYVGAINSGAVPCLENAVTTLAQRENSIAVQKAADHYSE~~~QMA
QRV~~RLPTDTLQELLDVHAACEKEAIAVFMEHSFKDENQQFQKNLVVTIEEKKEDFLQQ
NEAASLSHCQAELDKLSASLRES~ISRGAFSVPGGHHLYLEARKKVEQDYER~~VPRKGV
KANHVLQNFLQSQIPIEDSILQSDKALTDGQKAMEAERVQ~~~~~KEAA~~~~EKEQELL
RQKQ~~KELQQVMEAQERSYKENM~~AQLHEKMETERKNILREQEER~~~~~LAHKLKIQ
EDMLNEGFKRKCEAMDSEISHL
>Meriones unguiculatus GBP4 XM_021661447 (Gbpd1)
~~~~~~~~~~~~~~~~~~~~~~~~~~~~~~~~~~~~~~~~~~~~~~~~~~~~~~~~~~~~
~~~~~~~~~~~~~~~~~~~~~~~~~~~~~~~~~~~~~~~~~~~~~~~~~~~~MASGASME
APICLVENE~NE~ELRVNPKAINILEKITQPVVVVAIVGLYRTGKSYLMNRLAGQNH~~~
~~~~~~GFNLGTTVRSETKGIWMWCVPHPSKPEYTLVLLDTEGLGDVEKSDPKNDSWIFA
LAVLLSSTLVYNSMSTINHQALEQLH~~YVTELTELIKAKSTARSEEM~~~~~~~DDSDK
FVSFFPDFIWAVRDFVLELK~LDGRVITEDEYLENALKLIPGR~~SLKVQSSNMPRECIR
HFFPKRKCFVFDRPIKEKELLVHVEEIPDNQLDHNFQLQSRVFCSYIFSSAKVKTLKE~~
~GIIVHGNRLATLVTTYVDAIKSGAVPCLENAVTTLAERENSIAVQKAADHYSE~~~QMA
QRV~~RLPTDTFQELLDVHAACQKEAIAVFMEHSFKDEHQQFQKNLVVTIEEKKKDFLRQ
NEAASLSHCQAELEKLSETLRES~ISRGAFSVPGGHSLYLEARKKVERDYER~~APRKGV
KANHVLQSFLQSQIPIEDSILQSDRALTEGQKAMEAERAQ~~~~~KEVA~~~~EREQELL
RQKQ~~KEMQQMMESQERTYKENM~~AQLQEKMETERKNILREQEEM~~~~~LIHKLKVQ
EDMLKEGFKRKYEAIDSEISQL
>Mastomys coucha GBP4 XM_031375686 (Gbpd1)
~~~~~~~~~~~~~~~~~~~~~~~~~~~~~~~~~~~~~~~~~~~~~~~~~~~~~~~~~~~~
~~~~~~~~~~~~~~~MQPPQPGVGVERFQLEHQPRATHSPGLPIERRTSKVTMASGANMK
APICLVENE~NE~ELRVNPKAVNILERITQPVVVVAIVGVYRTGKSYLMNRLVGQNH~~~
~~~~~~GFNLGTTIRSETKGIWMWCVPHPSKPKFTLVLLDTEGLGDVEKGDPKNDSWIFA
LAVLLSSTFVYNSMGTINHQALEQLH~~YVTELTELIRAKSTSQSEEV~~~~~~~DDSDK
FVSFFPDFIWIVRDFALELK~LDGRVITADEYLENALKLIPGR~~SLKAQKANLPRECIR
HFFPRRKCFVFDRPMKEKELLVHVEEVPEDQLDHNFQVQSKEFCSYIFSNAKAKTLKE~~
~GIIVNGNRLATLVTTYVDAINSGAVPCLENAVTTLAQRENSIAVQKAAEHYSE~~~QMA
QRV~~RLPTATLQELLDEHAACEKEAIAVFMEHSFKDENQQFQKNLVVIIEEKKEDFLRQ
NEEASLNHCQAELNKLSESLRES~ISRGAFSVPGGHRLYVEARKKVEQDYER~~VPRKGV
KANHVLQSFLQSQIPIEESILQSDKALSDVQKAMEAERAQ~~~~~KEAA~~~~EKEQELL
RQRE~~KELQQVMEAQERSYKENM~~AQLREKMETERENILREQEQM~~~~~LEHKLKIQ
EDMLNEGFKRKCEAMDSEISQL
>Microtus ochrogaster GBP4 XM_005357437 (Gbpd1)
~~~~~~~~~~~~~~~~~~~~~~~~~~~~~~~~~~~~~~~~~~~~~~~~~~~~~~~~~~~~
~~~~~~~~~~~~~~~~~~~~~~~~~~~~~~~~~~~~~~~~~~~~~~~~~~~~MASGPSME
APICLVENE~NE~ELRVNPEAVIILEKITQPVVVVAIVGLYRTGKSYLMNRLAGKNH~~~
~~~~~~GFNLGTTVRSETKGIWMWCVPHPTKAKFTLVLLDTEGLGDVEKGDPKNDSWIFA
LAVLLSSTFVYNSMNTINHQALEQLH~~YVTELTELIRAKSSSQSEEM~~~~~~~DDSDE
FVSFFPDFVWTVRDFTLELK~LDGRAITADEYLENALKLIPGR~~SRKIQNANMPRECIR
HFFPQRKCFVFDRPTKETDLLVHVEEIPEDELDPNFQVQSKEFCSYIFSNAKTKTLKE~~
~GIIVNGNRLATLVTTYVDAINSGAVPCLENAVTTLAQRENSIAVQKATDHYTE~~~RMA
QLV~~RLPTNTLQDLLSVHTACEKEAIAVFMEHSFKDENQQFQNNLMVAIEEHKEDFLRQ
NEAASLSYCQAELEKLAEPLRES~ISRGAFFVPGGHRLYLEARKKVEQNYEL~~VPRKGV
KAKHVLQSFLQSQVTIEDSILQSDKALTDGQKAMEAERAQ~~~~~KEAA~~~~EQEQELL
RQKQ~~KELQQVIESQERSYKENM~~DQLHKKMETERKNLLTEQEEM~~~~~LAHKLKVQ
EYMLNAGFKEKHDAMDSEISQL
>Peromyscus maniculatus bairdii GBP4 XM_006986127 (Gbpd1)
~~~~~~~~~~~~~~~~~~~~~~~~~~~~~~~~~~~~~~~~~~~~~~~~~~~~~~~~~~~~
~~~~~~~~~~~~~~~~~~~~~~~~~~~~~~~~~~~~~~~~~~~~~~~~~~~~MASGTSME
APICLVENE~NE~ELKVNPKAVKILEEITQPVVVVAIVGLYRTGKSYLMNRLAGQNH~~~
~~~~~~GFNLGSTVRSETKGIWMWCVPHPTKPQFKLVLLDTEGLGDVEKGDSKNDSWIFA
LAVLLSSTFVYNSMSTINHQALEQLH~~YVTELTELIRAKSRSGSEEM~~~~~~~DDSCE
FVSFFPDFVWAVRDFVLELK~LDGRVITADEYLENALKLIPGR~~GLKAQRSNMPRECIR
HFFPKRKCFVFDRPTKETELLVCVEGIPENQLDQNFQLQSKAFCSHIFSNAKAKTLKE~~
~GIIVNGNRLATLVTTYVNSINSGAVPCLENAVTTLAERENSIAVQRAVDHYSE~~~QMA
QRV~~RLPTDTLQELLDVHTACEKEAIAVFMEHSFKDDDQKFQKNLVTTIEERKEAFMQQ
NEAESLSLCQAELEKLAEPLRES~VSRGAFSVPGGHSLYLEARKKVEQGYEQ~~VPRKGV
KAKHVLQSFLQSQVTIEDSILQSDKALTDGQKAMEAERAQ~~~~~KEAA~~~~EQEQELL
RQKQ~~AEMQQVMEAQERTYKENM~~AQLHEKMETERKNLLREQEEM~~~~~LAHKLKIQ
EDMLKEGFKREYEAMDSEISQL
>Cricetulus griseus GBP4 XM_035437716 (Gbpd1)
~~~~~~~~~~~~~~~~~~~~~~~~~~~~~~~~~~~~~~~~~~~~~~~~~~~~~~~~~~~~
~~~~~~~~~~~~~~~~~~~~~~~~~~~~~~~~~~~~~~~~~~~~~~~~~~~~~~~~~~ME
APICLVENE~NE~ELRVNPKAVNILEKITQPVVVVAIVGLYRTGKSYLMNRLAGQNQ~~~
~~~~~~GFNLGTTVRSETKGIWMWCVPHPTKPKFTLVLLDTEGLGDVEKGDSKNDSWIFA
LAVLLSSTFVYNSMSTINHQALEQLH~~YVTELTELIRAKSTSRSEEI~~~~~~~DDSDE
FVSFFPDFVWAVRDFVLELK~LDGRIITADEYLENALKLTPGR~~SLKAQKSNMPRECIR
HFFPNRKCFVFDRPTKEKELLVHVEEMPEDQLDHNFQVQSKVFCSYIFSNAKAKTLKE~~
~GIVVNGNRLATLVTTYVDSINSGAVPCLENAVTTLAQRENSIAVQKATDHYSE~~~QMS
QLV~~RLPTDTLQELLNVHTACEKKAIAIFMEHSFKDENQLFQKNLVVAIEEKKEDFFRQ
NETASLSYCQTELEKLAEPLRES~ISRGAFSVPGGHSLYLEARRKVEQGYER~~VPRKGV
KANHVLQSFLESQVTIEDFILQSDKALTDGQKAMEVERAQ~~~~~KEVA~~~~EQEQELL
RQKQ~~KELQQVMEAQERSYKENM~~AQLHEKMETERKTLLREQEEM~~~~~LAHKLKVQ
EDMLNEGFKMKYEAMNSEISQL
>Microtus ochrogaster GBP4 XM_005357368 (Gbpd1)
~~~~~~~~~~~~~~~~~~~~~~~~~~~~~~~~~~~~~~~~~~~~~~~~~~~~~~~~~~~~
~~~~~~~~~~~~~~~~~~~~~~~~~~~~~~~~~~~~~~~~~~~~~~~~~~~~~~~~~~ME
APICLVENE~NQ~ELRVNPEALNILEKITQPVVVVAIVGLYRTGKSYLMNRLAGQNH~~~
~~~~~~GFNLGTTVRSETKGIWMWCVPHPIKSKFTLVLLDTEGLGDVEKGDSKNDSWIFA
LAVLLSSTFVYNSMNTINHQALEQLH~~YVTELTELIRAKSSSQSEEM~~~~~~~DDSDE
FVSFFPDFVWTVRDFTLELK~LDGRAITADEYLENALKLIPGR~~GLKAQNANMPRECIR
HFFPQRKCFVFDRPTKEKELLVHVEEIPEDELDPNFQAQSKVFCSYVFSNSKAKTLKE~~
~GIIVNGNRLATLVTTYVDAINSGAVPCLENAVTTLAQRENSIAVQRAVDHYTE~~~RMA
QRV~~RLPTNTLQDLLNVHTACEKEAIAVFMEHSFKDENQQFQKNLVVAIEEHKEDFLRQ
NEAASLSYCQAELEKLAEHLRES~ISRGAFSVPGGHRLYLEARKKVEQDYER~~VSRKGV
KANHVLQSFLQSQVTIEDFILQSDKALTDGQKAMEAERAQ~~~~~KEAA~~~~EQEQELL
RQKQ~~KELQQVMESQERSYKENM~~EQLHEKMETERKNLLREQEEM~~~~~LAHKLKVQ
EDMLKEGFKTKYEALGDEISLL
>Cricetulus griseus GBP1 XM_007653724 (Gbpb2)
~~~~~~~~~~~~~~~~~~~~~~~~~~~~~~~~~~~~~~~~~~~~~~~~~~~~~~~~~~~~
~~~~~~~~~~~~~~~~~~~~~~~~~~~~~~~~~~~~~~~~~~~~~~~~~~~~MATEVHMS
GPMCLIENV~KG~QLIANQEALGILEDITQPVVVVAIVGLYRTGKSYLMNKLAGKQT~~~
~~~~~~GFSLGSTVQSHTKGIWMWCVPHPQKPGHTLVLLDTEGLGDVEKGDNQNDCWIFA
LAILLSSTFVYNSMGPINQQAMDHLN~~YVTELTGRIRSKSSPDQDDV~~~~~~~EDSEE
FVRFFPDFIWTLRDFSLELK~LNGKPISADEYLENSLKLIQGSGQRDRVKEFNLPQLCIH
KFFPKKKCFVFERPVHGKKLGQ~LELMQDQDLDFDFMEQVAEFCSYVFHCSKVKMLSG~~
~GIKVNGPRLKSLVVTYVNTISSGGLPCIENAVLALSQTENAAAVQKAIAHYDQ~~~QMK
QKL~~QLPTENLQELMKLHRASEKEAIKIFMENSFKDVNQVFMTQLEIELETKQEEFLKK
NEQASSDRCSALLQDIFSPLEED~LKQGSYYKPGGYQLFIQKIQELKKKYYE~~EPRKGV
QAEEVLQKFLQSKDDVTDTVLQTDQELTEKEKDSEVEYVK~~~~~AEAA~~~~KTIAKMQ
QEMQ~~QQIEQLLKQKEKSHEEHM~~KQLTEMMEKGQDQMREMQQKN~~~~~EQMLQEKE
KCHKEHMKQLAEKMEKAQVQLR
>Cricetulus griseus GBP1 XM_007607790 (Gbpb2)
~~~~~~~~~~~~~~~~~~~~~~~~~~~~~~~~~~~~~~~~~~~~~~~~~~~~~~~~~~~~
~~~~~~~~~~~~~~~~~~~~~~~~~~~~~~~~~~~~~~~~~~~~~~~~~~~~~~~~~~~~
~~~~~~~~~~~~~~~~~~~~~~~~~~~~~~~~~~~~~~~~~~~~~~~~~~~~~~~~~~~~
~~~~~~~~~~~~~~~~~~~~~~MWCFPHPQKTGHTLVLLDTEGLGDVEKGDNQNDCWIFA
LAILLSSTFVYNSMGPINQLAIDQLH~~YVTELTDRIRSRSSPDQDEV~~~~~~~EDSDE
FVRFFPDFVWVLRDFSLELK~LNGEPISADEYLENSLKLKQGTGQRDKVKELNLPQLCIH
KFFPKKKCFVFERPVHGRKVGQ~MESLQDQDLDSDFVEQVAEFCSYLFSSSKVKMLSG~~
~CIKVNGPRLKSLVVTYVNTICSGSLPCIENAVLALSQTENAAAVQKAIAHYDQ~~~QMN
QKL~~QLPTETLQELLNVHRASEKEAIKIFMENSFKDVNQVFLTQFVTELETKQEEFLKK
NEQASSDRCLALLQDIFNPFEED~VKQGIYYKPGGYHLYVQKTRELKKKYYD~~EPRKGV
QAEEVLQKFLQSKDDVTDTVLQTDQELTEKEKDSEVEAQV~EYVKAEAA~~~~KTIAKMQ
~~~~~~QEMQQQIEQLLKQKEKSH~~EEHMKQLTEMMEKG~~~~~~~~~~~~~~~~~~~~
~~~~~~~~~~~~~~~~~~~~~~
>Cricetulus griseus GBP1 XM_035438266 (Gbpb2)
~~~~~~~~~~~~~~~~~~~~~~~~~~~~~~~~~~~~~~~~~~~~~~~~~~~~~~~~~~~~
~~~~~~~~~~~~~~~~~~~~~~~~~~~~~~~~~~~~~~~~~~~~~~~~~~~~MATEVHMP
GPMCLIENV~KG~QLRANQEALGILEDITQPVVVVAIVGLYRTGKSYLMNKLAGKQT~~~
~~~~~~GFSLGSTVQSHTKGIWMWCVPHPQKPGHTLVLLDTEGLGDVEKGDNQNDCWIFA
LAILLSSTFVYNSMGPINQPAIDQLH~~YVTELTDRIRSRSSRDQDEV~~~~~~~EDSDE
FVRFFPDFVWALRDFSLELK~LNGEPISADEYLENSLKLKQGIGQRDKVKELNLPQLCIH
KFFPKKKCFVFERPVHGKKVAQ~IESLQDQDLDSDFVEQVAEFCSYVFSCSKVKTLSG~~
~GIKVNGARLKSLVVTHVNTICSGSLPCIENAVLALSQTENAAAVQKAIAHYDQ~~~QMS
QKL~~QLPTETLQELMNLHRASEKEAIKIFMDNSFKDVNQVFMTQLVTELETKQEEFLKK
NEQASSDRCLALLQDIFSPLEED~VKQGIYHKPGGYHLFIQKTQELKKKYYE~~EPRKGV
QAEEVLQRFLQSKDDVTDAILQTDQELTEKQKEIEVEHMK~~~~~AEAE~~~~EATAKIR
EEMQ~~QKIEKLLKQKEKSHKKHM~~KQLTEMMEKGQGRMREMQQRN~~~~~EQLLQEKE
KCHEEHMKQLTEKMEKAQYRMS
>Microtus ochrogaster GBP1 XM_026784120 (Gbpb2)
~~~~~~~~~~~~~~~~~~~~~~~~~~~~~~~~~~~~~~~~~~~~~~~~~~~~~~~~~~~~
~~~~~~~~~~~~~~~~~~~~~~~~~~~~~~~~~~~~~~~~~~~~~~~~~~~~MTSEVYMP
SPVCLIENL~NG~KLEANQEALGILSNIEQPLVVVAIVGFYRTGKSYLMNKLAGKKS~~~
~~~~~~GFSLGSTVQSHTKGIWMWCLPHPQKKGSTLVLLDTEGLGDVEKGDNQNDCWIFA
LAILLSSTFVYNSMGTINQQALDQLH~~YVTELTDRIRTRSSSDQDEV~~~~~~~EDSDE
FVSFFPDFVWTLRDFTLELK~VNEHPISPDEYLENSLRPLSGTSQRKKEKELNLPRLCIQ
KFFPKKKCFVFERPVGGKQISH~LESLQDQDLESDFVHQVAEFCSYVFNCSKVKTLSG~~
~GISVNGPRLESLVITYVNAINSGSQPCIENAVLAMSQTENAAAVQKAIAHYDQ~~~QMS
QKL~~QLPTETLQELIDTHRASEKEAIKIFMKISFKDINHVFLIQLETYLETKLEEFLKK
NVQESSDRCLALLQDIFSPLEED~VTQGIYSKPGGYHLFMQKIHELKKMYYE~~EPRKGI
QAEKVLQKFLQSKEELSDPVLQTDQTLTEKEKEIEVEHVR~~~~~AEAA~~~~~~~AEMQ
KEMQ~~QKYELLLQQQENSHEEHM~~KQLTEKMEKDQAETREMQHNY~~~~~EQLLQEKE
KSHQEHMKQLTEILQKEQAQNK
>Cricetulus griseus GBP1 XM_003513428 (Gbpb2)
~~~~~~~~~~~~~~~~~~~~~~~~~~~~~~~~~~~~~~~~~~~~~~~~~~~~~~~~~~~~
~~~~~~~~~~~~~~~~~~~MKFRKPHVVAGGNKKGKTHAPGLSSKSREQVYTMAAEVHMP
GPMCLIKNV~KG~QLIANQEALGILSDITQPVVVVAIVGLYRTGKSYLMNKLAGKQT~~~
~~~~~~GFSLGSTVQSHTKGIWMWCVPHPQKPGHTLVLLDTEGLGDVEKGDNQNDCWIFA
LAILLSSTFVYNSMGAINQQAMDQLH~~YVTELTDRIRSRSSPKQGEV~~~~~~~KDSDE
FVSFFPDFVWTLRDFSLELK~VNGESISADEYLENSLKLIQGT~~SEKEKEFDLPRLCIR
KFFPKKKCFVFERPVHGKKLGQ~LESLQDQDLDSDFMGQVAEFCSYVFSCSKVKTLSG~~
~GIKVNGARLKSLVVTYVNTICSGSLPCIENAVLALSQTENASAVQKAVANYDQ~~~QMT
QKL~~QLPTESLQEMMNVHRASEKEAIKIFMKNSFKDINQVFLTELATKLERKQGEFYKK
NLQASFDRCSALLQDIFGPLEEE~VKKGVYYKQGGYCLLNQKIQILKKKYYE~~EPRKGL
QAEEALQKFLQSKEDMIDSVLQTDKTLTEKEKEIEVKRVK~~~~~AETA~~~~SKIREEM
QKKN~~DQLMKEKEKSYEERMKKL~~TEKMEKEQAQMRAEQQRIMEH~~~~~KLQEQAQL
LNKTFQLERTILENEIRHLNEK
>Cricetulus griseus GBP1 XM_027385979 (Gbpb2)
~~~~~~~~~~~~~~~~~~~~~~~~~~~~~~~~~~~~~~~~~~~~~~~~~~~~~~~~~~~~
~~~~~~~~~~~~~~~~~~~~~~~~~~~~~~~~~~~~~~~~~~~~~~~~~~~~~~~~~~~~
~~~~~~~~~~~~~~~~~~~~~~~~~~~~~~~~~~~~~~~~~~~~~~~~~~~~~~~~~~~~
~~~~~~~~~~~~~~~~~~~~~~MWCFPHPQKTGHTLVLLDTEGLGDVEKGDNQNDCWIFA
LAILLSSTFVYNSMGPINQLAIDQLH~~YVTELTDRIRSRSSPDQDEV~~~~~~~EDSDE
FVRFFPDFVWALRDFSLELK~LNGEPISADEYLENSLKLKQGTGQRDKVKELNLPQLCIH
KFFPKKKCFVFERPVHGRKVGQ~MESLQDQDLDSDFVEQVAEFCSYLFSSSKVKMLSG~~
~CIKVNGPRLKSLVVTYVNTICLWSLPCIENAVLALSQTENAAAVQKAIAHYDQ~~~QMN
QKL~~QLPTETLQELLNVHRASEKEAIKIFMENSFKDVNQVFLTQFVTELETKQEEFLKK
NEQASSDRCLALLQDIFNPFEED~VKQGIYYKPGGYHLYVQKTRELKKKYYD~~EPRKGV
QVMMVTCVFWGATDFIQTAE*~~~~~~~~~~~~~~~~~~~~~~~~~~~~~~~~~~~~~~~
~~~~~~~~~~~~~~~~~~~~~~~~~~~~~~~~~~~~~~~~~~~~~~~~~~~~~~~~~~~~
~~~~~~~~~~~~~~~~~~~~~~
>Microtus ochrogaster GBP1 XM_026783891 (Gbpb2)
~~~~~~~~~~~~~~~~~~~~~~~~~~~~~~~~~~~~~~~~~~~~~~~~~~~~~~~~~~~~
~~~~~~~~~~~~~~~~~~~~~~~~~~~~~~~~~~~~~~~~~~~~~~~~~~~~~~~~~~~~
~~~~~~~~~~~~~~~~~~~~~~~~~~~~~~~~~~~~~~~~~~~~~~~~~~~~~~~~~~~~
~~~~~~~~~~~~~~~~~~~~~~MWCVPHPQKADTTLVLLDTEGLGDLEKGDNQSDCWIFA
LAILLSSTFVYNSMGAINQQAMDQLH~~YVTELTDRIRTRSSSDQDEV~~~~~~~NASDE
FVSFFPDFVWAVRDFSLELK~INGKPISADEYLENSLRLIYGTGQRDKEKELNMPRLCIH
KFFPKKKCFVFERPAQGKKLGQ~LQSLQDHDLDSDFVEQVADFCSYVFSCSKVKRLSG~~
~GIKVNGPRLESLVTTYINTINSGGLPCLENAVLALSKTENEAAVQKAIAHYDQ~~~QMS
QKL~~QLPTETLQELLDLQRASEKEAIKIFMENSFKDINQVFLMQVMTRLEAKLEEFFKK
NAQVSSDHCSALLQDIFSPLEED~LKHGIYFKPGGYFIFMWKIRELKKKYYE~~EPRKGV
QVNKVTCVLGSF*~~~~~~~~~~~~~~~~~~~~~~~~~~~~~~~~~~~~~~~~~~~~~~~
~~~~~~~~~~~~~~~~~~~~~~~~~~~~~~~~~~~~~~~~~~~~~~~~~~~~~~~~~~~~
~~~~~~~~~~~~~~~~~~~~~~
>Grammomys surdaster GBP1 XM_028788126 (Gbpb1)
~~~~~~~~~~~~~~~~~~~~~~~~~~~~~~~~~~~~~~~~~~~~~~~~~~~~~~~~~~~~
~~~~~~~~~~~~~~~~~~~~~~~~~~~~~~~~~~~~~~~~~~~~~~~~~~~~MASEVYMS
GPVCLIENV~KG~QLRAKQEALSFLSAIQQPVVVVAIVGLYRTGKSYLMNRLAGKRS~~~
~~~~~~GFSLGSTVQSQTKGVWMWCVPHPQKPDHTLVLLDTEGLGDVEKGDNQNDCWIFA
LAILLSSTFVYNSMGVINQQALDQLH~~YMTELTDRIRTRCSPKDHDL~~~~~~~EDSDE
YVSFFPDFVWNLRDFSLELK~INGQPISADEYLENSLKFLQGT~~GQKEKDLNLPQACIR
KCFPTKK~FVFERPAPGKKLSQ~LESLQDQDLDSDFVEQVAEFCSYVFRSSKVKTISG~~
~GLRVNGRRLKCLVTTYVEAISSGSMPCMESAVLALAQTENSAAVKKAIAHYDQ~~~QMG
QSV~~KLPTEMLQELLDLHKTCEKEAIKIFTENSFKDVNQVFLTELKRKLERKQGEICKK
NEEASSDRCSALLQDIFGPLEED~VKQGVYCKSRGYCLFNQKIQQLKKKYYE~~ESGKGV
QAEEALKNYLQSREDIIDAILQTDQSMTEKEKEIEVEHVK~~~~~AEAT~~~~ERAWKLL
EETQ~~RKNEQLMEQKEQRHQEHM~~RQLTQNKEEERAQLKEEYQRA~~~~~LEHKIREE
KKIQQECERLEEENKHLREKEA
>Grammomys surdaster GBP1 XM_028788129 (Gbpb1)
~~~~~~~~~~~~~~~~~~~~~~~~~~~~~~~~~~~~~~~~~~~~~~~~~~~~~~~~~~~~
~~~~~~~~~~~~~~~~~~~~~~~~~~~~~~~~~~~~~~~~~~~~~~~~~~~~MASENNMP
NPICLIENV~KG~QLTANQEALSILSAIQQPVVVVAIVGLYRTGKSYLMNRLAGKRS~~~
~~~~~~GFSLGSTVQSQTKGIWMWCVPHSQKSDHTVVLLDTEGLGDVEKGDNQNDCWIFA
LAILLSSTFVYNSMGAINQQALDQLH~~YVTELTDRIRTRCSPDHHDL~~~~~~~EDSDE
FVSFFPDFVWILRDFSLELK~INGQPISADEYLENSLKFLQGT~~GQKEKDLNLPRACIR
KFFPTKKCFVFERPAPGKKLSQ~LESLQDQDLDSDFLEQVAEFCSYVFSSSKVKTISG~~
~GLRVNGPRLKSLVTTYVDTISSGSMPCMESAALALAQTENSAAVQKAITHYDQ~~~QMG
QSV~~KLPTETLQELLDLHKTCEKEAIKIFMENSFKDVNQVFLAELERKLERKQGEICKK
NQEASSDRCSALLQDIFGPLEED~VKQGVYYKPRGYCLFNQKIQQLKKKYYE~~EPGKGV
QAEEALKNYLQSREDIIDAILQTDQSMTEKEKEIEVERVK~~~~~AEAA~~~~ERAWKLV
EETQ~~RKNEQLMEQKEQRHQEHV~~RQLTQKKEEERAQLKEEYQRA~~~~~LEHKIREE
KKIRKECERLQEENEVLQKEAR
>Arvicanthis niloticus GBP1 XM_034500843 (Gbpb1)
~~~~~~~~~~~~~~~~~~~~~~~~~~~~~~~~~~~~~~~~~~~~~~~~~~~~~~~~~~~~
~~~~~~~~~~~~~~~~~~~~~~~~~~~~~~~~~~~~~~~~~~~~~~~~~~~~MASEDHMP
GPICLIENV~KG~QLRANQDALSILSDIQQPLVVVAIVGLYRTGKSYLMNRLAGKTS~~~
~~~~~~GFSVGSTVQSQTKGIWMWCVPHPKKLDHTLVLLDTEGLGDVEKGDNQNDCWIFA
LAILLSSTFVYNSMGTINQQAMDQLH~~YVTELTDRIRTRCSPDHHDL~~~~~~~EDSDE
FVSFFPDFVWSLRDFSLELK~INEQSVSADEYLENSLKLLQGP~~GQKEKDINLPRICIR
KFFPKKKCFVFERPASGKKLSQ~LESLQDEDLESDFVEQVKEFCSYVFTSSKVKTISG~~
~GLRVNGPRLKSLVTTYVDTISSGSVPCMENAALALAQIENSAAVQKAITHYDQ~~~QMS
QSV~~QLPTETLQELLDLHRTCEREAIKIFMENSFKDVNQVFLTELEMKLEREQGEYYKK
NLEASSDLCSALLQDIFGPLEEE~VKQGVYYKPRGYCLFNQKIQQLKKKYYE~~EPGKGV
QAEEALKKYLQTKEDIIDAILQTDQSMTEKEKEIEVERVK~~~~~AEAS~~~~KRASELL
EEMR~~KKNEQLMEQKEQRHQEHM~~KQLMEKMEKEREQLKEEYQRA~~~~~LEHKIQEE
KKIRQECQRLQKENEYFREKEA
>Grammomys surdaster GBP1 XM_028788145 (Gbpb1)
~~~~~~~~~~~~~~~~~~~~~~~~~~~~~~~~~~~~~~~~~~~~~~~~~~~~~~~~~~~~
~~~~~~~~~~~~~~~~~~~~~~~~~~~~~~~~~~~~~~~~~~~~~~~~~~~~MASENNMP
SPICLIENV~KG~QLTANQKALEILSAITQPVVVVAIVGLYRTGKSYLMNRLAGKRS~~~
~~~~~~GFSVGSTVQSETKGIWMWCVPHPKKLDHTLVLLDTEGLGDVEKGDNQNDCWIFA
LAILLSSTFVYNSMGAINQQVMDQLH~~YVTEMTHRIRTRCSPKDHDL~~~~~~~EDSDE
YVSFFPDFVWSLRDFSLELK~IHGQPISADEYLENSLKLLKGT~~GQNEKDLNLPRICIR
KFFPTKKCFVFERPALGKKLNQ~LESLQDQDLDPDFVEQVAEFCSYVFRSSKVKTISG~~
~GLRVNGRRLKSLVTTYVDAISSGSIPCMESAVLALAQIENSAAMQRAIAHYDE~~~QMG
QSV~~KLPTETLQKLLDMHRTYEKEATKIFIENSFKDDNQVFLTKLEMKLEQEQKEFCKK
NQEASSDRCSALLRDIFGPLEED~VKQGVFYKPRGYCLFNQKIQELKKKYYE~~EPGKGV
QAEEALKNYFQSKEDIIDAILRADQAMTEREKEIEVERVK~~~~~AEAA~~~~ENASKLL
EKMR~~KKNEQFMEQKEQRYQEHI~~KQLTEKMEKERAHMEEEFQRA~~~~~LEHKSQEE
KKIQQEYERLEEENKHLREKEA
>Mastomys coucha GBP1 XM_031339220 (Gbpb1)
~~~~~~~~~~~~~~~~~~~~~~~~~~~~~~~~~~~~~~~~~~~~~~~~~~~~~~~~~~~~
~~~~~~~~~~~~~~~~~~~~~~~~~~~~~~~~~~~~~~~~~~~~~~~~~~~~MASEDIMP
APVCLIENV~KG~QLRANQEALSILSAIQQPVVVVAIVGLYRTGKSYLMNKLAGRNT~~~
~~~~~~GFSLGSTVQSQTKGIWIWCVPHPKKPGHTLVLLDTEGLGDVEKGDNQNDCWIFA
LAILLSSTFVYNSMGAINQQALDQLH~~YVTELTDRIRTRCSPDHQDL~~~~~~~EDSDE
YVSFFPDFVWTLRDFSLELK~INGQPISADEYLENSLKLLQGTGQKEKEEKLNLPRLCIR
KFFPTKKCFIFERPAPGKKLGQ~LESLQDGDLDSDFVEQVAEFCSYVFRSSMVKTISG~~
~GLKVNGPRLKSLVTTYVNTISNGSLPCMESAVLALAEIENSSALQKAIAHYDQ~~~HMS
QRV~~QLPTETLQELLDLHRTCEREAIKIFMENSFRDVTKVFLTKLETELERKQGEFCKR
NQEASSDHCSALLQDIFGPLEED~VKQGVYCKPRGYCLFNQKMQELKKKYYE~~EPGKGV
QAEEALKKFLQTKEDIIDAILQTDQSLTEKEKEIEVERVK~~~~~AEAA~~~~ENASKLM
EEMR~~KKNDQLMEQKEQRHQEHM~~KQLMEKMEREQAQLREEQRRA~~~~~IEHKIQEE
KKIQQECERLKEKCKDLQEKVE
>Grammomys surdaster GBP1 XM_028788141 (Gbpb1)
~~~~~~~~~~~~~~~~~~~~~~~~~~~~~~~~~~~~~~~~~~~~~~~~~~~~~~~~~~~~
~~~~~~~~~~~~~~~~~~~~~~~~~~~~~~~~~~~~~~~~~~~~~~~~~~~~MAEEVHMS
GPICLIENV~KG~QLTANQEALSILSDIQQPVVVVAIVGLYCTGKSYLMNRLAGKRS~~~
~~~~~~GFSLGCTVQAKTKGIWMWCMPHPQKPDHTLVLLDTEGLGDVEKGDNQNDCWIFS
LAILLSSTFVYNSIGTINQQALDQLH~~YVTELTHRIRKRSPCDQDEV~~~~~~~GDSDE
FVGFFPDFVWTLRDFSFELK~VNGLPISADEYLENSLKLLQGTGQKEREKQLNLPRICIC
KFFPKQKCFVFERPAPGKKLNQ~LESLQDQDLDPDFVEQVAEFCSYVFRSSKVKTISG~~
~GLRVNGPRLKSLVTTYVDAIRSGSIPCMESAVLALAQTENSAAVQKAIAHYDQ~~~QMG
QSV~~KLPTESLQELLDLHRTCEKEAIKIFTENSFKHFNQVFLKELVTVLETKREEFCKK
NLQASSAHCLALLQDLFSPLDED~IKQGTYSNPGGYCVFMRRIKELKKNYYE~~EPKKGV
LVEEVLQKFLQPKEDLADAILQIDQILREKAKEIDVEHVK~~~~~AEAA~~~~HSISKIL
EEIK~~KQSDQLMEEKEKFYQELV~~QELFEKMEKEQAQLWVEQQRA~~~~~IDKQHNCT
TVGQRPASPFRVN*~~~~~~~~
>Mastomys coucha GBP1 XM_031342168 (Gbpb1)
~~~~~~~~~~~~~~~~~~~~~~~~~~~~~~~~~~~~~~~~~~~~~~~~~~~~~~~~~~~~
~~~~~~~~~~~~~~~~~~~~~~~~~~~~~~~~~~~~~~~~~~~~~~~~~~~~MASEDIMP
GPVCLIENV~KG~QLRANQEALSILSAIQQPVVVVAIVGLYHTGKSYLMNKLAGKNA~~~
~~~~~~GFSLGSTVQAETKGIWMWCVPHPQKPDHTLVLLDTEGLGDVEKGDNQNDCWIFA
LAILLSSTFVYNSMGAINQQAIDQLH~~YVTELTDRIRARSPCDQDEV~~~~~~~GDSDE
FVSFFPDFVWTLRDFSLELK~VNGQPISADEYLENSLKLLQGTGQREKEKQFNLPRLCIC
KFFPTKKCFVFERPAPGKKLGQ~LECLQDEDLDSDFVEHMAEFCSYVFRSSKVKMILG~~
~GHKVNGPRLKSLVTTYVSTISNGSLPCMESAVLALAQKENSAALQKAIAHYDQ~~~HMS
QRV~~HLPTETLQELLDLHRTCEREAIRIFIENSFKHFNQVFLKELGSKLETKREELCKK
NLQASSDHCSVLLQDLCTPLEED~VKQGIYSKPGGYCAFMRRIKELKKNYYE~~EPKKGI
LAEEALQKFLQSKEDLADVILQTDQTLREKAKEIEVERVK~~~~~AEAS~~~~KATAKIL
EEIN~~KQSDHLMKEKEKFYQEHV~~KELTEKIEREQAQLRKEQQQA~~~~~ILRTQLNC
NIVKDEFQHSG*~~~~~~~~~~
>Rattus norvegicus GBP1 XM_006233425 (Gbpa2)
~~~~~~~~~~~~~~~~~~~~~~~~~~~~~~~~~~~~~~~~~~~~~~~~~~~~~~~~~~~~
~~~~~~~~~~~~~~~~~~~~~~~~~~~~~~~~~~~~~~~~~~~~~~~~~~MDMTLQIHMP
GPVCLIENV~KG~QLRANQKALEILSAITQPVVVVAIVGLYRTGKSYLMNKLAGKRT~~~
~~~~~~GFSLGSTVQAHTKGIWMWCVPHPNKANHMLVLLDTEGLGDVEKGDNQNDCWIFS
LAILLSSTFVYNSMGAINQQAMDQLH~~YVTELTDRIRARSSPDQDDG~~~~~~VEDSAE
FVSFFPDFVWTLRDMTLKME~VDGLQVTADEYLEISLKLKEGS~~SKEVEKYNLPRLCIR
KFFPKKKCFVFYPPTEWKRLSQ~LETLQENEIDSEFLQQVAEFCLYVFKECKAKTLPG~~
~GIIVNGPRLETLVLTYLSAIGSGDLPCMENAVLTLAQIENSAAVEKAITHYDQ~~~QMS
QRV~~QLPTETLQELLDLHRTCEREAIEIFLRVSFKDEDHSFQMKLGSRLEERWNDFCKR
NMEVSSNRCWALLQDIFRPLEES~VKQGTYSKPGGYYLFVQETQRLKEKYQG~~QPKKGL
QADEVLQKYLQSKEAITTAILQTDQSLTEKEKEIEVERKK~~~~~AESA~~~~QAAAKLL
EETQ~~KKNEKLMEQKERSYQEHM~~KQLTEKMENDRIQLKAEQERI~~~~~LSLKLQEQ
KQLLQEGFREESRKLQEEMKNV
>Peromyscus maniculatus bairdii GBP1 XM_006986122 (Gbpa2)
~~~~~~~~~~~~~~~~~~~~~~~~~~~~~~~~~~~~~~~~~~~~~~~~~~~~~~~~~~~~
~~~~~~~~~~~~~~~~~~~~~~~~~~~~~~~~~~~~~~~~~~~~~~~~~~MDTALKVHMP
GPVCLIENA~KG~QLRPNQKALEILSAITQPVVVVAIVGLYRTGKSYLMNKLAGKNT~~~
~~~~~~GFSLGSTVQAHTKGIWMWCVPHPHKKDHTLVLLDTEGLGDVEKGDNQNDCWIFA
LAVLLSSTFVYNSMGAINQQAMDQLH~~YVTELTDRIRARASPDQEDE~~~~~~GEDSAE
FVSFFPDFVWSLRDMTLKME~IDGVHVTADEYLENSLKLKEGI~~CKEAEKYNLPRLCIR
KFFPKKKCFIFYPPTEWKKLSQ~LETLQENEIESDFLKQVEEFCLYIFNHCKAKTLPG~~
~GIPVNGPRLESLVLTYVEAICSGDLPCMENAVLALATIENAAAVQKATAHYDQ~~~QMS
QRV~~QLPTETLQELLDQHRTCEREAIEIFLRTAFKDEDHSFQKELGSQLEERWDDFCKR
NLEASSNHCWALLQDIFRPLEEG~VRQGIYSKPGGYFLFVQETQRLKKKYYG~~EPKKGI
QAEEVLQTYIQSKEAVSNAILQTDQSLTKKEKEIEVERKK~~~~~TESA~~~~MAAAKLM
EETQ~~KKNEKLMEQKEKSYQEHM~~RQLTQKMENDRIQLKAEQERT~~~~~LALKLQEQ
KQLLQEGFREESRKLQEEIKNV
>Microtus ochrogaster GBP1 XM_005357374 (Gbpa2)
~~~~~~~~~~~~~~~~~~~~~~~~~~~~~~~~~~~~~~~~~~~~~~~~~~~~~~~~~~~~
~~~~~~~~~~~~~~~~~~~~~~~~~~~~~~~~~~~~~~~~~~~~~~~~~~~~MALKVHMP
GPVCLIENA~KG~QLRPNQKALEILSAITQPVVVVAIVGLYRTGKSYLMNKLAGKKS~~~
~~~~~~GFALGSTVQAHTKGIWMWCVPHPHKKDHTLVLLDTEGLGDVEKGDNQNDCWIFA
LAILLSSTFVYNSMGPINQQAMDQLH~~YVTELTDRIRSRTSPDQEEE~~~~~~VEDSAE
FVSFFPDFVWSLRDMTLKLE~VNGVRVTADEYLENSLKLKEGT~~CKEVEKYNLPRLCIR
KFFPKKKCFIFYPPTEWKKLSL~LESLQENEIDSDFLQQVAEFCLYIFKHCKAKTLPG~~
~GIRVNGPRLESLVLTYVHSISSGDLPCIENAVLALAKIENSAAVQKAIAHYDQ~~~QMN
QRV~~QLPTETLQELLDLHRASEREAIEIFLRTSFKDEDHAFQRELGSQLEERWDDFCKR
NLETSSNRCQALLQDIFKPLEEG~VKQGTYSKPGGYGLFVQETQRLKKEYYG~~QPKKGI
QAEEVLQTYLQSKEAVSNAILQTDQSLTEKEKEIEVERKR~~~~~AESA~~~~LAAAKLL
EETQ~~KKNEKLMEQKEKSYQEHM~~RQLTQKIENDRIQLKAEQERT~~~~~LAIKLQEQ
KQLLQEGFREESRKLQEEMKNV
>Meriones unguiculatus GBP1 XM_021661455 (Gbpa2)
~~~~~~~~~~~~~~~~~~~~~~~~~~~~~~~~~~~~~~~~~~~~~~~~~~~~~~~~~~~~
~~~~~~~~~~~~~~~~~~~~~~~~~~~~~~~~~~~~~~~~MNSKSRQETPLGKAEMAHMR
APMCLIENV~KG~QLRPNQKALEILSAITQPVVVVAIVGLYRTGKSYLMNKLAGKKT~~~
~~~~~~GFSLGSTVQAHTKGIWMWCVPHPHKEDHTLVLLDTEGLGDVEKGDNQNDCWIFA
LAVLLSSTFVYNSMGAINQQAMDQLH~~YVTELTDRIRARSSPDQDFG~~~~~~LEDSVD
FVSFFPDFLWSLRDMTLKME~VDGQSCTADEYLEISLKLKEGT~~GKEVEKYNLPRLCIR
KFFPKRKCFIFYPPTEWKKLSQ~LETLQANEIDSEFLQQVAEFCSYIFKHCKVKYLPG~~
~GITVNGPRLESLVLTYVSAIRTGDLPCMENAVLALSQIENSAAVQKAITHYDQ~~~QMS
QRV~~QLPKESVQELLDLHRACEREAIEIFLRNAFKDEDHLFQIELGSRLQEKWDDFCQR
NLEVSSKRCWALIQEIFRPLEEG~VMRGTYSKPGGYCLFVQDTERLKKKYYG~~QPKKGI
QAEEVLQTYLQSKEAIYKAILQTDQSLTEKEKEIEVERQK~~~~~TESA~~~~LAAAKLL
EETQ~~KKTEKLMEQKEKSFQEHL~~RQLTQKMENERIQLKREQERT~~~~~LALKLQEQ
KQLLEEGFQEESRKLQEEMRNV
>Mus pahari GBP1 XM_021189401 (Gbpa2)
~~~~~~~~~~~~~~~~~~~~~~~~~~~~~~~~~~~~~~~~~~~~~~~~~~~~~~~~~~~~
~~~~~~~~~~~~~~~~~~~~~~~~~~~~~~~~~~~~~~~~~~~~~~~~~~MDTSLKIHMP
QPMCLIENV~KG~QLKANQKALEILSAITQPVVVVAIVGLYRTGKSYLMNKLAGKRT~~~
~~~~~~GFSLGSTVQAHTKGIWMWCVPHPHKADHTLVLLDTEGLGDVEKGNNQNDCWIFA
LAILLSSTFVYNSMGAINQQAMDQLH~~YVTELTDRIRARSSLDQDDG~~~~~~VEDSAE
FVSFFPDFMWTLRDMTLKME~LDGLPVTADQYLETSLKLKEGS~~CKEVEKYNLPRLCIR
KFFPKKKCFVFYPPTEWKKLSQ~LETIQENEIDSEFLQQVAEFCLYIFKECKAKTLPG~~
~GVIVNGPRLETLVLTYVSAISSGVLPCMENAVLALAQIENSEALQKAISRYDQ~~~QMS
ERV~~QLPTETLQELLDLHRTCEREAIEIFLRTSFKDEDHSFQVKLGSQLEERWNDLCKQ
NTEVSSNHCQTLLQDIFKPLEEG~VKQGTYTKPGGYYLLVQEIGRLKEKYHE~~QPKKGL
QAEEVLQKYLQSKEAISNAILQTDQSLTEKEKEIEVERNK~~~~~VESA~~~~RAAEKRL
EEAQ~~KKNEKLMEQKERSYQEHM~~RQLTEKMENDRIQLKAEQEQI~~~~~LSLKLKEQ
KQLLQEGFQEESRKFQEEIKNV
>Arvicanthis niloticus GBP1 XM_034500842 (Gbpa2)
~~~~~~~~~~~~~~~~~~~~~~~~~~~~~~~~~~~~~~~~~~~~~~~~~~~~~~~~~~~~
~~~~~~~~~~~~~~~~~~~~~~~~~~~~~~~~~~~~~~~~MNSKYRQGTPIHTYGKIHMP
QPMCLIGNV~KG~QLRANQKALEILSTITQPVVVVAIVGLYRTGKSYLMNRLAGKRT~~~
~~~~~~GFSLGSTLQAHTKGIWMWCVPHPHKADHTLVLLDTEGLGDVEKGDNQNDCWIFA
LAILLSSTFVYNSMGAINQQAMDQLH~~YVTELTDRIRARSSPDQYDV~~~~~~VENSAE
FVSFFPDFVWTLRDMTLKME~VDGLSVTADEYLEISLKLKEDS~~CKEVEKYNLPRLCIR
KFFPKKKCFIFYPPTEWKKLSQ~LETLQESEIDSEFLQQVAEFCLYIFKECKAKTLPG~~
~GIIVNGPRLETLVQTYIGAISSGDLPCMENAVLVLAQIENSAAVQKAITHYDQ~~~QMS
QRV~~QLPTETLQELLDLHRTCEKEAVNIFLRTSFKDEDQSFLMKLGSQLEERWDNYCKH
NTKVSANRCWALLQDIFRPLEEG~VKQGIYSKPGGYYLFVQETQRLKEKYHG~~QPKKGL
QAEEVLQTYLKSKEAISHAILQTDQNLTKKEKEVIVERKK~~~~~TEST~~~~MAAVKLL
KETL~~KKNENLMKQKEQSYEEHI~~RQLTQKMENDRIQLKAEQERT~~~~~LSLKLQEQ
KQLLQEGFQKESRKLQEEIKNV
>Mastomys coucha GBP1 XM_031342170 (Gbpa2)
~~~~~~~~~~~~~~~~~~~~~~~~~~~~~~~~~~~~~~~~~~~~~~~~~~~~~~~~~~~~
~~~~~~~~~~~~~~~~~~~~~~~~~~~~~~~~~~~~~~~~~~~~~~~~~~~~MSIRIHMP
QPMCLIENV~KG~QLKANQKALEILSAITQPVVVVAIVGLYRTGKSYLMNKLAGKRT~~~
~~~~~~GFSLGSTVQAHTKGIWMWCVPHPHKADHTLILLDTEGLGDVEKGDNQNDCWIFA
LAILLSSTFVYNSIGAINQQAMDQLH~~YVTELTDQIRARSSPVQDDG~~~~~~VEDSAE
FVSFFPDFVWTLRDVTLKME~VDGLPVTADEYLKISLKLKEGS~~CKEVEKYNLPRLCIR
KFFPKKKCFLFYPPTEWKKLTQ~LETLQENEIDSEFLKQVAEFCLYIFKECKAKTLPG~~
~GITVNGPRLETLVRTYVSAISSGDLPCMENAVLALAQIENSAAVQKAISHYDH~~~QMS
ERV~~QLPTETLQELLDLHRTCEREAIGIFLRTSFKDEDHSFQMILGSQLEERWDNFCKH
NTEVSSNRCWALLQAIFKPLEER~VKQGMYSKPGGYNLFVQETQRLKEKYHG~~QPKKGL
QAEEVLQTYLQSKEAISNAILQTDQSLTEKEKEIEVERTK~~~~~AESA~~~~LAAAKML
EETQ~~KKNEKLMEQKERSYQEHM~~RQLTQKMEKDRIQLKAEQERT~~~~~LSLKLQEQ
NQLLQEGFQKERRKLQEEMKNV
>Grammomys surdaster GBP1 XM_028788130 (Gbpa2)
~~~~~~~~~~~~~~~~~~~~~~~~~~~~~~~~~~~~~~~~~~~~~~~~~~~~~~~~~~~~
~~~~~~~~~~~~~~~~~~~~~~~~~~~~~~~~~~~~~~~~~~~~~~~~~~~~~~~~~~MP
QPVCLIENM~KG~QLRANQKALEILSAITQPVVVVAIVGLYRTGKSYLMNRLAGKRS~~~
~~~~~~GFSLGSTVQAHTKGIWMWCVPHPHKTDHMLVLLDTEGLGDVDKGDNQNDCWIFA
LAILLSSTFVYNSMGAINQQAMDQLH~~YVTELTDRIQARSSPDKDDG~~~~~~VEDSAE
FVSFFPDFVWTLRDMTLKME~VDGLPVTADQYLEISLKLKEDS~~CKEVEKYNLPRLCIR
KFFPKKKCFIFYPPTEWKKLPQ~LETLQESEIDSEFLQQVAEFCLYIFKECKAKTLPG~~
~GIIVNGPRLETLVQTYVSAISSGSLPCMENAALALAQIENSAAVQKAITHYDQ~~~QMS
QRV~~QLPTETLQELLDLHRTCEREAIEIFLRTSFKDEDHSFQMKLGSQLEERWDNFCKH
NTEVSANHCWALLQDIFRPLDEG~VKQGTYSKPGGYYLFLQETQRLKEKYHG~~QPKKGL
QAEEVLQKFLQSKEAISKAILQTDQSLTEKEKEIVVERKK~~~~~TESA~~~~MAAAKLL
EETQ~~KKNEKLMEQKERSYQEHI~~RQLTQKMENDRIQLKTEQEQT~~~~~LSLKLQEQ
KQLLQEGFQKESRKLQEEMKNV
>Grammomys surdaster GBP1 XM_028788127 (Gbpa2)
~~~~~~~~~~~~~~~~~~~~~~~~~~~~~~~~~~~~~~~~~~~~~~~~~~~~~~~~~~~~
~~~~~~~~~~~~~~~~~~~~~~~~~~~~~~~~~~~~~~~~~~~~~~~~~~~~~~~~~~MP
QPMYLIVNM~KG~QLRTNQKALEILSAITQPVVVVAIVGLYRTGKSYLMNRLAGKRS~~~
~~~~~~GFSLGSTMQAHTKGIWMWCVPHPHKADHMLVLLDTEGLGDVDKGDNQNDCWIFA
LAILLSSTFVYNSMGAINQQAMDQLH~~YVTELTDRIQARSSPDKDDG~~~~~~VEDSAE
FVSFFPDFVWTLRDITLKME~VDGLPVTADEYLEISLKLKEDS~~CKEVEKYNLPRLCIR
KFFPKKKCFIFYPPTEWKKLPQ~LETLQESEIGPEFLQQVAEFCLYIFKECKAKTLPG~~
~GIIVNGPRLETLVQTYVSAISSGSLPCMENAALALVQIENSAAVQKAITHYDQ~~~QMS
QRV~~QLPTETLQELLDLHRTCEREAIEIFLRTSFKDEDHSFQMKLGSQLEERWDNFCKH
NTEVSANHCWALLQDIFRPLEEG~VKQGTYSKPGGYYLFVQETQRLKEKYHG~~QPKKGL
QAEEVLQTYLQSKEAISKAILQTDQSLTEKEKEIVVERKK~~~~~TESA~~~~MAAAKLL
EETQ~~KKNEKLMEQKERSYQEHI~~RQLTEKMENERIQLKAEQEQT~~~~~FSLKLQEQ
KQLLQEGFQKESRKLQEEIKNV
>Rattus rattus GBP1 XM_032896553 (Gbpa2)
~~~~~~~~~~~~~~~~~~~~~~~~~~~~~~~~~~~~~~~~~~~~~~~~~~~~~~~~~~~~
~~~~~~~~~~~~~~~~~~~~~~~~~~~~~~~~~~~~~~~~~~~~~~~~~~~~~~~~~~~~
~~~~~~~~~~~~~~~~~~~~~~~~~~~~~~~~~~~~~~~~~~~~~~~~~~~~~~~~~~~~
~~~~~~~~~~~~~~~~~~~~~~MWCVPHPHKAEHTLVLLDTEGLGDVEKGDNKNDCWIFA
LAILLSSTFVYNSMGAINQQAMDQLH~~YVTELTDRIRARSSPDPDDG~~~~~~VEDSAE
FVSFFPDFVWTLRDMTLKME~VDGHPITADEYLEISLKLKEGS~~CKEVEKYNLPRLCIR
KFFPKKKCFIFYPPTEWKKLFR~LETLQENEIDSEFLKQVAEFCSYVFKECKAKTLPG~~
~GVIVNGPRLETLVLTYLSAIGSGDLPCMENAVLTLAQIENSAAVEKAITHYDQ~~~QMS
QRV~~QLPTETLQELLDLHRTCEREAIEIFLRTSFKDEDHLFQMKLGSQLEERWDDFCKH
NTEVSSNRCWALLQDIFRPLEEG~VKQGTYSKPGGYYLFVQETQRLKEKYHG~~QPKKGL
QAEEVLQKYLQSKESISTAILQTDQNLTKKEKEIEVERKK~~~~~AESA~~~~LAAAKLL
EETQ~~KKNEKLMEQKERSYQEHM~~KQLTEKMENDRIQLKAEQERT~~~~~LSLKLQEQ
NQLLQEGFQKESRKLQEEMKNV
>Mus pahari GBP1 XM_021189400 (Gbpa2)
~~~~~~~~~~~~~~~~~~~~~~~~~~~~~~~~~~~~~~~~~~~~~~~~~~~~~~~~~~~~
~~~~~~~~~~~~~~~~~~~~~~~~~~~~~~~~~~~~~~~~~~~~~~~~~~MDTSPNIHMS
QPICLIENV~KG~QLRTNQKALEILSAITQPVVVVAIVGLYRTGKSYLMNKLAGKRT~~~
~~~~~~GFSLGSTVQAHTKGIWMWCVPHPHKTDHTLVLLDTEGLGDVEKGDKQSDCWIFA
LAILLSSTFVYNSMGAINQQAMDQLH~~YVTELTDRIRARSSLDQDDG~~~~~~VEDSAE
FVSFFPDFMWTLRDMTLKME~VDGLPVTADQYLEISLKLKEGS~~CREVEKYNLPRLCIR
KFFPKKKCFVFYPPTEWKKLSQ~LETIQENEIDSEFLQQVAEFCLYIFKECKAKTLPG~~
~GVIVNGPRLETLVLTYVTAINSGDLPCMENAVLVLAQIENSEALQKAISHYDQ~~~QMS
ERV~~QLPTETLQELLDLHRTCEREAIEIFLRTSFKDEDHSFQMKLGSQLEERWNDLCKQ
NTEVSSNHCWTLLQDIFKPLEEG~VKQGTYTKPGGYYLLVQEIGRLKEKYHE~~QPKKGL
QAEEVLQKYLQSKEAISNAILQTDQSLTEKEKEIEGKK*~~~~~~~~~~~~~~~~~~~~~
~~~~~~~~~~~~~~~~~~~~~~~~~~~~~~~~~~~~~~~~~~~~~~~~~~~~~~~~~~~~
~~~~~~~~~~~~~~~~~~~~~~
>Rattus rattus GBP1 XM_032896554 (Gbpa1)
~~~~~~~~~~~~~~~~~~~~~~~~~~~~~~~~~~~~~~~~~~~~~~~~~~~~~~~~~~~~
~~~~~~~~~~~~~~~~~~~~~~~~~~~~~~~~~~~~~~~~~~~~~~~~~~~~MALETCMP
EPMCLIENV~KG~QLRANQKALEILSAITQPVVVVAIVGLYRTGKSYLMNKLAGRKT~~~
~~~~~~GFSLGSTVQSHTKGIWMWCVPHPRKAGHTLVLLDTEGLGDVEKGDNQNDCWIFA
LAILLSSTFVYNSMGAINQQAMDQLQ~~YVTELTDRIRTTSSPHSNGV~~~~~~~EASAE
FVSFFPDFVWTLRDVTVKLE~TDGKMLTADEYLDNSLKPKQGT~~SEEDRNYNLPRLCIR
KFFPKKKCFVFYPPTEWKKLSE~LESLHDDELDSEFLQQAADFCSFIFSSSKAKTLPG~~
~GIQVNGARLEKLVLTYISAISSGHLPCMENAVLALAKVENSAAIQKAITHYDQ~~~QMS
QKV~~QLPTDTLQELLDLHRTCEREAMDIFLRTSFKDEDHSFKKDLLAQLEKKWNGINNE
NTNKSSTRCSELLRDIFGPLEEA~VINGTYSQPGGYLLYVEKREELKKKYLQ~~EPKKGI
QAEEILQEYLQSNAAVAEALLQRDQALTVKQKEVEVERAK~~~~~AESA~~~~QATVRIL
EEVE~~KKHAQMMKEKERCHQERV~~RQLTENMERERAQLVEEQERI~~~~~LNLKLQEQ
KRLIKEGLKGESLRLKNEIQRM
>Arvicanthis niloticus GBP1 XM_034500841 (Gbpa1)
~~~~~~~~~~~~~~~~~~~~~~~~~~~~~~~~~~~~~~~~~~~~~~~~~~~~~~~~~~~~
~~~~~~~~~~~~~~~~~~~~~~~~~~~~~~~~~~~~~~~~~~~~~~~~~~~~MAPETHMP
DPMCLIENV~KG~QLRANQKALEILSTITQPVVVVAIVGLYRTGKSYLMNRLAGKRT~~~
~~~~~~GFSLGSTVQSHTKGIWMWCMPHPRKADHTLVLLDTEGLGDVEKSDNQNDCWIFA
LTILLSSTFVYNSMGAINQQAMDQLQ~~YVTELTDRIRTASSPHSNDV~~~~~~~EASAE
FVSFFPDFVWTLRDVTISLE~ADGQTLTADEYLENSLKLKQGA~~SEEDKNYNLPRLCIR
KFFPKKKCFVFYPPTDWKKLSE~LESLHDDELDSDFVKQAEDFRSFIFSSSKVKTLPG~~
~GIKVNGARLAKLVLTYINAIRSGYLPCMENAVLALAKIENSAALQKAIIHYDQ~~~QMS
QSV~~QLPTETLQELLDLHRTCEREAMEIFLRTSFKDEDHSFKKDLLAQLDKKWTGICNE
NMKVSSARCSELLRGIFSPLEEA~VTKGAYSQPGGYLLFVEKRDELKKRYLQ~~EPKKGI
QAEEILQAYLQSNAAMAEALLHRDQALTVMQKELEVEQAK~~~~~AESA~~~~QATVKML
EEME~~KKHAQMMKEKERCHQERV~~RQLTETMERERAQLVEEQERI~~~~~LTLKLQEQ
EQLLKEGLKEESRMLQNEIQLM
>Meriones unguiculatus GBP1 XM_021661450 (Gbpa1)
~~~~~~~~~~~~~~~~~~~~~~~~~~~~~~~~~~~~~~~~~~~~~~~~~~~~~~~~~~~~
~~~~~~~~~~~~~~~~~~~~~~~~~~~~~~~~~~~~~~~~~~~~~~~~~~~~MAPEICMP
DPICLIENV~KG~QLRPNQKALEILSAITQPVVVVAIVGLYHTGKSYLMNQLAGKKT~~~
~~~~~~GFSLGSSVQSHTKGIWMWCLPHPQKAELTLVLLDTEGLGDVEKGDSENDSWIFA
LAILLSSTFIYNTMGAINQQAMDQLQ~~YVTELTQRIWSTSSPQSNGT~~~~~~~EDSAE
FVNFFPDFVWALRDVTVRLD~ADGQVLSADQYLENSLKLKQGD~~~~~~NNYDLSRLCIR
KFFPKKKCFVFCPPTEWRKLCE~LESLKDNELDSDFVRQVAEFCSFVLSSSKAKALPG~~
~GIPINGARLQKLVLTYLSAINSGTLPCMENAVLALSQIENSAAVQKAITHYDQ~~~QMS
QRV~~RLPTETLQELLNLHRACEREAIEIFLRNAFKDEDHSFKKELLVQLEKRWNGACKE
NVRASSARCSELLRNIFSPLEEA~VTRGAYSQPGGYLLFVEKREELKQKYLR~~EPRKGI
QAEEILQAYLKSSEAMAEAILQRDQALTVKQKEIEVERAK~~~~~ADSA~~~~QAAVKML
EEMK~~EGHVQMMMEKERCHQERV~~RQLTEKMKRERAQLVQEQERV~~~~~LALKLQEQ
EQLIKKGWKEESIRLQNEIQAL
>Mastomys coucha  uncharacterized GBP1 XM_031342171 (Gbpa1)
~~~~~~~~~~~~~~~~~~~~~~~~~~~~~~~~~~~~~~~~~~~~~~~~~~~~~~~~~~~~
~~~~~~~~~~~~~~~~~~~~~~~~~~~~~~~~~~~~~~~~~~~~~~~~~~~~MAPETCMP
EPMCLIENV~KG~QLRANQKALEILSAITQPVVVVAIVGLYRTGKSYLMNRLAGKRT~~~
~~~~~~GFSLGSTVQSHTKGIWMWCVPHPRKAGRTLVLLDTEGLGDVEKGDNQNDCWIFA
LAILLSSTFVYNSMGAINQQAMDQLQ~~YVTELTDRIRTTSSPHSNGV~~~~~~~ESSAE
FVSFFPDFVWTLRDMTVKLE~ADGQMLTADEYLENSLKLKQGT~~SEEDKKYNLPRLCIR
KFFPRKKCFVFYPPTEWKKLSE~LESLQEKELDPEFLQQAADFCSFIFSSSKTKTLSG~~
~GIKVNGARLEKLVITYISAISSGDLPCMENAVLALAQIENSAAVQKAISHYDQ~~~QMS
QRV~~QLPTETLQELLDLHRTCEREAIEIFFRSSFKDEDHSFRKDLLAQLEKKWTGICNE
NINVSSARCSELLRDIFSPLEEA~VTKGTYSQPGGYLLFVWKREELKKKYLQ~~EPKKGI
QAEKILQEYLQSNATMAEALLQRDQALTVKQKEIEAERAK~~~~~VDSA~~~~QATVKML
EEME~~KQHEQMMKEKERYHQERV~~KQLTEEMERERAQLVEEQERI~~~~~LTLKLQEQ
ERLLKEGLKEESIKLQNEIQLM
>Microtus ochrogaster GBP1 XM_005357434 (Gbpa1)
~~~~~~~~~~~~~~~~~~~~~~~~~~~~~~~~~~~~~~~~~~~~~~~~~~~~~~~~~~~~
~~~~~~~~~~~~~~~~~~~~~~~~~~~~~~~~~~~~~~~~~~~~~~~~~~~~MASETCMP
DPMCLIENV~KG~QLRPNQKALEILSAITQPVVVVAIVGLYRTGKSYLMNKLAGKNT~~~
~~~~~~GFSLGSTVQSHTKGIWMWCVPHPQKADHTLVLLDTEGLGDIEKGDSDNDCWIFA
LAILLSSTFVYNSMGAINQQAMDHLQ~~YVTELTDRIRTTSSPRSNGT~~~~~~~EDSSE
FVSFFPDFVWTLRDVTVRLE~ADGQSLTADEYLENSLKLKQGA~~SKEDKNYNLPRLCIR
KFFPRKKCFVFYPPTEWKKLSE~LENLRDDELDSDFVQQAAEFCSFIFSSSKAKALPG~~
~GVKVNGARLEKLVLSYIDAISSGDLPCMENAVLALAKIENLAAMQKAIAHYDQ~~~QMS
QGV~~QLPTETLQELLDLHRTCEREAIEIFLRTSFKDEDHAFQKELLAQLEKRWEVTCNK
NVKLSSDLCSELLRNIFSPLEEA~VTKGAYSQPGGYLLFVEKREELKKKYLR~~EPRKGI
QAEEILQAYLQSSVVMAETILQRDQALTVKQKEIEAERVK~~~~~ADSA~~~~QASVDLL
EEME~~KKHVQMMKERERRHQERV~~RQLTEKMDVERAQIVKEQERI~~~~~LALKLQEQ
ERLLKEGMKEESRRLQNEIQVM
>Peromyscus maniculatus bairdii GBP1 XM_016004723 (Gbpa1)
~~~~~~~~~~~~~~~~~~~~~~~~~~~~~~~~~~~~~~~~~~~~~~~~~~~~~~~~~~~~
~~~~~~~~~~~~~~~~~~~~~~~~~~~~~~~~~~~~~~~~~~~~~~~~~~~~MASETCMP
DPMCLIENV~KG~QLRPNQKALETLSAITQPVVVVAIVGLYRTGKSYLMNKLAGKNT~~~
~~~~~~GFSLGSTVQSHTKGIWMWCVPHPQKAGHTLVLLDTEGLGDVEKGDNQNDCWIFA
LAVLLSSTFVYNSMGAINQQAMDQLQ~~YVTELTDRIRTTSSPHSNGV~~~~~~~EDSAE
FVSFFPDFVWTLRDVTVRLE~ADGQSLTADEYLEHSLKLKQGT~~SKEDRNYNLPRLCIR
KFFPKKKCFVFCPPTGWKKLSE~LENLHDDELDYDFVQQAAEFCSFILSSSKAKALPG~~
~GIGVTGTRLEKLVLTYINAIRSGDLPCMENAILALAKIENSAAVQKAITHYDQ~~~QMS
QRV~~QLPTETLQELLDHHRTCEREAIEIFLRTSFKDKDHSFKKELLAQLEKKWKGICNE
NVKLSSDRCSQLLRNIFSPLEEA~VTKDAYSQPGGYFLFVEKREELKEKYLR~~EPRKGI
QAEEILQAYLKSNMVMAETILQRDQALTVKQKEIEAEQAK~~~~~AKSA~~~~QAAVKIL
EEME~~EKHMQMMKEKERCHQERV~~RQLTEKMEQERTQIVEEQGRI~~~~~LALKIQEQ
GQLLKEGLKEESARLQNEIQVM
>Rattus norvegicus GBP3 XM_006233426 (Gbpa1)
~~~~~~~~~~~~~~~~~~~~~~~~~~~~~~~~~~~~~~~~~~~~~~~~~~~~~~~~~~~~
~~~~~~~~~~~~~~~~~~~~~~~~~~~~~~~~~~~~~~~~~~~~~~~~~~~~MALETCMP
EPMCLIENV~KG~QLRANQKALEILSAITQPVVVIATVGLYRTGKSYLMNKLAGRKT~~~
~~~~~~GFSLGSTVQSHTTGIWMWCVPHPRKADHTLVLLDTEGLGDVEKGDNQNDCWIFA
LAILLSSTFVYNSMGAINQQAMDQLQ~~YVTELTDRIRTTSSPHSNGV~~~~~~~EASAE
FVSFFPDFVWTLRDVTVKLE~KDGKMLTADEYLDNSLKPKQGT~~SEEDRNYNLPRLCIR
KFFPKKKCFVFYSPTEWKKLSE~LESLRDDELDSEFLQQAANFCSFIFSSSKAKRLPG~~
~GIQVNGARLEKLVLTYISAISSGHLPCMENAVLALAKVENSAAIQKAITHYDQ~~~QMC
QKV~~QLPTDTLQELLDLHRTCEREAKDIFLRTSFKDEDHSFKKDLLAQLEKKWNGINNE
NMNKSSTRCSELLRDIFGPLEEA~VINGAYSQPGGYLLYVEKREELKKKYLQ~~EPKKGI
QV~MKLYLLMQTGYWLSCLEHCCGQLLLLMDMGLYMSITW~~~~~LLNS~~~~STNCQGS
LLMT~~SNVY*~~~~~~~~~~~~~~~~~~~~~~~~~~~~~~~~~~~~~~~~~~~~~~~~~
~~~~~~~~~~~~~~~~~~~~~~
>Mus musculus GBP2 NM_010260 (Gbp2)
~~~~~~~~~~~~~~~~~~~~~~~~~~~~~~~~~~~~~~~~~~~~~~~~~~~~~~~~~~~~
~~~~~~~~~~~~~~~~~~~~~~~~~~~~~~~~~~~~~~~~~~~~~~~~~~~~MASEIHMS
EPMCLIENT~EA~QLVINQEALRILSAITQPVVVVAIVGLYRTGKSYLMNKLAGKRT~~~
~~~~~~GFSLGSTVQSHTKGIWMWCVPHPKKAGQTLVLLDTEGLEDVEKGDNQNDCWIFA
LAVLLSSTFIYNSIGTINQQAMDQLH~~YVTELTDLIKSKSSPDQSGV~~~~~~~DDSAN
FVGFFPTFVWTLRDFSLELE~VNGKPVTSDEYLEHSLTLKKGA~~DKKTKSFNEPRLCIR
KFFPKRKCFIFDRPAQRKQLSK~LETLREEELCGEFVEQVAEFTSYILSYSSVKTLCG~~
~GIIVNGPRLKSLVQTYVGAISNGSLPCMESAVLTLAQIENSAAVQKAITHYEE~~~QMN
QKI~~QMPTETLQELLDLHRPIESEAIEVFLKNSFKDVDQKFQTELGNLLVAKRDAFIKK
NMDVSSARCSDLLEDIFGPLEEE~VKLGTFSKPGGYYLFLQMRQELEKKYNQ~~APGKGL
QAEAMLKNYFDSKADVVETLLQTDQSLTEAAKEVEEERTK~~~~~AEAA~~~~EAANREL
EKKQ~~KEFELMMQQKEKSYQEHV~~KKLTEKMKDEQKQLLAEQENI~~~~~IAAKLREQ
EKFLKEGFENESKKLIREIDTL
>Mus caroli GBP2 XM_029475563 (Gbp2)
~~~~~~~~~~~~~~~~~~~~~~~~~~~~~~~~~~~~~~~~~~~~~~~~~~~~~~~~~~~~
~~~~~~~~~~~~~~~~~~~~~~~~~~~~~~~~~~~~~~~~~~~~~~~~~~~~MASEIHMS
EPMCLIENT~EA~QLVINQEALRILSAITQPVVVVAIVGLYRTGKSYLMNKLAGKRT~~~
~~~~~~GFSLGSTVQSHTKGIWMWCVPHPKKAGQTLVLLDTEGLEDVEKGDNQNDCWIFA
LAVLLSSTFIYNSIGTINQQAMDQLH~~YVTELTDLIKSKSSPDQSGI~~~~~~~DDSAN
FVGFFPTFVWTLRDFSLELE~VNGKPITSDEYLEHSLTLKKGA~~DKKTKSFNEPRLCIR
KFFPKRKCFIFDRPAQKKQLSK~LETLREEELCREFVEQVAEFTSYILSYSSVKTLSG~~
~GIIVNGPRLKSLVQTYVGAISSGSLPCMENAVLTLAQIENSAAVQKAITHYEE~~~QMD
QKI~~HMPTETLQELLDLHSPIESEAIEVFLKNSFKDVDQKFQTELGNLLVAKRDAFIKK
NMDVSSARCSDLLEDIFGPLEEE~VKLGTFSKPGGYYLFLQMRQELEKKYNQ~~APGKGL
QAEAMLKKYFDSKADVVETLLQTDQSLTEAAKEVEEERAK~~~~~AEAA~~~~EAANREL
EKKQ~~KEFELMMQQKEKSYQEHV~~KKLTEKMKEEQEKSLAEQEAI~~~~~IAAKLQEQ
EKFLKEGFEKESKKLIQEIDTL
>Mastomys coucha GBP2 XM_031375696 (Gbp2)
~~~~~~~~~~~~~~~~~~~~~~~~~~~~~~~~~~~~~~~~~~~~~~~~~~~~~~~~~~~~
~~~~~~~~~~~~~~~~~~~~~~~~~~~~~~~~~~~~~~~~~~~~~~~~~~~~MASEIHML
EPICLIENT~EA~QLVINQEALRILSSINQPLVVVAIVGLYRTGKSYLMNKLAGKRT~~~
~~~~~~GFSLGSTVQSHTKGIWMWCVPHPKKAGQTLVLLDTEGLEDVEKGDNQNDCWIFA
LAVLLSSTFIYNSIGTINQQAMDQLH~~YVTELTDLIKSKSSPDQSGI~~~~~~~EDSAN
FVGFFPTFVWALRDFSLELE~VNGKPITADEYLEHSLTLKKGA~~DKKTKNFNEPRLCIR
KFFPKRKCFIFDRPAQRKQLSI~LETLPEKELCREFVEQVEEFTSYIFSYSAVKTLSG~~
~GIIVNGPRLKSLVQTYVSAICSGSLPCMENAVLTLAQIENSAAVQKALTYYEE~~~QMN
QKL~~QMPTETLQELLDLHRPIESEAIDVFLKNSFKDVDQKFQTELGNLLVAKRDAFVKK
NLDVSSARCSDLLDDIFGPLEEE~VKQGTFSKPGGYYLFLQMKKELEKKYNQ~~APGKGL
QAEAMLKKYFESKEDVVETLLKTDQSLTEAAKEVEEERIK~~~~~AEAA~~~~EAANREL
EDKQ~~KKFELMMREKEQSYQEHV~~RQLTEKMKEERKMFIEEQDRI~~~~~IAAKLREQ
EKFLKEGFENESRKLRREIDHV
>Rattus norvegicus GBP2 NM_133624 (Gbp2)
~~~~~~~~~~~~~~~~~~~~~~~~~~~~~~~~~~~~~~~~~~~~~~~~~~~~~~~~~~~~
~~~~~~~~~~~~~~~~~~~~~~~~~~~~~~~~~~~~~~~~~~~~~~~~~~MDMASEIHML
QPMCLIENT~EA~HLVINQEALRILSAINQPVVVVAIVGLYRTGKSYLMNKLAGKRT~~~
~~~~~~GFSLGSTVQSHTKGIWMWCVPHPKKAGQTLVLLDTEGLEDVEKGDNQNDCWIFA
LAVLLSSTFVYNSMGTINQQAMDQLH~~YVTELTDLIKSKSSPDQSGI~~~~~~~DDSAN
FVGFFPTFVWALRDFSLELE~VNGKLVTPDEYLEHSLTLKKGA~~DKKTKSFNEPRLCIR
KFFPKRKCFIFDRPALRKQLCK~LETLGEEELCSEFVEQVAEFTSYIFSYSAVKTLSG~~
~GIIVNGPRLKSLVQTYVGAISSGSLPCMESAVLTLAQIENSAAVQKAITHYEE~~~QMN
QKI~~QMPTETLQELLDLHRLIEREAIEIFLKNSFKDVDQKFQTELGNLLISKRDAFIKK
NSDVSSAHCSDLIEDIFGPLEEE~VKQGTFSKPGGYFLFLQMRQELEKKYNQ~~APGKGL
EAEAVLKKYFESKEDIVETLLKTDQSLTEAAKEIEVERIK~~~~~AETA~~~~EAANREL
AEKQ~~EKFELMMQQKEESYQEHV~~RQLTEKMKEEQKKLIEEQDNI~~~~~IALKLREQ
EKFLREGYENESKKLLREIENM
>Rattus rattus GBP1 XM_032897242 (Gbp2)
~~~~~~~~~~~~~~~~~~~~~~~~~~~~~~~~~~~~~~~~~~~~~~~~~~~~~~~~~~~~
~~~~~~~~~~~~~~~~~~~~~~~~~~~~~~~~~~~~~~~~~~~~~~~~~~MDMASEIHML
QPMCLIENT~EA~HLVINQEALRILSAINQPVVVVAIVGLYRTGKSYLMNKLAGKRT~~~
~~~~~~GFSLGSTVQSHTKGIWMWCVPHPKKAGQTLVLLDTEGLEDVEKGDNQNDCWIFA
LAVLLSSTFVYNSMGTINQQAMDQLH~~YVTELTDLIKSKSSPDQSGI~~~~~~~DDSAN
FVGFFPTFVWALRDFSLELE~VNGKLVTPDEYLEHSLTLKKGA~~DKKAKSFNEPRLCIR
KFFPKRKCFIFDRPAPRKQLCK~LETLGEEELCSEFVEQVAEFTSYIFSYSAVKTLSG~~
~GIIVNGPRLKSLVETYVDAISSGSLPCMESAVLTLAQIENSAAVQKAITHYEE~~~QMN
QKI~~QMPTETLQELLDLHRLIEREAIEIFLKNSFKDVDQKFQTELGNLLISKRDAFIKK
NSDVSSAHCSDLIEDIFGPLEEE~VKQGTFSKPGGYFLFLQMRQELEKKYNQ~~APGKGL
EAEAMLKKYFESKEDIVETLLKTDQSLTEAAKEIEVERIK~~~~~AEAA~~~~EAANREL
AEKQ~~EKFELMMQQKEESYQEHV~~RQLTEKMKEEQKKLIEEQDNI~~~~~IALKLREQ
EKFLREGYENESKKLLREIENM
>Mus pahari GBP2 XM_021196037 (Gbp2)
~~~~~~~~~~~~~~~~~~~~~~~~~~~~~~~~~~~~~~~~~~~~~~~~~~~~~~~~~~~~
~~~~~~~~~~~~~~~~~~~~~~~~~~~~~~~~~~~~~~~~~~~~~~~~~~~~MASEIHMS
EPMCLIENT~EA~QLVINQEALRILSAITQPVVVVAIVGLYRTGKSYLMNKLAGKRT~~~
~~~~~~GFSLGSTVQSHTKGIWMWCVPHPKKAGQTLVLLDTEGLEDVEKGDNQNDCWIFA
LAVLLSSTFIYNSIGTINQQAMDQLH~~YVTELTDLIKSKSSPDD~GI~~~~~~~DDSAN
FVGFFPTFVWALRDFSLDLE~VNGKPVTSDEYLEHSLTLKKGA~~DKKTKNFNEPRLCIR
KFFPKRKCFIFDRPAQRTQLGK~LEMLREEELCHEFVEQVAEFTSYIFSYSSVKTLSG~~
~GIIVNGPRLKSLVQTYVGSISSGSLPCMENAVLTLAQIENSAAVQKAITYYEE~~~QMN
QKI~~QMPTETLQELLDLHRPIESEAIEVFLKNSFKDVGQKFQTELGNLLVAKRDAFVKK
NMDISSARCSDLLVDIFGPLEEE~VKLGTFSKPGGYYLFLQMKQELEKKYNQ~~APGKGL
QAEAMLKKYFDSKAEVVETLLQTDQSLTEAAKEVEAERIK~~~~~AEAA~~~~EAANREL
QEKQ~~KKFELMMQQKEESYQEHV~~KKLTEKFKEDQKKSIAEQDNL~~~~~IAAKLREQ
EKFLKEGFENESRKLLQEIDSL
>Peromyscus maniculatus bairdii GBP2 XM_042280029 (Gbp2)
~~~~~~~~~~~~~~~~~~~~~~~~~~~~~~~~~~~~~~~~~~~~~~~~~~~~~~~~~~~~
~~~~~~~~~~~~~~~~~~~~~~~~~~~~~~~~~~~~~~~~~~~~~~~~~~~~MASEIHMP
GPVCLIENS~DQ~QLVANQEALEILSAIKQPVVVVAIVGLYRTGKSYLMNKLAGKQN~~~
~~~~~~GFSLGSTVQSHTKGIWMWCVPHPQKPGHTLVLLDTEGLEDIEKGDNQNDCWIFA
LSVLLSSTFIYNSIRTINQQAMGQLH~~YVTELSNLIKSKSSPEQSNL~~~~~~~DDSAT
FVGFFPTFVWTLRDFHLDLE~VNGKPVTADEYLENALGLKTGT~~DEKTKSFNEPRLCIR
KFFPKRRCFVFDRPAQRKYLSK~LETLREEDLSDEFVEQVAECTSYIFSSSDVKTLSG~~
~GITVNGPRLQNLVLTYVNAIRSGELPCMENAVLTLAQTENSAAVQKAIKHYEE~~~QMN
QKV~~QLPVETLQELLDLHRPIESEAIEVFMKNSFNDVDHKFQKELGALLDAKLDAFVKK
NIDVSSARCSDLLKEIYGPLEEE~VKQGTFSKPGGYYLYLQRKQELGKKYNQ~~APGKGL
QAEEMLKKYFESKEDVAETLLKTDQSLTEKEKEIEVGPIK~~~~~AEAA~~~~EAANREL
KEMQ~~EKLELMMEEKERSYQEHM~~KQQKEKMEKEQEAMKAEQQRI~~~~~ISLKLQEQ
ERLLNEGFANESRKLLQEIMDI
>Arvicanthis niloticus GBP1 XM_034500086 (Gbp2)
~~~~~~~~~~~~~~~~~~~~~~~~~~~~~~~~~~~~~~~~~~~~~~~~~~~~~~~~~~~~
~~~~~~~~~~~~~~~~~~~~~~~~~~~~~~~~~~~~~~~~~~~~~~~~~~~~MASEIHML
KPMCLIENT~EG~RLVINQEALSILSAINQPVVVVAIVGLYRTGKSYLMNKLAGKRS~~~
~~~~~~GFSLGSTVQSHTKGIWMWCVPHPKKAGQTLVLLDTEGLEDVEKGDNQNDCWIFA
LAVLLSSTFIYNSIGTINQQAMDQLH~~YVTELTDLIKSKSSPDQSGI~~~~~~~DDSAN
FVGFFPTFVWALRDFSLELE~VNGKLVTADEYLEHSLTLKKGA~~DKNTKSFNEPRLCIR
KFFPKRKCFIFDRPAQRKQLCK~LETLPEEQLCSEFVEQTAEFTSYIFNYSAVKTLSG~~
~GIIVNGPRLKSLVQTYVSAISSGTLPCMENAVLTLAQIENSAAVQKAITYYEE~~~QMN
QKV~~QMPTETLQELLDMHRPIESEAIHVFLKNSFKDVGQKFQTELGNLLVAKRDAFVKK
NMDVSSARCSDLLEDIFGPLEEE~VKQGTFSKAGGYYYFLQMKQELEKKYKQ~~APGKGL
QAEAMLKKYFESKEDVVETLLKTDQSLTEAAKEVEAERIK~~~~~AEAA~~~~EAANREL
EDKQ~~KKFELMMQQKEQSYEEHL~~KQLTEKMKEEQQRLRAEQDNI~~~~~IALKLQEQ
EKFLREGFENESKKLHQEIDNL
>Arvicanthis niloticus GBP1 XM_034500240 (Gbp2)
~~~~~~~~~~~~~~~~~~~~~~~~~~~~~~~~~~~~~~~~~~~~~~~~~~~~~~~~~~~~
~~~~~~~~~~~~~~~~~~~~~~~~~~~~~~~~~~~~~~~~~~~~~~~~~~~~MASETHML
KPMCLIENT~EG~RLVINQESLSILSAITQPVVVVAIVGLYRTGKSYLMNKLAGKRS~~~
~~~~~~GFSLGSTVQSHTKGIWMWCVPHPKKAGQTLVLLDTEGLEDVEKGDNQNDCWIFA
LAVLLSSTFVYNSIGTINQQAMDQLH~~YVTELTDLIKSKSSPDQSGI~~~~~~~DDSAN
FVGFFPTFVWALRDFSLELE~VNGKLVTADEYLEHSLTLKKGA~~DKNTKSFNEPRLCIR
KFFPKRKCFIFDRPAQRKQLCK~LETLPEEQLCSEFVEQTAEFTSYIFNYSAVKTLSG~~
~GIIVNGPRLKSLVQTYVSAISSGTLPCMENAVLTLAQIENSAAVQKAITYYEE~~~QMN
EKV~~QMPTETLQELLDLHRPIESEAIHVFLKNSFKDVGQKFQTELGNLLVAKRDAFVKK
NMDVSSARCSDLLEDIFGPLEEE~VKQGTFSKPGGYYHFLQMKQELEKKYNQ~~APGKGL
QAEAMLKKYFESKEDVVETLLKTDQSLTEAAKEVEAERIK~~~~~AEAA~~~~EAANREL
EDKQ~~KKLELMMQQKEQSYQEHL~~KQLTEKMKEEQQRLRAEQDKI~~~~~IALKLQEQ
EKLLREGFENEGKQLHREIDNL
>Arvicanthis niloticus GBP1 XM_034500564 (Gbp2)
~~~~~~~~~~~~~~~~~~~~~~~~~~~~~~~~~~~~~~~~~~~~~~~~~~~~~~~~~~~~
~~~~~~~~~~~~~~~~~~~~~~~~~~~~~~~~~~~~~~~~~~~~~~~~~~~~MASEIHML
KPMCLIENT~KA~RLVINQEALSILSAINQPVVVVAIVGLYRTGKSYLMNKLAGKRS~~~
~~~~~~GFSLGSTVQSHTKGIWMWCVPHPKKAGQTLVLLDTEGLEDVEKGDNQNDCWIFA
LAVLLSSTFIYNSIGTINQQAMDQLH~~YVTELTDLIKSKSSPDQSGI~~~~~~~DDSAN
FVGFFPTFVWALRDFSLELE~VNGKLVTADEYLEHSLTLKKGA~~DKNTKRFNEPRLCIR
KFFPKRKCFIFDRPAQRKQLCK~LETLPEEQLYSEFVEQVAEFTSYIFNYSAVKTLSG~~
~GIIVNGPRLKSLVQTYVSAISSGTLPCMENAVLTLAQIENSAAVQKAITYYEE~~~QMN
QKV~~QMPTETLQELLDLHRPIESEAIHVFLKNSFKDVDQKFQTELGNLLVAKRDAFVKK
NMDVSSARCSDLLEDIFGPLEEE~VKQGTFSKPGGYYHFLQKKQELEKKYNQ~~APGKGL
QAEAMLKKYFESKEDVVETLLKTDQSLTEAAKEVEAERIK~~~~~AEAA~~~~EAANREL
EEKQ~~KKFELMMQEKEQSYQEHV~~KQLTEKMKEEQQRLRAEQDKI~~~~~IALKLQEQ
EKLLRDGFENESKKLHQEIDYM
>Meriones unguiculatus GBP2 XM_021661452 (Gbp2)
~~~~~~~~~~~~~~~~~~~~~~~~~~~~~~~~~~~~~~~~~~~~~~~~~~~~~~~~~~~~
~~~~~~~~~~~~~~~~~~~~~~~~~~~~~~~~~~~~~~~~~~~~~~~~~~~~MASEIHMV
EPMCLIENT~EA~QLVVNQEALKILKAIKQPVVVVAIVGLYRTGKSYLMNKLAGKKT~~~
~~~~~~GFSLGSTVQSHTKGIWMWCVPHPKKAGQTLVLLDTEGLEDVEKGDNQNDCWIFA
LAVLLSSTFIYNSIGTINQQAMDQLH~~YVTELTDLIKSKSSPEQGGV~~~~~~~DDSAD
FVGFFPVFVWALRDFSLELE~ANGRPITADEYLENSLTLKKGD~~DKKTKSFNEPRLCIR
KFFPKRKCFVFDRPAPRKYLSK~LETMREEDLSGEFVEQIAEFTSYIFSYSNVKSLSG~~
~GVIVNGPRLQSLVLTYVNAISSGELPCMENAVLTLAQIENSAAVQKAIAYYEE~~~KMT
QKV~~QLPTETLQELLELHRPIESEAIEVFMQNSFKDVDQKFQRELGNLIVAKRDAFVQK
NIDVSSARCSDLLEDIFGPLEEE~VKQGTFSRPGGYYLFLQKKQELEKKYNQ~~APGKGL
QAEEMLKKYLQSKDNVAETLLQADQSLTEAAKAVEAERIK~~~~~AEAA~~~~EATNREL
AEKQ~~KEYELMMEQKEKSYQEHV~~RQLMEKMQQDQEQLIAEQERI~~~~~IALKLQEQ
ERFLKEGFQNESRKLQQEINSI
>Cricetulus griseus GBP2 XM_027385428 (Gbp2)
~~~~~~~~~~~~~~~~~~~~~~~~~~~~~~~~~~~~~~~~~~~~~~~~~~~~~~~~~~~~
~~~~~~~~~~~~~~~~~~~~~~~~~~~~~~~~~~~~~~~~~~~~~~~~~~~~MASEIHML
DPMCLIENT~ED~QLVINQQALGILSAIQQPVVVVAIVGLYRTGKSYLMNKLAGKKT~~~
~~~~~~GFSLGSTVQSHTKGIWMWCVPHPQKSGHTLVLLDTEGLEDVEKGDNQNDCWIFA
LAVLLSSTFIYNSIGTINQQAMDQLH~~YVTELTDLIKSKSSPEQSGV~~~~~~~DDSAN
FVGFFPTFVWALRDFSLELE~ANGKSITADEYLEHSLTLKKGS~~DKKSENFNKPRLCIR
KFFPKRKCFVFDRPAQRKYLSK~LETIREEELSGEFVEQVAEFTSYIFTYSNVKTLSG~~
~GIIVNGPRLQSLVLTYVNAIRSGELPCMENAVLTLAQIENSAAVQKAIEHYEE~~~QMN
QKV~~HLPTETLQELLDLHRPIESEAIEVFIKNSFKDVDQKFQKKLGDQLVAKRDAFIKK
NMDVSSARCSDLLEDIFGPLEEE~VKQGTFSKPGGYYLFLQKKQELEKKYNQ~~APGKGL
QAEEMLKKYFESKDDVAETLLKTDQSLTEAAREIEVERIK~~~~~AEAA~~~~EATNRDL
AEKQ~~KKYELMMAEKEKSYQEHV~~KQLTEKMQQEREQLIAENEKI~~~~~ISLKLKVC
LRIHTRKSEMRQERRG~~~~~~
>Peromyscus maniculatus bairdii GBP1 XM_006986126 (Gbp2)
~~~~~~~~~~~~~~~~~~~~~~~~~~~~~~~~~~~~~~~~~~~~~~~~~~~~~~~~~~~~
~~~~~~~~~~~~~~~~~~~~~~~~~~~~~~~~~~~~~~~~~~~~~~~~~~~~MASEIHML
EPMCLIENT~EE~QLTVNQEALGILSAIKQPVVVVAIVGLYRTGKSYLMNKLAGKKT~~~
~~~~~~GFSLGSTVQSHTKGIWMWCVPHPQNPGHTLVLLDTEGLEDVEKGDNQNDCWIFA
LAILLSSTFIYNSIGTINQQAMDQLH~~YVTELTDLIKSKSLPEQDGV~~~~~~~DDSAN
FVGFFPTFVWALRDFSLELE~ANGKPITADEYLERSLTLKKGS~~DMKIKSFNEPRLCIR
KFFPKRRCFVFDRPAQRKYLSK~LETLREEDLSDEFVEQVAEFTSYIFSSSDVKTLSG~~
~GIIVNGPRLQSLVLTYVNAIRSGELPCMENAVLTLAQIENSAAVQKAIEHYEE~~~QMN
QKV~~QLPTETLKELLDLHRPIEREAIEVFMKNSFKDIDQKFQRELGDQLVAKRDAFVKK
NMDVSSARCSDLLEDIFGPLEEE~VKQGTFSKPGGYHLFLQKKQELEKKYNQ~~APGKGL
QAEEMLKKYFESKEDVAETLLRTDKSLTEAAKEIEVERIK~~~~~AETA~~~~EAANREL
ENKQ~~KKFELLMEQKEKSYQEHV~~KQLTEKMQKEREQLIAEHNKI~~~~~ISHKLQEQ
ERLLKEGFQNESRKLHQEIESI
>Peromyscus maniculatus bairdii GBP1 XM_006986125 (Gbp2)
~~~~~~~~~~~~~~~~~~~~~~~~~~~~~~~~~~~~~~~~~~~~~~~~~~~~~~~~~~~~
~~~~~~~~~~~~~~~~~~~~~~~~~~~~~~~~~~~~~~~~~~~~~~~~~~~~MASEIHMP
GPVCLIENS~DQ~QLVANQEALEILSAIKQPVVVVAIVGLYRTGKSYLMNKLAGKQN~~~
~~~~~~GFSLGSTVQSHTKGIWMWCVPHPQKPGHTLVLLDTEGLEDIEKGDNQNDCWIFA
LSVLLSSTFIYNSIRTINQQAMGQLH~~YVTELTDLIKSKSSPEDSGI~~~~~~~ADSAI
FVGFFPTFVWTLRDFHLELE~LNGNPITPDEYLESSLLLKTGT~~DEKTKSFNELRLCIR
KFFPQRKCFVFDRPAPTKKLSK~LETVAEEELSEDFVEQVAKFTSYIFSSSGVKTLSG~~
~GIKVNGPRLQSLVLTYVNAIRSGELPCMENAVLTLAQIENSVAVQKAIEHYEE~~~QMN
QKV~~QLPTETLQELLDLHRPIERESIKVFMKNSFKDIDQKFQKELGDQLNAKLDAFIKK
NMDMSSARCSELLEGIFGPLEEE~VKQGTFSKPGGYYLFLQKKQELKKKYNQ~~APGKGL
QAEEMLKKYFESKEDVAETLLKTDQSLTEKEKEIEAERIK~~~~~AEAA~~~~EAANRGL
KEMQ~~DKLELMMEEKERSHQEHV~~KQLTEKMEKEREEMKAEQQRI~~~~~ISLKLQEQ
ERLLKAGFEIESRKLREEIKEI
>Microtus ochrogaster GBP2 XM_005357371 (Gbp2)
~~~~~~~~~~~~~~~~~~~~~~~~~~~~~~~~~~~~~~~~~~~~~~~~~~~~~~~~~~~~
~~~~~~~~~~~~~~~~~~~~~~~~~~~~~~~~~~~~~~~~~~~~~~~~~~~~MASDIHMP
KPICLIENT~EE~QLVVNPEALGYLSAMKQPVVVVAIVGFYRTGKSYLMNKLAGKNA~~~
~~~~~~GFSLGSTVQSHTKGIWMWCVPHPQKPGHTLVLLDTEGLEDVEKGDNQNDCWIFA
LAVLLSSTFIYNSIGTINQQAMDQLH~~YVTELTDLIKSKASPEQNGV~~~~~~~DDSAN
FVGFFPIFVWALRDFSLELE~ANGKPITADEYLEHSLTLKKGS~~DDKIKSFNEPRLCIR
KFFPKRKCFVFDRPAQRKYLSK~LETMKEEDLSEEFVEQVREFTSYIFSSSDVKTLSG~~
~GIIVNGPRLQSLVLTYVNAIRSGELPCMENAVLTLAQIENSAAVQKAIEHYEE~~~QMN
HKV~~QLPTESLQELLDLQRPIESEAIEVFIKNSFKDVDQKFQKELGALLDAKLEAFIKK
NMDVSSARCSDLLEDIFGPLEKE~VKEGTFSKPGGYYLFLQKKQELEKKYNQ~~IPGKGL
QAEKMLKKYFDSKDDVAETLLKADQSLTEAAKEIEVERIK~~~~~AEAA~~~~EAANRDL
EEKQ~~KKYELMMQQKEESYQEHV~~KQLTLKMQQEREQLIREQDKI~~~~~ISLKLQEQ
KRLLNEGFQNESRKLHQEMESL
>Cricetulus griseus GBP2 XM_003513953 (Gbp2)
~~~~~~~~~~~~~~~~~~~~~~~~~~~~~~~~~~~~~~~~~~~~~~~~~~~~~~~~~~~~
~~~~~~~~~~~~~~~~~~~~~~~~~~~~~~~~~~~~~~~~~~~~~~~~~~~~MASDINMP
SPVCLIENS~KQ~QLVPNEEALKILSTIDQPMVVVAIVGFYRTGKSYLMNKLAGKQK~~~
~~~~~~GFSLGFMAQSHTKGIWMWCVPHPQKPGHTLVLLDTEGLEDVQKGDNQNDCWIFT
LAVLLSSTFIYNSTGTINQQAMDQLH~~YVTELTDLIKSKSSPEQSGV~~~~~~~DDSAN
FVGFFPTFVWALRDFSLELE~ADGKPITADEYLEYALTLMKGS~~DKKSESFNKPRLCIR
TFFPKRKCFVFDRPAQRKYLSK~LETISEEDLSSEFVEQVEEFTSYIFSYSNVKTLSG~~
~GIIVNGPRLQSLVLAYVNAISSGELPCMENAVLTLAQIENAAAVQKAIEHYEE~~~QMN
QKV~~QFPTETFKELLDLHRPIESEAIEVFIKKSFKDIDQKFQKKLVEQLVAKRDAFIKK
NMDVSLAHCSDLLKDIFGSLEEE~VKQGTFSKPGGYYLFLQKKRELEKKYNQ~~TTGKGL
QAEEALKKYFESKDDVVETLLKTDQSLMEAAKEIEVERIK~~~~~AEAL~~~~EATNRAL
AEKQ~~NKYELLMAEKDKSYQEHM~~KQLSEKMHQERVQLIAENEKI~~~~~ISLKLQEQ
ERLLKEGFQNESRKLHQEIESI
>Mus musculus GBP2b NM_010259 (Gbp2)
~~~~~~~~~~~~~~~~~~~~~~~~~~~~~~~~~~~~~~~~~~~~~~~~~~~~~~~~~~~~
~~~~~~~~~~~~~~~~~~~~~~~~~~~~~~~~~~~~~~~~~~~~~~~~~~~~MASEIHMK
GPVCLIKNS~GE~QLEVYQEALDILSAIQNPVVVVAIVGFYHTGKSYLMNKLAGKQK~~~
~~~~~~GFSLGSTVQSHTKGIWMWCMPHPEKPEHTLVLLDTEGLKDMQKGDNQNDCWIFA
LAVLLSSTFIYNSIGTINQQAMDQLH~~YVTELTDLIKSKSSPDQSDV~~~~~~~DNSAN
FVGFFPIFVWTLRDFSLDLE~FDGESITPDEYLETSLALRKGT~~DENTKKFNMPRLCIR
KFFPKRKCFIFDRPGDRKQLSK~LEWIQEDQLNKEFVEQVAEFTSYIFSYSGVKTLSG~~
~GITVNGPRLKSLVQTYVSAICSGELPCMENAVLTLAQIENSAAVQKAITYYEE~~~QMN
QKI~~HMPTETLQELLDLHRTCEREAIEVFMKNSFKDVDQKFQEELGAQLEAKRDAFVKK
NMDMSSAHCSDLLEGLFAHLEEE~VKQGTFYKPGGYYLFLQRKQELEKKYIQ~~TPGKGL
QAEVMLRKYFESKEDLADTLLKMDQSLTEKEKQIEMERIK~~~~~AEAA~~~~EAANRAL
AEMQ~~KKHEMLMEQKEQSYQEHM~~KQLTEKMEQERKELMAEQQRI~~~~~ISLKLQEQ
ERLLKQGFQNESLQLRQEIEKI
>Mastomys coucha GBP1 XM_031375692 (Gbp2)
~~~~~~~~~~~~~~~~~~~~~~~~~~~~~~~~~~~~~~~~~~~~~~~~~~~~~~~~~~~~
~~~~~~~~~~~~~~~~~~~~~~~~~~~~~~~~~~~~~~~~~~~~~~~~~~~~MASEIHMP
GPVCLIENS~SK~QLVVNPEALEILSAIQQPMVVVAIVGFYRTGKSYLMNKLAGKQK~~~
~~~~~~GFSMGSTVQSHTKGIWMWCMPHPQKPEHTLVLLDTEGLEDIEKGDKQNDCWIFA
LAVLLSSTFIYNSIGTINQQAMDQLH~~YVTELTDLIKSKSSPDQSGL~~~~~~~DDSAD
FVGFFPIFVWTLRDFSLDLE~VNGKPVTADEYLENSLALKKGT~~DEDSKKFNAPRLCIR
KFFPMRKCFIFDRPAYRKQLSK~LESMQEDELNKEFVEQVAEFSSYIFRYSGVKTLSG~~
~GIEVNGPRLKILVQTYVSAICSGSLPCMESAVLTLAQIENSAAVQKALTYYEE~~~QIN
QKI~~QMPTETLQELLDLHRTCEREAIEVFMKNSFKDVDQKFQNELGTQLEAKRDALVQK
NMDMSSSCCSDLLEGLFGPLEEE~VKQGTFYKPGGYYLFLQKKQELVKNYIH~~TPGKGL
QAEEMLRKYSESKQDLTDTLLKMDQSLTEKEKQIEVERIK~~~~~GEAA~~~~EAANRAL
EEMQ~~KKHEMLMEQKEKSYQEHI~~RQLNEKRDLEWKELMAEMIKV~~~~~TSLKHQEK
ERLFKEGFQSEGMMLFREIEKI
>Mus pahari GBP1 XM_021196161 (Gbp2)
~~~~~~~~~~~~~~~~~~~~~~~~~~~~~~~~~~~~~~~~~~~~~~~~~~~~~~~~~~~~
~~~~~~~~~~~~~~~~~~~~~~~~~~~~~~~~~~~~~~~~~~~~~~~~~~~~MASEIHMP
GPVCLIENS~SE~QLVVNQEALEILSAIENPVVVVAIVGFYRTGKSYLMNKLAGKQK~~~
~~~~~~GFSLGSTVQSHTKGIWMWCVPHPQKPEQTLVLLDTEGLEDIEKGDNQNDCWIFA
LAVLLSSTFIYNSMGTINQQAMDQLH~~YVTELTDLIKSKSSPDQSDG~~~~~~~DNSAN
FVGFFPIFVWTLRDFSLDLE~VNGKSITPDEYLESSLTQKKGT~~DENTKKFNMPRLCIR
KFFPKRKCFIFDRPGDRKQLSK~LESIWEEQLNKEFVEQVAEFTSYIFSYSGVKTLTG~~
~GITVNGPRLKSLVQTYVSAICSGELPCMENAVLTLAQIENSAAVRKAITYYEE~~~QMN
QKI~~QMPTETLQELLDLHRTCEREAIEVFMKNSFKDVDQKFQEELGAQLEAKRDAFVMK
NMDVSSAYCSDLLEGLFGHLEEE~VKQGTLYKPGGYYLFLQRKQELEKKYNQ~~TPGKGL
QAEVMLRRYIESKEDLADTLLKMDQSLTEKEKQIEVERIK~~~~~AEAA~~~~EAANRAL
EEMQ~~KKHELLMEQKEQSYQEHT~~KQLTEKMEQERKELMAEQQRI~~~~~ISLKLQEQ
ERLLREGFRNESMLLRQEIENI
>Arvicanthis niloticus GBP1 XM_034500085 (Gbp2)
~~~~~~~~~~~~~~~~~~~~~~~~~~~~~~~~~~~~~~~~~~~~~~~~~~~~~~~~~~~~
~~~~~~~~~~~~~~~~~~~~~~~~~~~~~~~~~~~~~~~~~~~~~~~~~~~~MASEIHMP
GPVCLIENS~GE~QLVVKEEALEILSTIQKPVVVVAIVGFYRTGKSYLMNNLAGKQK~~~
~~~~~~GFSLGSTVQPHTKGVWMWCLPHPLKPEHTLVLLDTEGLKDMEKGDNQNDCWIFA
LAVLLSSTFIYNSMGAINQQAMDQLH~~YVTELTDLIKSKSSPDQSGI~~~~~~~DDSAD
FVGFFPTFVWALRDFSLELE~VNGKLVTADEYLEHSLTLKKGA~~DQNTKRFNKTRLCIR
KFFPKRKCFIFDRPTEKKQLCK~LETLPEEQLCSKFVEQIAEFTSYIFNYSAVKTLSG~~
~GIIVNGPRLKSLVQTYVSAISSGTLPCMENAVLTLAQIENSAAVQKAITYYEE~~~QMN
QKA~~QMPTENLQELLDLHRLIESEAIHIFLKNSFKDVNQKFQRELGNLLVANQDAFVKK
NNNLSSARCSDLLEDIFGPLEEK~VKQGKFSKPGGYYHFLQMKQELEKKYNQ~~APGKGL
QADVMLKNYFQSKEDVVETLLKMDQSLTEPAKEVEAERIK~~~~~AEAA~~~~EAANREL
EDKQ~~KKFELMMQEKEQSYQEHL~~KQLTEKMKEEQQKLIAEQENI~~~~~IALKLQEQ
EKLLREGFKSERKKLRREIDKM
>Mus caroli GBP1 XM_021157847 (Gbp2)
~~~~~~~~~~~~~~~~~~~~~~~~~~~~~~~~~~~~~~~~~~~~~~~~~~~~~~~~~~~~
~~~~~~~~~~~~~~~~~~~~~~~~~~~~~~~~~~~~~~~~~~~~~~~~~~~~MASEIHMK
GPVCLIKNS~GE~QLEVYQEALDILSAIQNPVVVVAIVGFYHTGKSYLMNKLAGKQK~~~
~~~~~~GFSLGSTVQSHTKGIWMWCMPHPQKPEHTLVLLDTEGLKDMQKGDNQNDCWIFA
LAVLLSSTFIYNSIGTINQQALDQLH~~YLTEQTDLIKSKSSPQQSDV~~~~~~~DNSAN
FVGFFPVFVWTLRDFSLDLE~INGISITPDEYLETSLALRKGT~~DENTKKFNMPRLCIR
KLFPKRKCFIFDRPGDRRQLSK~LESIQEDQLNKEFVEQVAEFTSYIFSYSDVKTLSG~~
~GIRVNGPRLKSLVQTYVSAICSRDLAFEESAVLTLAQIKNSAAVQKAIAYYEE~~~QMN
QKI~~HMPTETLQELLDMHRTFEREAIEVFMKNSFKDVDQQFQEELGAQLEAKRDAFVKK
NMDMSSAHCSDLLEGLFGHLEEE~VKQGTFYKPGGYYLFLQRKQELKKKYIQ~~IAGKGL
QAEVMLRKYFESKEDLADTLLKMDQSLTEKEKQIEVERIK~~~~~AEAA~~~~EAANRAL
AEMQ~~KKHELLMEQKEQSYQEHM~~KQLTEKMEQERKELMAEQQRI~~~~~ISLKLQEQ
ERLLKEGFQNESLQLRQEIEKI
>Microtus ochrogaster GBP1 XM_026784136 (Gbp2)
~~~~~~~~~~~~~~~~~~~~~~~~~~~~~~~~~~~~~~~~~~~~~~~~~~~~~~~~~~~~
~~~~~~~~~~~~~~~~~~~~~~~~~~~~~~~~~~~~~~~~~~~~~~~~~~~~MASEINMP
GPVCLIENS~DQ~QLAANQEALDILSAIKQPVVVVAIVGLYRTGKSYLMNKLAGKQQ~~~
~~~~~~GFSLRSTGQSHPKGIWMWCVPHPQKADHTLVLLDTEGLEDLDKGDNQNECWIFA
LAVLLSSTFIYNSIGGINQNATDQLH~~YVTELTDLIKSKASPEQSDI~~~~~~~DDSAN
FVGFFPVFVWTMRDFSLELE~ANGDSITPDEYLEKSLTLREVT~~NEKTESFNKPRLCIR
KFFPKRKCFVFDRPAGRKQLSK~LETIPETELSAEFVEQVEKFTSYIFSSSDVKTLSG~~
~GIKVNGPRLQSLVVTYVNAICSGEVPCMEDAVLTLAQIENSAAMQKAIEQYEE~~~RVN
NKV~~QLPTETLQELLDLLRPIESEAIAVFTKNSFKDIDQKFQEELGALLDAKRDDVIKK
NKDSSSALCSDLLENIFGPLERE~RKQGTFSKPGGYDDYLQEKKKLEKMYNE~~VPKKGL
QAKEMLRKYFKFKEDVANSLLKMDQSLTEKEKEIEVERIK~~~~~AEVA~~~~EAVNTEL
KEMQ~~ENYELMTEEKVKSVLEHV~~KQLSQKMQKEWEQLKLEQHKI~~~~~VSLKHKEK
DRLFREGFHNESKKLLEEIDKI
>Microtus ochrogaster GBP1 XM_005357436 (Gbp2)
~~~~~~~~~~~~~~~~~~~~~~~~~~~~~~~~~~~~~~~~~~~~~~~~~~~~~~~~~~~~
~~~~~~~~~~~~~~~~~~~~~~~~~~~~~~~~~~~~~~~~~~~~~~~~~~~~MASEINMP
GPVCLIENS~DQ~QLAANQEALDILSAIKQPVVVVAIVGLYRTGKSYLMNKLAGKQE~~~
~~~~~~GFSLGSTMQSHTKGIWMWCVPHPQQPGHTLVLLDTEGLGDIEKGDNQNDCWIFA
LAVLLSSTFIYNSIGTINQQAMDQLH~~YVTELTDLIKSKSSPEQSDI~~~~~~~DDSAN
FVGFFPNFVWTLRDFSLELE~ANGKSITPDEYLEKSLTLSKVT~~NEKTESFNKPRLCIR
KFFPKRKCFVFDRPAGRKQLSK~LETIPETELSAEFVEQVEEFTSYIFSSSDVKTLSG~~
~GIKVNGPRLQSLVLTYVNAIQSGGLPCMEDAVLTLAQIENSAAVQKAIEHYEE~~~QMN
LKV~~QLPTETLQELLDLNRPIEREAIEIFMKYSFKDVDQKFQKELGALLDAKRESFINK
NMDVSSARCSDLLRDIFGPLEEE~VKQGTFHKPGGYSLFLQRKQELEKKYDE~~TPGKGL
QAEEMLKKYFKSKEDVGDTLLMMDQSLTEKEKEIEVERIK~~~~~AKAF~~~~ETTNREL
REMQ~~MRHARMMEEKEKSYQESKREKQLTEKMEQERKELMAEQDRI~~~~~VSLKLKEQ
EKLI~EGFQNESRKLHQEIEK~
>Mus caroli GBP1 XM_021154688 (Gbp2)
~~~~~~~~~~~~~~~~~~~~~~~~~~~~~~~~~~~~~~~~~~~~~~~~~~~~~~~~~~~~
~~~~~~~~~~~~~~~~~~~~~~~~~~~~~~~~~~~~~~~~~~~~~~~~~~~~MASEIHMP
GPVCLIENS~NK~KLVVNQEALEILSAFQQPVVVVAIVGFYRTGKSYLMNKLAGKQK~~~
~~~~~~GFSLGSTVQSHTKGIWMWCMPHPQKPEHTLVLLDTEGLEDIEKGDNQNDCWIFA
LAVLLSSTFIYNSIGTINQQAMDQLH~~YVTELTDLIKSKSSPQQSDV~~~~~~~DNSAN
FVGFFPIFVWTLRDFSLDLE~FDGESITPDEYLETALALRKGT~~DENTKKFNMPRLCIR
KFFPKRKCFIFDRPGNRRQLSK~LESIQEDQLNKEFLEQVEEFTSYIFSYSDVKTLSG~~
~GITVNGPRLKCLVQTYVSAICSGELPCMENAVLTLAQIENSAAVQNAITYYEE~~~QMN
QKI~~QMPTETLQELLDLHRTCEREAIGVFMKNSFKDVDQKFQTELGTQLEAKRDAFVKK
NMDMSSAHCSDLLEGLFGPVEEE~VKQGTFYKPGGYYLFLQRKQELEKKYIQ~~TPGKGL
Q~~~~~~~~~~~~~~~~~~~~~~~~~~~~~~~~~~~~~~~~~~~~~~~~~~~~~~~~~~~
~~~~~~~~~~~~~~~~~~~~~~~~~~~~~~~~~~~~~~~~~~~~~~~~~~~~~~~~~~~~
~~~~~~~~~~~~~~~~~~~~~~
>Mus musculus GBP5a AF487898 (Gbp5)
~~~~~~~~~~~~~~~~~~~~~~~~~~~~~~~~~~~~~~~~~~~~~~~~~~~~~~~~~~~~
~~~~~~~~~~~~~~~~~~~~~~~~~~~~~~~~~~~~~~~~~~~~~~~~~~~~MAPEIHMP
EPLCLIGST~EG~HLVTNQEALKILSAITQPVVVVAIVGLYRTGKSYLMNKLAGKEK~~~
~~~~~~~~~~~~~~~~~~~~~~~~~~~~~~~~~~~~~~~~~~~~~~~~~~~~~~~~~~~~
~~~~~~~~~~~~~~~~~~~~~~~~~~~~~~~~~~~~~~~~~~~~~~~~~~~~~~~~~~~~
~~~~~~DLVWTLRDFFLDLQ~ANGHAITSDEYLENSLKLKQGS~~DERTQTFNLPRLCIQ
KFFPVKKCFVFDAPALGSKLSQ~LPTLSNEELNSDFVQDLSEFCSHIFTQSKTKTLPG~~
~GIQVNGPRLESLVLTYVDAINSGALPSIENTVVTLARRENSAAVQKAIGHYDQ~~~LMS
EKV~~QLPTETLQELLDLHRTCEREAIEIFRKHSFKDEGEFFQKELESLLSAKQDEICKK
NADASAALCSTLLGSIFKPLEQE~VAQEFYHKPGGHKLFLQRMEQLKANYRQ~~QPGKGT
QAEEVLQTYLNAKETVSRTILQTDQVLTDKEIQKKAEQER~~~~~AEAA~~~~RLKAQRL
EAIR~~IQEEQRKAEMERQHQEQL~~RQIALEKAR~~VAQEQQWILK~~~~~QRAQGRCP
VIWCLDLLLAEDEGPKQDLSQK
>Mus musculus GBP5 NM_153564 (Gbp5)
~~~~~~~~~~~~~~~~~~~~~~~~~~~~~~~~~~~~~~~~~~~~~~~~~~~~~~~~~~~~
~~~~~~~~~~~~~~~~~~~~~~~~~~~~~~~~~~~~~~~~~~~~~~~~~~~~MAPEIHMP
EPLCLIGST~EG~HLVTNQEALKILSAITQPVVVVAIVGLYRTGKSYLMNKLAGKEK~~~
~~~~~~GFSVGSTVQSHTKGIWMWCVPHPQKPDHTLVLLDTEGLGDVEKDDKKNDTQIFA
LAILLSSTFVYNTMNKIDQGAIDLLH~~NVTELTDLLRTRNSSDSNQT~~~~~EGEGPAD
~MSFFPDLVWTLRDFFLDLQ~ANGHAITSDEYLENSLKLKQGS~~DERTQTFNLPRLCIQ
KFFPVKKCFVFDAPALGSKLSQ~LPTLSNEELNSDFVQDLSEFCSHIFTQSKTKTLPG~~
~GIQVNGPRLESLVLTYVDAINSGALPSIENTVVTLARRENSAAVQKAIGHYDQ~~~LMS
EKV~~QLPTETLQELLDLHRTCEREAIEIFRKHSFKDEGEFFQKELESLLSAKQDEICKK
NADASAALCSTLLGSIFKPLEQE~VAQEFYHKPGGHKLFLQRMEQLKANYRQ~~QPGKGT
QAEEVLQTYLNAKETVSRTILQTDQVLTDKEIQSKAEQER~~~~~AEAA~~~~RLEAQRL
EAIR~~IQEEQRKAEMERQHQEQL~~RQIALEKAR~~VAQEQQWILK~~~~~QRAQEEAD
RIKAEQEAQLRALQQQLQHM~~
>Mus caroli GBP5 XM_021158401 (Gbp5)
~~~~~~~~~~~~~~~~~~~~~~~~~~~~~~~~~~~~~~~~~~~~~~~~~~~~~~~~~~~~
~~~~~~~~~~~~~~~~~~~~~~~~~~~~~~~~~~~~~~~~~~~~~~~~~~~~MAPEIHMP
EPMCLIGNT~EG~QLVTNQEALKILSAITQPVVVVAIVGLYRTGKSYLMNKLAGKEN~~~
~~~~~~GFSVGSTVQSHTKGIWMWCVPHPQKQDHTLVLLDTEGLGDVEKDDEKNDTQIIA
LAILLSSTFVYNTMNKIDQGAIDLLH~~NVTELTDLLRTRNSSDSNQT~~~~~EGEGPAD
~MSFFPDLVWTLRDFFLDLE~ANGHAITSDEYLENSLKLKQGS~~DERTQTFNLPRLCIQ
KFFPVKKCFVFDAPALGSKLSQ~LPTLSNEELNSDFVQDVSEFCSHIFTHSKTKTLPG~~
~GIQVNGPRLESLVLTYVDAINSGALPSIENTVVTLARRENSAAVQKAIGHYDQ~~~LMS
EKV~~QLPTETLQELLDLHRTCEREAIEIFRKHSFKDEDECFQKELENLLSAKQDEICKK
NVDASAALCSTLLLSIFKPLEQE~VAQEFYHKPGGHKLFLQRMEELKANYRQ~~QPGKGT
QAEEVLQTYLNAKETVSHTILQTDQVLTDKEIQRKAEQER~~~~~TEAA~~~~RLEAQRL
EAIR~~IQEEQRKAEIERQHQEQL~~WQIAMEKAR~~FAREQERILK~~~~~QRAQEEAD
RIKAKQEAERRALQQQLQHLRD
>Rattus norvegicus GBP5 NM_001108569 (Gbp5)
~~~~~~~~~~~~~~~~~~~~~~~~~~~~~~~~~~~~~~~~~~~~~~~~~~~~~~~~~~~~
~~~~~~~~~~~~~~~~~~~~~~~~~~~~~~~~~~~~~~~~~~~~~~~~~~~~MAPEIHMP
EPICLIANT~DE~HLVTNQEALEILSAITQPVVVVAIVGLYRTGKSYLMNKLAGKEK~~~
~~~~~~GFSVGSTVQSHTKGIWMWCVPHPQKPDHTLVLLDTEGLGDVEKVDEKNDIQIFA
LAILLSSTFVYNTMSKIDQGAIDLLH~~SVTELTDLLRTRNTSDPSET~~~~~~~KEPDD
~MSFFPDLVWTLRDFFLGLE~VNGQAITSDEYLEKSLMLKQGS~~DERTQTFNLPRLCIQ
KFFPVKKCFVFDSPALGSKLSQ~LQTLNSDELNPDFVQNLSEFCSHIFTHSKTKTLPG~~
~GIQVNGPRLESMVQTYVDAINSGALPSMENMVVTLTRRENTAAVQKAIAHYDQ~~~QMS
QKV~~QLPTETLQLLLDLHKTCEKEAIEIFRKRSFKDDDQCFQKELESLLSAKRDEICRK
NEDASAALCSTLLQSTFQPLEQE~VARGVYAKPGGHSLFLQRMEQLKAQYRQ~~QPGKGT
QAEEVLQKYLKAKEPVSATILQTDQDLTAKEKQKKEEQAR~~~~~AEAA~~~~RAEAQRL
EALR~~VQEEQRRVEQERRHQEHL~~RQIEFERAN~~FQREQQRKQK~~~~~QRVQEEME
RIKAEQEAQLRALQQQLQNMRV
>Rattus rattus GBP5 XM_032897245 (Gbp5)
~~~~~~~~~~~~~~~~~~~~~~~~~~~~~~~~~~~~~~~~~~~~~~~~~~~~~~~~~~~~
~~~~~~~~~~~~~~~~~~~~~~~~~~~~~~~~~~~~~~~~~~~~~~~~~~~~MVPEIHMP
EPICLIGNT~DE~HLVTNQEALEILSAITQPVVVVAIVGLYRTGKSYLMNKLAGKEK~~~
~~~~~~GFSVGSTVQSHTKGIWMWCVPHPQKPDHTLVLLDTEGLGDVEKVDEKNDIKIFA
LAILLSSTFVYNTMSKIDQGAIDLLH~~NVTELTDLLRTRNASDPNET~~~~~~~KEPDD
~MSFFPDLVWTLRDFFLGLE~VNGQAITSDEYLERSLMLKQGS~~DERTQTFNLPRLCIQ
KFFPVKKCFVFDSPALGSKLSQ~LQTLNSDELNPDFVQNLSEFCSHIFTHSKTKTLPG~~
~GIHVNGPRLESLVQTYVDAINSGALPSMENMVVTLTRRENTAAVQKAIAHYDQ~~~QMS
QKV~~QLPTETLQLLLDLHKTCEKEAIEIFRKRSFKDDDQCFQKELESLLSAKQDEICRK
NEDASAALCSTLLQSTFQPLEQE~VARGVYAKPGGHSLFLQRMEQLKAQYRQ~~QPGKGT
QAEEVLQKYLKAKEPVSATILQTDQDLTAKEKQKKEEQAR~~~~~AEAA~~~~RAEAQRL
EALR~~VQEEQRRVEQERRHQEQL~~RQIEIERAN~~FRREQQRKQE~~~~~QRVQEEME
RIKAEKEAQLRALQQQLQKVEV
>Arvicanthis niloticus GBP5 XM_034500343 (Gbp5)
~~~~~~~~~~~~~~~~~~~~~~~~~~~~~~~~~~~~~~~~~~~~~~~~~~~~~~~~~~~~
~~~~~~~~~~~~~~~~~~~~~~~~~~~~~~~~~~~~~~~~~~~~~~~~~~~~MAPEIHMP
EPMCLIGNT~DE~HLVTNQEALKILSSITQPVVVVAIVGLYRTGKSYLMNKLAGKEK~~~
~~~~~~GFSVGSTVQSHTRGIWMWCVPHPQKPDHTLVLLDTEGLGDVEKIDEKNDTQIFA
LAILLSSTFVYNTMNKIDQGAIDLLH~~NVTELTDLLRTRNSSDPNET~~~~~~~EDPDD
~VSFFPDLVWTLRDFFLGLE~ANGHTITSDEYLENSLKLKQGS~~DERTQTFNLPRMCIQ
KFFPVKKCFVFDSPARGNKLSQ~LQMLSSDELNPDFVQDLSEFCSHIFTHSKTKTLPG~~
~GIQVNGPRLESLVLTYVDAINSGALPSIENMVATLARRENSAAVQKAIVHYDH~~~LMS
QKM~~QLPTETLQVLLDLHRTCETEAIEIFRKHSFKDEDQCFQKELENLLRAKQDEICKK
NVDASAALCSTLLQNIFKPLEQE~VAQGVYAKPGGHNLYLQRMEQLKAQYRQ~~QPGKGT
QAEEVLQKYLNTKEPVSNTILQTDQALTDKERQRKEEQAR~~~~~AEAA~~~~QAEARRL
EAIR~~IQEEQRIAEQERRHQEQL~~RQIAIERAN~~FEIQQQRIRE~~~~~QRIKEEAD
RIKAEQEARLRALEQARQRLIE
>Grammomys surdaster GBP5 XM_028760412 (Gbp5)
~~~~~~~~~~~~~~~~~~~~~~~~~~~~~~~~~~~~~~~~~~~~~~~~~~~~~~~~~~~~
~~~~~~~~~~~~~~~~~~~~~~~~~~~~~~~~~~~~~~~~~~~~~~~~~~~~MAPEIHMP
EPMCLIGNT~DE~HLVTNQEALEILSAITQPVVVVAIVGLYRTGKSYLMNKLAGKEK~~~
~~~~~~GFSVGSTVQSHTKGIWMWCVPHPQKPDHTLVLLDTEGLGDVEKVDEKSDANIFA
LAILLSSTFVYNTMNKIDQGAIDLLH~~NVTELTDLLRTRNSSDPNET~~~~~~~EDPDD
~VSFFPDLVWTLRDFFLGLE~ANGHTITSDEYLENSLKLKQGS~~DERTQTYNLPRLCIQ
KFFPVKKCFAFDFPARGNKLSQ~LQMLSSEELNPDFVQDLSEFCSHIFTHSKTKTLPG~~
~GIQVNGPRLESLVLTYVDAINSGTLPSIENMVVTLARRENSAAVQKAIVHYDQ~~~LMS
QSV~~QLPTETLQVLLDLHRTCETEAIGIFRKHSFKDEDQCFQKELESLLRAKQDEICKK
NVDASAALCSTILQNIFKPLEQE~VAQGIYAKPGGHSLYLQRMEQLKAQYRQ~~QPGKGT
QAEEVLQKYLNAKETVSNTVLQTDQALTAKERQRKEEQAR~~~~~AEAA~~~~RAEAKRL
EAIR~~IQEEQRRAEQERKHQEQV~~RQMETERAN~~FEREQRRIRE~~~~~QRVKEEAD
RIKAMQEAQLRALEQEHQRLME
>Mastomys coucha GBP5 XM_031375684 (Gbp5)
~~~~~~~~~~~~~~~~~~~~~~~~~~~~~~~~~~~~~~~~~~~~~~~~~~~~~~~~~~~~
~~~~~~~~~~~~~~~~~~~~~~~~~~~~~~~~~~~~~~~~~~~~~~~~~~~~MAPEIHMP
EPMCLIENT~EE~HLVTNQEALKILSAITQPVVVVAIVGLYRTGKSYLMNKLAGKEK~~~
~~~~~~GFSVGSTVQSHTKGIWMWCVPHPQKPDHTLVLLDTEGLGDVEKVDEKNDTQIFA
LAILLSSTFVYNTMNKIDQGAIDLLH~~NVTELTDLLRTRNSSDPTKT~~~~~~~EEPAD
~TSYFPDLVWTLRDFFLSLE~ANGQAITSDEYLENSLKLKQGS~~DEKTHTFNLPRLCIQ
KFFPGKKCFVFDSPARGHKLSQ~LQTLSTEELNPDFVQDLSEFCSHIFTHSKTKTLPG~~
~GIQVNGPRLESLVLTYVDAINSGALPSIENMVVTLARKENSAAMQKATVHYEQ~~~QMS
QRV~~QLPTETLQELLDLHRTCEREAMEIFRKHSFKDEDQCFQKELENLLSAKQDEICKK
NVDASVALCSTLLQSIFKPLEQE~VAQGVYAKPGGHNIFLQRMDQLKAQYCQ~~QPGKGT
QAEEALQTYLKAKEPVSNTILQTDQALTAKERQRKEEQAR~~~~~AAAA~~~~RAEAQRL
EAIR~~VQEEKRRAEQERRHQEEL~~RQKEIQKAQ~~FEERWRKALD~~~~~QKAQEEAV
RIKAEQEAQLRALQQQLQLVRE
>Mus pahari GBP5 XM_021196977 (Gbp5)
~~~~~~~~~~~~~~~~~~~~~~~~~~~~~~~~~~~~~~~~~~~~~~~~~~~~~~~~~~~~
~~~~~~~~~~~~~~~~~~~~~~~~~~~~~~~~~~~~~~~~~~~~~~~~~~~~MAPEIHMP
EPMCLIGNS~EE~HLVTNQEALKILSAITQPVVVVAIVGLYRTGKSFLMNKLAGKEN~~~
~~~~~~~~~~~~VILTRMTRDMLQICSHFQ~~~~~~~~~~~~~~~~~~~VDEKNDTQIFA
LAILLSSTFVYNTMNKIDQGAIDLLH~~NVTELTDLLRTRNSSDPSKT~~~~~~~EGPAD
~MSFFPDLVWTLRDFFLDLE~ANGHAITSDEYLENSLKLKQGS~~DERTQTFNLPRLCIQ
KFFPVKKCFVFDSPALGSKLSQ~LQTLSNEELNPDFVQDLAEFCSHIFTHSKTKTLPG~~
~GIQVNGPRLESLVLTYVDAINSGALPSIENTVVTLARKENSAAVQKAIGHYDQ~~~LMS
QRM~~QLPTETLQELLDLHRTCEREAIDIFRKHSFKDEDECFQKELESLLSAKHDEICKK
NVDASAALCSTLIQNIFKPLEQE~LAQGLYRKSGGHKLFLQRMEQLKAQYRQ~~QPGKGT
QAEEVLQTYLNGKETVSRTILQTDQILTVKEIQRKAEQER~~~~~AEAA~~~~RVEAQRL
EAIR~~IQEEQRKAEQKRQHQEQL~~RQIQTERER~~FEREQERIRK~~~~~QRIQEEAE
RIKAEQEAQLRALQQQLQQARE
>Peromyscus maniculatus bairdii GBP5 XM_016004731 (Gbp5)
~~~~~~~~~~~~~~~~~~~~~~~~~~~~~~~~~~~~~~~~~~~~~~~~~~~~~~~~~~~~
~~~~~~~~~~~~~~~~~~~~~~~~~~~~~~~~~~~~~~~~~~~~~~~~~~~~MALEIHMP
EPMCLIGNN~EE~QLVVNQEALKILSAITQPVVVVAIVGLYRTGKSYLMNKLAGKEK~~~
~~~~~~GFSVGSTVQSHTKGIWMWCVPHPQKPDHTLVLLDTEGLGDVEKIDEKSDTQIFA
LAILLSSTFVYNTMNKIDQGAIDLLH~~NVTELTDLLRTRNSSDLSEI~~~~~~~EEPAD
~MSFFPDLVWTLRDFYLGLE~TNGHAITADEYLENSLKLKQGS~~DERTQTFNLPRLCIQ
KFFPVKKCFVFDSPTHRNKLSQ~LQTLSSEELSSDFVQELSEFCSHIFSHSKTKTLPG~~
~GIQVNGPRLESLVVTYVDAINGGALPCIENTVITLARRENSAAVQKAITHYDQ~~~QMS
QRV~~KLPTETLQELLDLHRTCESEAMEIFLKHSFKDDNQCFQKELETLLSAKQDEICKK
NVEASADHSSTLLESIFKPLEQE~VAGGVYAKPGGHNLYLQKMEQLKAQYRQ~~QPGKGT
QAEEMLQKYLKAKEPLSNTILQTDQALTAKESQRRAEQAR~~~~~AEAA~~~~RVEARRL
EVIR~~IQEEQKRAEQERLHQEKL~~RQIEIDRAN~~FRAEQQRIRE~~~~~QRLQEEAA
KIKAEQEAQLRELNQQLQNARA
>Meriones unguiculatus GBP5 XM_021661446 (Gbp5)
~~~~~~~~~~~~~~~~~~~~~~~~~~~~~~~~~~~~~~~~~~~~~~~~~~~~~~~~~~~~
~~~~~~~~~~~~~~~~~~~~~~~~~~~~~~~~~~~~~~~~~~~~~~~~~~~~MAPEIHMS
EPMCLIGNT~EE~QLVANQEALKILSAITEPVVVVAIVGLYRTGKSYLMNKLAGKEK~~~
~~~~~~GFAVGSTVQSHTKGIWMWCVPHPQKPGHTLVLLDTEGLGDVEKIDEKNDTQIFS
LAILLSSTFVYNTMNKIDQGAIDLLH~~NVTELTDLLRTRNSSGVNEA~~~~~~~EEPAD
~VSFFPDLVWTLRDFYLSLE~TDGHAITSDEYLENSLKLKQGS~~DEKTQMFNLPRLCIQ
KFFPVKKCFVFDSPTHGKKLSQ~LQTLRSDELSPDFLQDLSEFCSHIFTHSKIKTLPG~~
~GIQVNGPRLESLVQTYVDAINSGALPCIENTVVTLARRENSAAVQKAITHYDQ~~~QMS
QRV~~KLPTETPQELLDLHRACETEAMEIFRKHSFKDEDQCFQKELENLLSAKQDEICKK
NVEASANHCSALLESIFKPLEQE~AAQGIYAKPGGHNLFLQKMEQLKAQYRQ~~QPGKGT
QAEEMLQQYLKAKEPLSNTILQTDQALTAKERQRKEERER~~~~~ARAA~~~~RAEAQRL
EAIR~~IQKEQRRAEEERQYQEKL~~SQMEIDKAN~~FKANQERIQK~~~~~QRLQEEAE
RIKAAQEAELRKLQEQLQAVRE
>Cricetulus griseus GBP5 XM_007654340 (Gbp5)
~~~~~~~~~~~~~~~~~~~~~~~~~~~~~~~~~~~~~~~~~~~~~~~~~~~~~~~~~~~~
~~~~~~~~~~~~~~~~~~~~~~~~~~~~~~~~~~~~~~~~~~~~~~~~~~~~MAPETYMP
EPMCLIGNN~GE~QLVANHEALRILSAITQPMVVVAIVGLYRTGKSYLMNKLAGKEK~~~
~~~~~~GFSVGSTVQSHTKGIWMWCVPHPQKSDHTLVLLDTEGLGDVEKIDEKSDTQIFA
LAILLSSTFVYNTMNKIDQGAIDLLH~~NVTELTDLLQTRNSTDLNEI~~~~~~~KEPAD
~MSFFPDLVWTLRDFFLSLE~TNGHAITPDEYLEHSLKLKQGS~~DERTEKFNVPRLCIQ
KFFPVKKCFIFDSPADRNKLSK~LQTLNSDELSTEFVQELSEFCSHVFTHSKTKTLPG~~
~GIQVNGPRLESLVVTYVDAINSGALPCMENAVITLARRENSAAMQKAVTHYDQ~~~QMS
QKV~~QLPTETLQQLLELHRTCESEAMEIFRKHSFKDEDQCFQKELKTLLSAKWDEICKK
NVEASENHCSTLLQNIFKPLEQE~VAQGVYATPGGHNLFLQKMEKLKAQYHQ~~QPRKGT
QAEEVLQKYLKAKEQLSKTILQTDKALTAKENERKGEKGE~~~~~ARASAA~~RAEAQRL
KAIR~~IQEEQRRAEQERQHQEEL~~RQIEISKAN~~FRAEQERIRN~~~~~QRMQQEAA
RIKAEQEAKLRELNQQLEAARA
>Microtus ochrogaster GBP5 XM_013350012 (Gbp5)
~~~~~~~~~~~~~~~~~~~~~~~~~~~~~~~~~~~~~~~~~~~~~~~~~~~~~~~~~~~~
~~~~~~~~~~~~~~~~~~~~~~~~~~~~~~~~~~~~~~~~~~~~~~~~~~~~MAPEIQMP
EPMCLIENN~EE~QLVANQEALKILSAITQPVVVVAIVGLYRTGKSYLMNKLAGKEK~~~
~~~~~~GFSVGSTVQSHTKGIWMWCVPHPQKPDHTLVLLDTEGLGDIEKMNKNTDTQIFA
LAVLLSSTIVYNTMTKIDQGAIDLLH~~NVTEMTDLLRTRNSSDLNES~~~~~~~EEAAD
~VSFFPDLVWTLRDFYLSLE~TDGHAITLDEYLENSLKLKQGS~~DERTEIFNLPRLCIQ
KFFPVKKCFAFDFPTKRNKLSQ~LQTLNSDELSPEFVQELSEFCSHIFIHSKTKSLPG~~
~GIQVNGPCLESLVLTYVDAINSGALPCIQNAVVALARRENSAALQKAVTHYDQ~~~QMS
QRV~~KLPTETLQELLDLHRTCGNEAMEIFKKHSFKDEDQGFQKELETLLSGKQNEICKK
NEEASADHCSTLLQSIFKPLEQG~VAQGIYAKPGGHSLFLQKMEQLKAQYRQ~~QPGKGT
QAEEELQKYLKTKEQLSNTILQTDQLLTVKEIARKAEEER~~~~~AAAA~~~~RAEAKRL
ETIR~~IQEEQKRAEQERLHQEKL~~RQMEIDRAN~~FQAEQERIRA~~~~~QRVQEEIE
RIKAEQEAQLRQINEQLQKARE
>Aotus nancymaae GBP2 XM_012464814
~~~~~~~~~~~~~~~~~~~~~~~~~~~~~~~~~~~~~~~~~~~~~~~~~~~~~~~~~~~~
~~~~~~~~~~~~~~~~~~~~~~~~~~~~~~~~~~~~~~~~~~~~~~~~~~~~MAPEIHMT
GPVSLIDNT~EG~QLVVNPEALKILSAITQPVVVVAIVGLYRTGKSYLMNRLAGKNK~~~
~~~~~~GFSLGSTVKSHTKGIWMWCVPHPKKPGHTLVLLDTEGLGDIEKGDNENDSWIFA
LAILLSSTFVYNSMGTINQQAMDQLH~~YVTELTDRIKANSSPDNTYV~~~~~~~EDSAD
FVSFFPAFVWTLRDFSLELE~TDGEPITPDDYLELSLKLRKGT~~DKKSKSFNDPRLCIR
KFFPKRKCFTFDRPTRRKYLAH~LEQLKEEDLNPDFIEQVAEFCSYILSHSSVKTLSG~~
~GITVNGPRLESLVTTYVSAISSGDLPCMENAVLALAQLENSASVEKAVAHYDQ~~~QMN
QKV~~QLPTETLQELLDLHRDSEREAIEVFMKNSFKDVDHKFQRKLGAQLEARRDDFCKQ
NSKASSDCCMALLQDIFGPLEED~VKQGIFSKPGGYRLFIQKRQELKNKYYQ~~VPRKGI
QAEEVLKKYLESKEDVADSLLQTDQSLSEKEKAIEVERIK~~~~~AESA~~~~EAAKKML
EEMQ~~KKNEQMMEQKEKSYQEHV~~KQLTEKMESDKARLMAEQEKT~~~~~INLKLKEQ
ERLLKEGFENESKRLQKEIRDI
>Colobus angolensis palliatus GBP2 XM_011956052
~~~~~~~~~~~~~~~~~~~~~~~~~~~~~~~~~~~~~~~~~~~~~~~~~~~~~~~~~~~~
~~~~~~~~~~~~~~~~~~~~~~~~~~~~~~~~~~~~~~~~~~~~~~~~~~~~MAPEIDLP
GPVSLIDNT~KG~QLVVNPEALKILSAITQPVVVVAIVGLYRTGKSYLMNKLAGKKN~~~
~~~~~~GFSLGSTVKSHTKGIWMWCVPHPKKPEHTLVLLDTEGLGDVEKGDNENDSWIFA
LAVLLSSTFVYNSMGTINQQAMDQLH~~YVTELTDRIKANSSPGNNSV~~~~~~~EDSAD
FVSFFPAFVWTLRDFTLELE~VDGEPITADDYLELSLKLRKGT~~DKKSKSFNDPRLCIR
KFFPNRKCFIFDWPAQKKYLAR~LEQLKEEELNPDFIEQVAEFCSYILSHSNVKTLSG~~
~GIPVNGPRLESLVLTYVNAISSGDLPCMENAVLALAQIENSAAVQKAIAHYEQ~~~QMG
QKV~~QLPTETLQELLDLHRDSEREAIEVFMKNSFKDVDQMFQRKLGAQLEARRDDFCKQ
NSKASSDCCMALLQDIFGPLEED~VKQGTFSKPGGYRLFIQKQQELKNKYYQ~~VPRKGI
QAEEVLKKYLESKEDVADALLQTDQSLSEKEKAIEVERIK~~~~~AESA~~~~EAAKKML
EEIQ~~KKNEQMMEQKEKSYQEHV~~KQLTEKMERDRAQLMAEQEKT~~~~~LALKLQEQ
ERLLKEGFKNESQRLQKEIRDI
>Macaca mulatta GBP2 XM_001085895
~~~~~~~~~~~~~~~~~~~~~~~~~~~~~~~~~~~~~~~~~~~~~~~~~~~~~~~~~~~~
~~~~~~~~~~~~~~~~~~~~~~~~~~~~~~~~~~~~~~~~~~~~~~~~~~~~MAPEINLP
GPVSLIDNT~KG~QLVVNPEALKILSAITQPVVVVAIVGLYRTGKSYLMNKLAGKKN~~~
~~~~~~GFSLGSTVRSHTKGIWMWCVPHPKKPEHTLVLLDTEGLGDIEKGDNENDSWIFA
LAVLLSSTFVYNSMGTINQQAMDQLH~~YVTELTDRIKANSSPGNNSV~~~~~~~EDSAD
FVSFFPAFVWTLRDFTLELE~VDGEPITADDYLELSLKLRQGT~~DKKSKSFNDPRLCIR
KFFPNRKCFIFDWPAQKKYLAR~LEQLKEEELNPDFIEQVAEFCSYILSHSNVKTLSG~~
~GIPVNGPRLESLVLTYVNAISSGDLPCMENAVLALAQIENSAAVEKAIAHYEQ~~~QMG
QKV~~QLPTETLQELLDLHRDSEREAIEVFMKNSFKDVDQTFQRKLGAQLEARQDDFCKQ
NSKASSDCCMALLQDIFGPLEED~VKQGTFSKPGGYRLFIQKQQELKKKYYQ~~VPRKGI
QAEEVLKKYLESKEDVADALLQTDQSLSEKEKAIEVERIK~~~~~AESA~~~~EAAKKML
EEIQ~~KKNEQMMEQKEKSYQEHV~~KQLTEKMERDRAQLMAEQEKT~~~~~LALKLQEQ
ERLLKEGFKNESQRLQKEIRDI
>Gorilla gorilla gorilla GBP2 XM_019026761
~~~~~~~~~~~~~~~~~~~~~~~~~~~~~~~~~~~~~~~~~~~~~~~~~~~~~~~~~~~~
~~~~~~~~~~~~~~~~~~~~~~~~~~~~~~~~~~~~~~~~~~~~~~~~~~~~MAPEINLP
GPLSLIDNT~KG~QLVVNPEALKILSAITQPVVVVAIVGLYRTGKSYLMNKLAGKKN~~~
~~~~~~GFSLGSTVKSHTKGIWMWCVPHPKKPEHTLVLLDTEGLGDIEKGDNENDSWIFA
LAILLSSTFVYNSMGTINQQAMDQLH~~YVTELTDRIKANSSPGNNSV~~~~~~~DDSAD
FVSFFPAFVWTLRDFTLELE~VDGEPITADDYLEHSLKLRKGT~~DKKSKSFNDPRLCIR
KFFPKRKCFVFDWPAPKKYLAH~LEQLKEEELNPDFIEQVAEFCSYILSHSNVKTLSG~~
~GIPVNGPRLESLVLTYVNAISSGDLPCMENAVLALAQIENSAAVEKAIAHYEQ~~~QMG
QKV~~QLPTETLQELLDLHRDSEREAIEVFMKNSFKDVDQIFQRKLGAQLEARRDDFCKQ
NSKASSDCCMALLQDIFGPLEED~VKQGTFSKPGGYRLFTQKLQELKNKYYQ~~VPRKGI
QAKEVLKKYLESKEDVADALLQTDQSLSEKEKAIEVERIK~~~~~AESA~~~~EAAKKML
EEIQ~~KKNEEMMEQKEKSYQEHV~~KQLTEKMERDRAQLMAEQEKT~~~~~LALKLQEQ
ERLLKEGFENESKRLQKDIWDI
>Pan troglodytes GBP2 XM_024346929
~~~~~~~~~~~~~~~~~~~~~~~~~~~~~~~~~~~~~~~~~~~~~~~~~~~~~~~~~~~~
~~~~~~~~~~~~~~~~~~~~~~~~~~~~~~~~~~~~~~~~~~~~~~~~~~~~MAPEINLP
GPMSLIDNT~KG~QLVVNPEALKILSAITQPVVVVAIVGLYRTGKSYLMNKLAGKKN~~~
~~~~~~GFSLGSTVKSHTKGIWMWCVPHPKKPEHTLVLLDTEGLGDIEKGDNENDSWIFA
LAILLSSTFVYNSMGTINQQAMDQLH~~YVTELTDRIKANSSPGNNSV~~~~~~~DDSAD
FVSFFPAFVWTLRDFTLELE~VDGEPITADDYLELSLKLRKGT~~DKKSKSFNDPRLCIR
KFFPKRKCFVFDWPAPKKYLAH~LEQLKEEELNPDFIEQVAEFCSYILSHSNVKTLSG~~
~GIPVNGPRLESLVLTYVNAISSGDLPCMENAVLALAQIENSAAVEKAIAHYEQ~~~QMG
QKV~~QLPTETLQELLDLHRDSEREAIEVFMKNSFKDVDQMFQRKLGAQLEARRDDFCKQ
NSKASSDCCMALLQDIFGPLEED~VKQGTFSKPGGYRLFTQKLQELKNKYYQ~~VPRKGI
QAKEVLKKYLESKEDVADALLQTDQSLSEKEKAIEVERIK~~~~~AESA~~~~EAAKKML
EEIQ~~KKNEEMMEQKEKSYQEHV~~KQLTEKMERDRAQLMAEQEKT~~~~~LALKLQEQ
ERLLKEGFENESKRLQKDIWDI
>Tupaia glis GBP2 MK214686
~~~~~~~~~~~~~~~~~~~~~~~~~~~~~~~~~~~~~~~~~~~~~~~~~~~~~~~~~~~~
~~~~~~~~~~~~~~~~~~~~~~~~~~~~~~~~~~~~~~~~~~~~~~~~~~~~MASADFMP
GPVCLIENT~EG~QLVANQDALNILSAITQPVVVVAIAGSSRTGKSYLMNRLAGEKE~~~
~~~~~~GFSLGSTMQSHTKGIWMWCMPHPKKPNHTLVLLDTEGLGDVEKGDNQNDSWIFA
LAILLSSTFVYNNTGTIDQQAMDKLH~~YVTELSDQIRAKSSPNDSKV~~~~~~~DDSDN
FVSFFPVFVWTLRDFCLDLE~VNGQPITADEYLERSLKLKQET~~DPKSKSFNEARLCIQ
KFFPKTKCFVFDRPTQRKYLKH~LGQLQDKDLNPEFTEQVAEFCSYILSQSSAKTISG~~
~GITVNGPRLRSLVQTFVNSISSGDLPCMENAVLAMAEKQNSAAVQKAIAHYDQ~~~QMG
QKV~~QLPTETVQELLDLHMASEREAIKIFMKNAFKDVDHSFQKLLRDQLEAKRDDFYNQ
NMKVSSDCCKALLQDIFGPLEED~VKQGTFSKPGGYHLFIQKIKELKEKYYQ~~VPKKGI
QAEEMLIEYLQSKEDLAVGLVQNDQSLTEKEKEIEVQCIK~~~~~SESA~~~~EAANKML
LETK~~KKNEEMIKHKDKSFQEHL~~KQLTERMEKEKAQLMAEQQRI~~~~~LDLKLKEQ
TQILEEIGKRMNELHRDLRYS~
>Gorilla gorilla gorilla GBP5 XM_004026101
~~~~~~~~~~~~~~~~~~~~~~~~~~~~~~~~~~~~~~~~~~~~~~~~~~~~~~~~~~~~
~~~~~~~~~~~~~~~~~~~~~~~~~~~~~~~~~~~~~~~~~~~~~~~~~~~~MALEIHMS
DPMCLIENF~NE~QLKVNQEALEILSAITQPVVVVAIVGLYRTGKSYLMNKLAGKNK~~~
~~~~~~GFSVASTVQSHTKGIWIWCVPHPNWPNHTLVLLDTEGLGDVEKADNKNDIQIFA
LALLLSSTFVYNTVNKIDQGAIDLLH~~NVTELTDLLKARNSSDLDRV~~~~~~~EDPAD
SASFFPDLVWTLRDFCLGLE~IDGQLVTPEEYLENSLKPKQGS~~DQRVQNFSLPRLCIQ
KFFPKKKCFIFDLPAHQKKLAQLETLPDDELEPEFVQQVTE~FCSYIFSHSMTKTLPG~~
~GIVVNGSRLKNLVLTYVNAISSGDLPCIENAVLALAQRENSAAVQKAIAHYDQ~~~QMG
QKV~~QLPMETLQELLDLHRASEREAIEVFMKNSFKDVDQSFQKELETLLDAKQNDICKR
NSEASSDHCSALLKDIFGPLEEA~VKQGIYSKPGGHNLFIQKTEELKAKYYQ~~EPRKGI
QAEEVLQKYLKSKESVSHAILQTDQALTEEEKKKKEAQVK~~~~~AEAA~~~~KAEAQRL
AAIR~~RQNEQMMQERERLHQEQV~~RQMEIAKQNWLAEQQKMQEQQ~~~~~MQEQ~~~~
~~AAQLSTTFQAQSRSLLNELQ
>Aotus nancymaae GBP5 XM_012464815
~~~~~~~~~~~~~~~~~~~~~~~~~~~~~~~~~~~~~~~~~~~~~~~~~~~~~~~~~~~~
~~~~~~~~~~~~~~~~~~~~~~~~~~~~~~~~~~~~~~~~~~~~~~~~~~~~MAPEIHMS
DPVCLIENF~NE~HLKVNQEALEILSAITQPVVVVAIVGLYRTGKSYLLNKLSGKNK~~~
~~~~~~GFSVAPTVQSHTKGIWIWCMPHPNRPNHTLVLLDTEGLGDVEKADNKNDIQIFA
LALLLSSTFVYNTMNKIDQGAIDLLH~~NVTELTDLLKARTSPDLDGV~~~~~~~EDAAD
SESFFPDLVWTLRDFCLGLE~KDGQLITADAYLENSLRPKQGS~~DQRVQNFNLPRLCIQ
KFFPKKKCFIFDLPAHQKKLAQ~LETLPDDELESEFVQQVAEFCSYIFSHSMTKTLPG~~
~GIEVNGSRLKNLVLTYVNGISSGDLPCMENTVLALAQIENSAAVQKAIAHYDQ~~~QMG
QKV~~QLPTETLQELLDLHRASEREAIDVFIKNSFKDVDQSFQKELETLLDAKRNDICKQ
NLEASSDRCSALLKDIFGPVEEA~VKQGIYSKPGGHNLFIQKMEELKAKYYQ~~EPRKGI
QAEEVLQKYLKSKKSVSDAILQADQALTEKEKKMKEEQVK~~~~~AEAA~~~~KANARRL
EEIQ~~RWNQQMMQKRERVHQEQV~~RQMERDKQNWLAELQRTQEQR~~~~~MQEQ~~~~
~~AAQLRATFEAENRRLHHELQ
>Pan troglodytes GBP5 XM_016922023
~~~~~~~~~~~~~~~~~~~~~~~~~~~~~~~~~~~~~~~~~~~~~~~~~~~~~~~~~~~~
~~~~~~~~~~~~~~~~~~~~~~~~~~~~~~~~~~~~~~~~~~~~~~~~~~~~MALEIHMS
DPMCLIENF~NE~QLKVNQEALEILSAITQPVVVVAIVGLYRTGKSYLMNKLAGKNK~~~
~~~~~~GFSVASTVQSHTKGIWIWCVPHPNWPNHTLVLLDTEGLGDVEKADKKNDIQIFA
LALLLSSTFVYNTVNKIDQGAIDLLH~~NVTELTDLLKARNSPDLDRV~~~~~~~EDPAD
SASFFPDLVWTLRDFCLGLE~IDGQLVTPDEYLENSLRPKQGS~~DQRVQNFNLPRLCIQ
KFFPKKKCFIFDLPAHQKKLAQ~LETLPDDELEPEFVQQVTEFCSYIFSHSMTKTLPG~~
~GIMVNGSRLKNLVLTYVNAISSGDLPCIENAVLALAQRENSAAVQKAIAHYDQ~~~QMG
QKV~~QLPMETLQELLDLHRTSEREAIEVFMKNSFKDVDQSFQKELETLLDAKQNDICKW
NSEASLDHCLALLKDIFGPLEEA~VKQGIYFKPGGHNLFIQKTEELKAKYYR~~EPRKGI
QAEEVLQKYLKSKESVSHAILQTDQALTEKEKQKKEAQVK~~~~~AEAA~~~~EAEAQRL
AAIR~~RQNEQMMQERERLHQEQV~~RQMEIAQQNWLAEQQKMQQQQ~~~~~MQEQ~~~~
~~AAQLSTTFQAQNRSLLSELQ
>Tupaia glis GBP5 MK214688
~~~~~~~~~~~~~~~~~~~~~~~~~~~~~~~~~~~~~~~~~~~~~~~~~~~~~~~~~~~~
~~~~~~~~~~~~~~~~~~~~~~~~~~~~~~~~~~~~~~~~~~~~~~~~~~~~MAAEIHMP
DPVCLIENL~DE~ELQVNPEAVKILSTITQPLVVVAIVGLYRTGKSYLMNRLAGRTK~~~
~~~~~~GFSVGGTVQSHTKGIWMWCMPHPENPNHTLVLLDTEGLGDVEKVDHNKDTQIFA
LAILLCSTFVYNTKNKVDQEAIDLLH~~KVTELTDLLQTRTSPSLDKA~~~~~~~EGAAD
FVSFFPDLVWTLRDFYLDLE~VDGRLITVDEYLENSLKIKEGC~~DERIQKFNLPRQCIQ
RFFPVRKCFIFDLPAPGKKLTR~LETLPENELNPEFVQQVEKFCSYVWSSA~VKTLPG~~
~GIKVDGPCLENLVLTYVNAINSGDLPCMENAVLVMAEKQNSAAVQKAIAHYDQ~~~QMG
QRV~~QLPTETLQELLDLHRASEKEATEIFMKNAFKDVDQSFQKELETLLDARRIDICNR
NLEASLDHCSALLQDIFRPLEEA~VKQGIYSKPGGHNLFIQKTEELKAMYYQ~~TPKKGV
QAEEALQKYLNSKESISDAILQTDQALTAKEKEMEEARVK~~~~~AEAA~~~~KAEARRL
EEIQ~~RRNQQMMEDKERLHQEQL~~RQIEINEANRRAAQAERLRAL~~~~~EREHQKQA
EELKRKLEDDRRKLENELL~~~
>Gorilla gorilla gorilla GBP4 XM_019027006
~~~~~~~~~~~~~~~~~~~~~~~~~~~~~~~~~~~~~~~~~~~~~~~~~~~~~~~~~~~~
~~~~~~~~~~~~~~~~~~~~~~~~~~~~~~~~~~~~~MGERTLHAAVPTPGYPESESIMM
APICLVENQ~EE~QLTVNSKALEILDKISQPVVVVAIVGLYRTGKSYLMNRLAGKRN~~~
~~~~~~GFPLGSTVQSETKGIWMWCVPHPSKPNHTLVLLDTEGLGDVEKSNPKNDSWIFA
LAVLLSSSFVYNSVSTINHQALEQLH~~YVTELAELIRAKSCPRPDEA~~~~~~~EDSSE
FASFFPDFIWTVRDFTLELK~LDGNPITEDEYLENALKLIPGK~~TPKIQNSNMPRECIR
HFFRKRKCFVFDRPTNDKQYLNHMDEVPEENLERHFLMQSDNFCSYIFTHAKTKTLRE~~
~GIIVTGKRLGTLVVTYVDAINSGAVPCLENAVTALAQLENPAAVQRAADHYSQ~~~QIA
QQL~~RLPTDTLQELLDVHAACEREAIAVFMEHSFKDENHEFQKKLVDTMEKKKGDFVLQ
NEEASAKYCQAELKRLSEHLTES~ILRGIFSVPGGHNLYLEEKKQVERDYKL~~VPRKGV
KANEVLQNFLQSQVVVEESILQSDKALTAGEKAIAAERAM~~~~~KEAA~~~~EKEQELL
REKQ~~KEQQQMMEAQERSFQEYM~~AQMEKKLEEERENLLREHERL~~~~~LKHKLKVQ
EEMLKEEFQKKSEQLNEEINQL
>Pan troglodytes GBP4 XM_009424854
~~~~~~~~~~~~~~~~~~~~~~~~~~~~~~~~~~~~~~~~~~~~~~~~~~~~~~~~~~~~
~~~~~~~~~~~~~~~~~~~~~~~~~~~~~~~~~~~~~~~~~~~~~~~~~~~~~~~~~~MM
APICLVENQ~EE~QLTVNSKALEILDKISQPVVVVAIVGLYRTGKSYLMNRLAGKRN~~~
~~~~~~GFPLGSTVQSETKGIWMWCVPHPSRPNHTLVLLDTEGLGDVEKSNPKNDSWIFA
LAVLLSSSFVYNSVSTINHQALEQLH~~YVTELAELIRAKSCPRPNEA~~~~~~~EDSSE
FASFFPDFIWTVRDFTLELK~LDGHPITEDEYLENALKLIPGK~~NPKIQNSNMPRECIR
HFFRKRKCFVFDRPTNDKQYLNHMDEVPEENLERHFLMQSDNFCSYIFTHAKTKTLRE~~
~GIIVTGKRLGTLVVTYVDAINSGAVPCLENAVTALAQLENPAAVQRAADHYSQ~~~QMA
QQL~~RLPTDTLQELLDVHAACEREAIAVFMEHSFKDENHEFQKKLVDTIEKKKGDFVLQ
NEEASAKYCQAELKRLSEHLTES~ILRGIFSVPGGHNLYLEEKKQVERDYKL~~VPRKGV
KANEVLQNFLQSQVVVEESILQSDKALTAGEKAIAAERAM~~~~~KEAA~~~~EKEQELL
REKQ~~KEQQQMMEAQERSFQEYM~~AQMEKKLEEERENLLREHERL~~~~~LKHKLKVQ
EEMLKEEFQKKSEQLNKEINQL
>Aotus nancymaae GBP4 XM_012464811 
~~~~~~~~~~~~~~~~~~~~~~~~~~~~~~~~~~~~~~~~~~~~~~~~~~~~~~~~~~~~
~~~~~~~~~~~~~~~~~~~~~~~~~~~~~~~~~~~~~~~~~~~~~~~~~~~~~~~~~~MM
APICLVENQ~KE~QLTVNSKALQILDKISQPVVVVAIVGMYRTGKSYLMNRLAGKNH~~~
~~~~~~GFPLGSTVQSETKGIWMWCVPHPSKPNHTLVLLDTEGLGDVEKGDPKNDSWIFA
LAVLLSSCFVYNSMSTINHQALEQLH~~YVTELTKLIRAKSCPRTDEV~~~~~~~EDSSE
FVSFFPDFIWTVRDFTLELK~LDGHPITEDEYLENALKLIPGT~~NPKLQNSNMPRECIR
HFFPKRKCFVFDRPTNDKKYLIHMDKLPEENLERLFLRQSEYFCSYIFTHAKPKTLRE~~
~GIIVTGNRLGTLAVTYVDTINSGAVPCLENAVTTLAQRENSAAVQKAADYYKQ~~~QMA
QRV~~RFPTDTLQELLDVHAACEREAIAVFMEHSFKDENQEFQGKLVGTIEKKKEDFVLQ
NEEASVKYCQAELKRLSEHLTES~ILRGIFSVPGGHSLYLEEKKQVEQNYKL~~VPCKGV
KANEVLWDFLQSQVVIEESILQSDRALTAREKAIAAEQSM~~~~~REAA~~~~EKEQELL
RQKQ~~KEQQQIMEAQERSFQENI~~AQLEKKMARERENLLREHERM~~~~~LEHKLKVQ
KEMFIEGFEKKSEELNKEINRL
>Tupaia glis GBP4 MK214687
~~~~~~~~~~~~~~~~~~~~~~~~~~~~~~~~~~~~~~~~~~~~~~~~~~~~~~~~~~~~
~~~~~~~~~~~~~~~~~~~~~~~~~~~~~~~~~~~~~~~~~~~~~~~~~~~~MATGPRMM
APICLVENE~DN~RLKVNSDAINILERTSEHVVIVAIVGLYRTGKSYLMSRLAGQNH~~~
~~~~~~GFPLGSTVRSETKGIWMWCVPHPLKPNHTLVLLDTEGLGDIEKGDPTNDSWIFA
LAVLLSSTFVYNSMGTINHQALDQLH~~YVAELSERIRAKSSPQTDDL~~~~~~~KDSAE
FAGFFPDFVWTVRDFTLELE~LDGHPITEDEYLENALKLIKGN~~NPQIQNSNMTRECIR
RFFVKRKCFVFDRPTSDRKLLLHIDQLSEDQLDSSFRVQSEKFCNYIFNNAKTKNLRE~~
~GIMITGNWLATLVVTYVDAINSGAVPCLENAVTTLAQRENSAAVQKAANHYRE~~~QMA
QRL~~RLPTDTLQELLDVHAACEKEAIAVFMELSFKDENQEFQKELVIIIEKKKEDFLLQ
NEEASIKYCKSKLEHFSEPLMKS~ISGGNFSVPGGYNLYLEAKKKVECAYNQ~~VPRKGV
KANEVLQGFLQSLVPMEDSILQSDKALTAGEKAIAEEQAK~~~~~KEAA~~~~EKEQELL
RQKQ~~KEQEQRLEAQERSHQEHI~~HQLKEKMEKEKEDFLREQDRV~~~~~LEHKMRVQ
REMLIEGFEKKSEELNKEIKQL
>Aotus nancymaae GBP7 XM_012464812
~~~~~~~~~~~~~~~~~~~~~~~~~~~~~~~~~~~~~~~~~~~~~~~~~~~~~~~~~~~~
~~~~~~~~~~~~~~~~~~~~~~~~~~~~~~~~~~~~~~~~~~~~~~~~~~~~MASEIHMP
GPVCLIENT~KG~HLVVNPEALENLSAITQPVVVVAIVGLYRTGKSYLMNKLAGRNK~~~
~~~~~~GFPLGCTVKSKTKGIWMWCLPHPTKPNLTLVLLDTEGLGDIEKSDPKNDSWIFA
LAVLLSSCFVYNSMSTINHQALEQLH~~YVTELTKLIRVKSCPRTDEV~~~~~~~EDSSE
FVSFFPDFIWTVRDFTLELK~LDGHPITEDEYLENALKLIPGK~~NPQIQNSNKPREWIR
HFFPKRKCFVFDQPTNDKKLLLHVEEVPEDQLDSDFQVQSENFCSYILTHAKTKTLRE~~
~GILVTGNRLGMLVETYLDAINSGVVPCLENAVTTLAQRENSAAVQRAADYYSQ~~~QMT
QQV~~RFPTDTLQELLDVHAACEREAIAVFMEHSFKDKNQEFQKKLVDSTEKKKEDFVLQ
NEGASVKYCQAELKRLSEHLMES~ISRGTFFVPGGHNLYLEAKKKIEQDYTL~~VPRKGV
KANEVLQSFLQSQVVIEESILQSDKALTAGEKAIAAKQAK~~~~~KQAA~~~~EKEQELL
RQKQ~~KEQQQMMEAQERSFQENM~~AQLKKKMERERENYMRELRKM~~~~~LSHKLKVR
EEPLTEGFKEIFELLNEEINRL
>Colobus angolensis palliatus GBP7 XM_011956054
~~~~~~~~~~~~~~~~~~~~~~~~~~~~~~~~~~~~~~~~~~~~~~~~~~~~~~~~~~~~
~~~~~~~~~~~~~~~~~~~~~~~~~~~~~~~~~~~~~~~~~~~~~~~~~~~~MASEIHMP
GPVCLIENT~KG~HLVVNPEALEILSAITQPVAVVAIVGLYRTGKSYLMNKLAGKNK~~~
~~~~~~GFPLGCTVKSETKGIWMWCVPHPSKPNHTLVLLDTEGLGDMEKSDPKNDSWIFA
LAVLLSSSFVYNSMNTINHQALEQLH~~YVTELTELIRAKSCPKPDEV~~~~~~~EDSSE
FVSFFPDFIWTVRDFTLELK~LDGHPITEDEYLENALKLIPGK~~NPQIQNSNKPREWIR
HFFPKRKCFVFDRPTNDKKLLLHVEEVPEDQLDSNFQVQLENFRSYILTHAKTKTLRE~~
~GILVTGNRLGMLVETYLDAINSGAVPCLENAVAALAQRENSAAVQRAADHYSQ~~~RMA
QQM~~RFPTDTLQDLLDMHTACEREAIAVFMEHSFKDKNQEFQKKLVDTMEKKKEDFVLQ
NEEASDKYCQAELKRLSELLMES~ISRGTFFVPGGHSIYLEAKRKIEQDYTL~~VPRKGI
KANEVLQSFLQSQVIIEESILQSDKALTAGEKAIAAKQAK~~~~~KEAA~~~~EKEQELL
RQKQ~~KEQQQMMEAQERSFQENI~~AQLKKKMERERENYMEELRKM~~~~~LSHKLKVL
EEPLTEGFKEIFESLNEEINRL
>Macaca mulatta GBP7 XM_015144520
~~~~~~~~~~~~~~~~~~~~~~~~~~~~~~~~~~~~~~~~~~~~~~~~~~~~~~~~~~~~
~~~~~~~~~~~~~~~~~~~~~~~~~~~~~~~~~~~~~~~~~~~~~~~~~~~~MASEIHMP
GPVCLIENT~KG~HLVVNPEALEILSAITQPVAVVAIVGLYRTGKSYLMNKLAGKNK~~~
~~~~~~GFPLGCTVKSETKGIWMWCVPHPSKSNHTLVLLDTEGLGDMEKSDPKNDSWIFA
LAVLLSSSFIYNSMNTINHQALEQLH~~YVTELTELIRAKSCPKPDEV~~~~~~~EDSSE
FVSFFPDFIWTVRDFTLELN~LDGHPITEDEYLENALKLIPGK~~NPQIQNSNKPREWIR
HFFPKRKCFVFDRPTNDKNLLLHVEEVPEDQLDSNFQVQSENFCSYILTHAKTKTLRE~~
~GILVTGNRLGMLVETYLDAINSGAVPCLENAMEALAQRENSAAVQRAADHYSQ~~~RMA
QQV~~KFPTDTLQDLLDVHTACEREAIAVFMEHSFKDKNQEFQKKLVDTMEKKKKDFVLQ
NEEASAKYCQAELKQLSELLMES~ISRGTFFVPGGHNIYLEAKKKIEQDYTL~~VPRKGI
KANEVLQSFLQSQVVIEESILQSDKALTAGEKAIAAMQAK~~~~~KEAA~~~~EKEQELL
RQKQ~~KEQQQMMEAQERSFQENI~~AQLKKKMERERENYMRELRKM~~~~~LSHKLKVL
EEPLTEGFKEIFESLNEEINRL
>Gorilla gorilla gorilla GBP7 XM_019027091
~~~~~~~~~~~~~~~~~~~~~~~~~~~~~~~~~~~~~~~~~~~~~~~~~~~~~~~~~~~~
~~~~~~~~~~~~~~~~~~~~~~~~~~~~~~~~~~~~~~~~~~~~~~~~~~~~MASEIHMP
GPVCLIENT~KG~HLVVNSEALEILSAITQPVVVVAIVGLYHTGKSYLMNKLAGKNK~~~
~~~~~~GFPLGCTVKSETKGIWMWCVPHPSKPNHTLVLLDTEGLGDMEKSDPKSDSWIFA
LAVLLSSSFVYNSMGTINHQALEQLH~~YVTELTELIRAKSCPRPDEV~~~~~~~EDSSE
FVSFFPDFIWTVRDFTLELK~LDGHPITEDEYLENALKLISGK~~NPQIQNSNKPREWIR
HFFPKRKCFVFDRPINDKKLLLHVEEVREDQLDSNFQMQSENFCSYIFTHAKTKTLRE~~
~GILVTGNRLGMLVETYLDAINSGATPCLENAMAVLAQCENSAAVQRAANHYSQ~~~QMA
QQV~~RFPTDTPQELLDVHAVCEREAIAVFMEYSFKDKSQEFQKKLVDTMEKKKEDFVLQ
NEKASAKYCQAELKRLSELLTES~ISRGTFFVPGGHNIYLEAKKKIEQDYTL~~VPRKGV
KADEVLQSFLQSQVVIEESILQSDKALTAGEKAIAAKQAK~~~~~KEAA~~~~EKEQELL
RQKQ~~KEQQQMMEAQERSFQENI~~AQLKKKMERERENYMRELRKM~~~~~LSHKMKVL
EEPLTEGFKEIFESLNEEINRL
>Pan troglodytes GBP7 XM_009424758
~~~~~~~~~~~~~~~~~~~~~~~~~~~~~~~~~~~~~~~~~~~~~~~~~~~~~~~~~~~~
~~~~~~~~~~~~~~~~~~~~~~~~~~~~~~~~~~~~~~~~~~~~~~~~~~~~MASEIHMP
GPVCLIENT~KG~HLVVNSEALEILSAITQPVVVVAIVGLYRTGKSYLMNKLAGKNK~~~
~~~~~~GFPLGCTVKSETKGIWMWCVPHPSKPNHTLILLDTEGLGDMEKSDPKSDLWIFA
LAVLLSSSFVYNSMGTINHQALEQLH~~YVTELTELIRAKSCPRPDEV~~~~~~~EDSSE
FVSFFPDFIWTVRDFTLELK~LDGHPITEDEYLENALKLISGK~~NPQIQNSNKPREWIR
HFFPKRKCFVFDRPINDKKLLLHVEEVREDQLDSNFQMQSENFCSYIFTHAKTKTLRE~~
~GILVTGNRLGMLVETYLDAINSGVTPCLENAMAVLAQCENSAAVQRAANHYSQ~~~QMA
QQV~~RFPTDTLQELLDVHAVCEREAIAVFMEYSFKDKSQEFQKKLVDTMEKKKEDFVLQ
NEEASAKYCQAELKRLSELLTES~ISRGTFFVPGGHNIYLEAKKKIEQDYTL~~VPRKGV
KADEVLQSFLQSQVVIEESILQSDKALTAGEKAIAAKQAK~~~~~KEAA~~~~EKEQELL
RQKQ~~KEQQQMMEAQERSFQENI~~AQLRKKMERERENYMRELRKM~~~~~LSHKMKVL
EEPLTEGFKETFESLNEEINRL
>Tupaia glis GBP7 MK214689
~~~~~~~~~~~~~~~~~~~~~~~~~~~~~~~~~~~~~~~~~~~~~~~~~~~~~~~~~~~~
~~~~~~~~~~~~~~~~~~~~~~~~~~~~~~~~~~~~~~~~~~~~~~~~~~~~~~~~~~MM
APICLVENQ~DN~RLKVNSNAINILERTSQHVVVVAIVGLYRTGKSYLMNRLAGQNR~~~
~~~~~~GFPLGSTVRSETKGIWMWCVPHPLKPNHTLVLLDTESLGDIEKGDPTNDSWVFA
LAVLLSSTFVYNSMGTINHQALEQLH~~YVTELSERIRTKSSPRTDEL~~~~~~~EDSAE
FAGFFPDFIWTVRDFILELE~LDGHPITEDEYLENALKLIKGK~~NPNIQSSNMTRECIR
RFFPKRKCFVFDRPTNDRKLLLHIDQVSEDQLDSNFRVQSENFCKYIFNNAKTKNLRE~~
~GIIITGNRLATLVVTYVDAINSGTAPCLENAVTTLAQRENSAAVQKAANHYRE~~~QMA
QRL~~RLPMDTLQELLDVHAACEREAITVFMELSFKDENQEFQKELVIIIEKMKEDFLLQ
NEEASIKYCKSKLEHFSEPLMKS~ISEGNFSVPGGYNLYLEAKKKVECAYNQ~~VPRKGV
KANEVLQNFLQSLVPMEDSILQSDKALTAGEKAIAAERAK~~~~~KEAA~~~~EKEQELL
RQKQ~~KEQEQRLEAQERSHQEHI~~HQLKEKLEREKEDFLREQDRV~~~~~LEHKMRIQ
REMLIEGFEKKSEELNKEIRQL
>Aotus nancymaae GBP6 XM_012464820
~~~~~~~~~~~~~~~~~~~~~~~~~~~~~~~~~~~~~~~~~~~~~~~~~~~~~~~~~~~~
~~~~~~~~~~~~~~~~~~~~~~~~~~~~~~~~~~~~~~~~~~~~~~~~~~~~MESGPNML
APICLVENN~NE~QLSVNQQAIRILDQISQPVVVVAIVGLYRTGKSYLMNRLAGQNH~~~
~~~~~~GFPLGSTVQSETKGIWMWCVPHPFKPNHTLVLLDTEGLGDVEKGDPKNDSWIFA
LAVLLCSTFVYNSMSTINHQALEQLH~~YVTELTKLIKSKSSPSSDEA~~~~~~~EDSTE
FVSFFPDFIWTVRDFTLELK~LNGCTITADQYLENALKLIKGK~~NPKIQTSNLPRECIR
HFFPRRKCFVFVWPTNDKDLLANIEKVSEKQLDPKFQEQTNIFCSYIFTHARTKTLKE~~
~GITITGNRLGTLVVTYVDTINSGAVPCLENAVTTLAQRENSAAVQKAADYYSQ~~~QMV
QRV~~RFPTDTLQELLDVHATCEKETIAVFMEHSFKDENQEFQKMLVKIIVKKKEDFLLQ
NEDSSAQYCQAKLNELSKDLMES~VSAGSFSVPGGYKLYMDKKEKIEQDYWQ~~VPRKGV
KAREVFQMFLQSQEAIEKSILQTDKALTDRDKAVAVERAK~~~~~KEAA~~~~EKEQELL
KQKL~~QEQQQKLEAQEKTLKENI~~AQLKEKLEKEREHILREQNMV~~~~~LDHKLKAQ
KDLLEEGFKKKSEEMNAEISQL
>Aotus nancymaae GBP6 XM_012464776
~~~~~~~~~~~~~~~~~~~~~~~~~~~~~~~~~~~~~~~~~~~~~~~~~~~~~~~~~~~~
~~~~~~~~~~~~~~~~~~~~~~~~~~~~~~~~~~~~~~~~~~~~~~~~~~~~MESVPKML
APICLVEN~~KE~KLLVNQQAIQILDQISQPVVVVAIVGLYRTGKSYLMNQLAGQNH~~~
~~~~~~GFPLGSTVQSETKGIWMWCVPHPFKPNHTLVLLDTEGLGDVEKGDPKNDSWIFA
LAVLLCSCFVYNSMSTINHQALEQLH~~YVTELTELIKAKSSPRPDGV~~~~~~~EDSTE
FVSFFPDFIWTVRDFTLELK~LNGHPITEDEYLENALKLIQGK~~NLKIQTSNLPRECIR
HFFPKRKCFVFDRPTNDKDLLANIEKVSEKQLDPKFQEQTNIFSSYIFTHARTKTLRE~~
~GIMVTGNRLGTLAVTYVDAINSGAVPCLENAVITLAQRENSAAMQRAADYYSQ~~~QMA
QRV~~KFPTDTLQELLDVHTACEREAIAIFMEHSFKDENQEFQKKLVEITMNKKGDFLLQ
NEESSVQYCQAKLNELSKALMES~ISAGSFSVPGGHKLYMETKERVEQDYWQ~~VPRKGV
KAKEVFQRFLESQVVIEKSILQSDKALTNREKAVAVDRAK~~~~~KEAA~~~~EKEQELL
KQKL~~QEQQQQMEAQEKSLKENI~~AQLKEKLQMEREHILREQNMM~~~~~LEHKLKVQ
KDLLDEGFRKKSEEMNVEISQL
>Colobus angolensis palliatus GBP6 XM_011956049
~~~~~~~~~~~~~~~~~~~~~~~~~~~~~~~~~~~~~~~~~~~~~~~~~~~~~~~~~~~~
~~~~~~~~~~~~~~~~~~~~~~~~~~~~~~~~~~~~~~~~~~~~~~~~~~~~MESGPKML
APICLVENN~ND~KLLVNQQAIQILEKISQPVVVVAIVGLYRTGKSYLMNHLAGQNH~~~
~~~~~~GFPLGSTVQSETKGIWMWCLPHPSKPNHTLVLLDTEGLGDVEKGDPKNDSWIFA
LAVLLCSTFVYNSMSTINHQALEQLH~~YVTELTELIKAKSYPRPDGV~~~~~~~EDSTE
FVSFFPDFIWTVRDFTLELK~LNGDPITEDEYLENALKLIQGK~~NPKAQTSNLPRECIR
LFFPKRKCFVFDRPTHDKDLLANIEKVSEKQLDPKFQEQTNIFCSYIFTHARSKTLRE~~
~GITVTGNRLGTLAVTYVDAINSGAVPCLENAVITLAQRENSAAMQRAADYYSQ~~~QMA
QRV~~KLPTDTLQELLDVHAACEREAIAVFMEHSFKDENQEFQKKLVEITMNKKGDFLLQ
NEESSVQYCQAKLNELSKGLMES~ISAGSFSVPGGHKLYMETKEKIEQDYWQ~~VPRKGV
KAKEVFQRFLESQVVIEKSILQSDKALTDREKAVAVDRAK~~~~~KEAA~~~~EKEQELL
KQKL~~QEQQQQMEAQEKSLKENI~~AQLKEKLQMEREHLLREQNMM~~~~~LEHKLKVQ
KDLLDEGFKKKSEEMNTEINQL
>Colobus angolensis palliatus GBP6 XM_011956192
~~~~~~~~~~~~~~~~~~~~~~~~~~~~~~~~~~~~~~~~~~~~~~~~~~~~~~~~~~~~
~~~~~~~~~~~~~~~~~~~~~~~~~~~~~~~~~~~~~~~~~~~~~~~~~~~~MESGPKML
APICLVENN~ND~KLLVNQQAIQILDKISQPVVVVAIVGLYRTGKSYLMNRLAGENH~~~
~~~~~~GFPLGSTVQSETKGIWMWCLPHPSKPNHTLVLLDTEGLGDVEKGDPKNDSWIFA
LAVLLCSTFVYNSMSTINHQALEQLH~~YVTELTKLIKAKSYPRPDGV~~~~~~~EDSTD
FVSFFPDFIWTVRDFTLELK~LNGDPITEDEYLENALKLIQGK~~NPKVQASNLPRECIR
HFFPKRKCFVFDRPTHDKVLLANIEKVSEKQLDPKFQEQTNIFRSYIFTHARTKTLRE~~
~GITVTGNRLGTLAVTYVDAINSGAVPCLENAVITLAQRENSAAMQRAADYYSQ~~~QMA
QRV~~KLPTDTLQELLDVHAACEREAIAVFMEHSFKDENQEFQKKLVEITMNKKGDFLLQ
NEESSVQYCQAKLNELSKGLMES~ISAGSFSVPGGHKLYMETKEKIEQDYWQ~~VPRKGV
KAKEVFQRFLESQVVIEKSILQSDKALTDRAKAVAVDRAK~~~~~KEAA~~~~EKKQELL
KQKL~~QEQQQQMEAQEKSLKENI~~AQLKEKLQMEREHLLREQNMM~~~~~LEHKLKIQ
KDLLDEGFKKKCEEMNEEINQL
>Macaca mulatta GBP6 XM_015144533
~~~~~~~~~~~~~~~~~~~~~~~~~~~~~~~~~~~~~~~~~~~~~~~~~~~~~~~~~~~~
~~~~~~~~~~~~~~~~~~~~~~~~~~~~~~~~~~~~~~~~~~~~~~~~~~~~MESGPKML
APICLVENN~ND~KLLVNQEAIQILDKISQPVVVVAIVGLYRTGKSYLMNRLAGENH~~~
~~~~~~GFPLGSTVQSETKGIWMWCVPHPSKPNHTLVLLDTEGLGDVEKGDPKNDSWIFA
LAVLLCSTFVYNSMSTINHQALEQLH~~YVTELTELIKAKSNPRPDGV~~~~~~~EDSTE
FVSFFPDFIWTVRDFTLELK~LNGDPITEDEYLENALKLIQGK~~NPKVQASNLPRECIR
HFFPKRKCFVFDRPTHDKDLLANIEKVAEKQLDPTFQEQTNIFRSYIFTHARTKTLRE~~
~GITVTGNRLGTLAVTYVDAINSGAVPCLENAVITLAQRENSAAMQRAANYYSQ~~~QMA
QRV~~KLPTDTLQELLDVHAACEREAIAVFMEHSFKDENQEFQKKLVEITMNKKGEFLLQ
NEESSVQYCQAKLNELSKGLMES~ISAGSFSVPGGHKLYMETKEKIEQDYWQ~~VPRKGV
KAKEVFQRFLESQVVIEKSILQSDKALTDREKAVAVDRAK~~~~~KEAA~~~~EKEQELL
KQKL~~QEQQQQMEAQEKSLKENI~~AQLKEKLQMEREHLLREQNMM~~~~~LEHKLKVQ
KDLLDEGFKKKCEEMNAEINQL
>Macaca mulatta GBP6 XM_015144556
~~~~~~~~~~~~~~~~~~~~~~~~~~~~~~~~~~~~~~~~~~~~~~~~~~~~~~~~~~~~
~~~~~~~~~~~~~~~~~~~~~~~~~~~~~~~~~~~~~~~~~~~~~~~~~~~~MESGPKML
APICLVENN~ND~KLLVNQQAIQILEKISQPVVVVAIVGLYRTGKSYLMNHLAGQNH~~~
~~~~~~GFPLGSTVQSETKGIWMWCVPHPSKPNHTLVLLDTEGLGDVEKGDPKNDSWIFA
LAVLLCSTFVYNSMSTINHQALEQLH~~YVTELTELIKAKSNPRPDGV~~~~~~~EDSTE
FVSFFPDFIWTVRDFTLELK~LNGDPITEDEYLENALKLIQGK~~NPKVQTSNLPRECIR
HFFPKRKCFVFDRPTHDKDLLANIEKVAEKQLDPKFQEQTNIFCSYIFTHARTKTLRE~~
~GITVTGNRLGTLAVTYVDAINSGAVPCLENAVITLAQRENSAAMQRAADHYSQ~~~QMA
QRV~~KLPTDTLQDLLDVHAACEREAIAVFMEHSFKDENQEFQKKLVEITMNKKGEFLLQ
NEESSVQYCQAKLNELSKGLMES~ISAGSFSVPGGHKLYMETKEKIEQDYWQ~~VPRKGV
KAKEVFQRFLESQVVIEKSILQSDKALTDREKAVAVDQAK~~~~~KEAA~~~~EKEQELL
KQKL~~QEQQQQMEAQEKSLKENI~~AQLKEKLQMEREHLLREQNMM~~~~~LEHKLKVQ
KDLLDEGFKKKSEEMNAEINQL
>Gorilla gorilla gorilla GBP6 XM_004026102
~~~~~~~~~~~~~~~~~~~~~~~~~~~~~~~~~~~~~~~~~~~~~~~~~~~~~~~~~~~~
~~~~~~~~~~~~~~~~~~~~~~~~~~~~~~~~~~~~~~~~~~~~~~~~~~~~MESGPKML
APVCLVENN~NE~QLLVNQQAIQILEKISQPVVVVAIVGLYRTGKSYLMNHLAGQNH~~~
~~~~~~GFPLGSTVQSETKGIWMWCVPHPSKPNHTLVLLDTEGLGDVEKGDPKNDSWIFA
LAVLLCSTFVYNSMSTINHQALEQLH~~YVTELTELIKAKSSPRPDGV~~~~~~~EDSTE
FVSFFPDFIWTVRDFTLELK~LNGHPITEDEYLENALKLIQGK~~NPRVQTSNFPRECIR
RFFPKRKCFVFDRPTNDKDLLANIEKVSEKQLDPKFQEQTNIFCSYIFTHARTKTLRE~~
~GITVTGNRLGTLAVTYVEAINSGAVPCLENAVITLAQRENSAAVQRAADYYSQ~~~QMA
QRV~~KFPTDTLQELLDVHAACEREAIAIFMEHSFKDENQEFQKKFMETTMNKKGDFLLQ
NEESSVQYCQAKLNELSKGLMES~ISAGSFSVPGGHKLYMETKERIEQDYWQ~~VPRKGV
KAKEVFQRFLESQMVIEESILQSDKALTDREKAVAVDRAK~~~~~KEAA~~~~EKEQELL
KQKL~~QEQQQQMEAQDKSLKENI~~AQLKEKLQMEREHLLREQIMM~~~~~LEHTQKVQ
NDWLHEGFKKKYEEMNAEISQF
>Pan troglodytes GBP6 XM_016922096
~~~~~~~~~~~~~~~~~~~~~~~~~~~~~~~~~~~~~~~~~~~~~~~~~~~~~~~~~~~~
~~~~~~~~~~~~~~~~~~~~~~~~~~~~~~~~~~~~~~~~~~~~~~~~~~~~MESGPRML
APVCLVENN~NE~QLLVNQQAIQILEKISQPVVVVAIVGLYRTGKSYLMNHLAGQNH~~~
~~~~~~GFPLGSTVQSETKGIWMWCVPHPSKPNHTLVLLDTEGLGDVEKGDPKNDSWIFA
LSVLLCSTFVYNSMSTINHQALEQLH~~YVTELTELIKAKSSPRPDGV~~~~~~~EDSTE
FVSFFPDFIWTVRDFTLELK~LNGHPITEDEYLENALKLIQGN~~NPRVQTSNFPRECIR
RFFPKRKCFVFDRPTNDKDLLANIEKVSEKQLDPKFQEQTNIFCSYIFTHARTKTLRE~~
~GITVTGNRLGTLAVTYVEAINSGAVPCLENAVITLAQRENSAAVQRAADYYSQ~~~QMA
QRV~~KFPTDTLQELLDVHAACEREAIAIFMEHSFKDEKQEFQKKFMETTMNKKGDFLLQ
NEESSVQYCQAKLNELSKGLMES~ISAGSFSVPGGHKLYMETKERIEQDYWQ~~VPRKGV
KAKEVFQRFLESQMVIEESILQSDKALTDREKAVAVDRAK~~~~~KEAA~~~~EKEQELL
KQKL~~QEQQQQMEAQDKSLKENI~~AQLKEKLQMEREHLLREQIMM~~~~~LEHTQKVQ
NDWLHEGFKKKYEEMNAEISQF
>Aotus nancymaae GBP1 XM_012464810
~~~~~~~~~~~~~~~~~~~~~~~~~~~~~~~~~~~~~~~~~~~~~~~~~~~~~~~~~~~~
~~~~~~~~~~~~~~~~~~~~~~~~~~~~~~~~~~~~~~~~~~~~~~~~~~~~MESEIHMT
GPVCLIENT~NG~RLMTNPEALKILSAITQPVVVVAIVGLYRTGKSYLMNKLAGKKK~~~
~~~~~~GFSLGSTVQSHTKGIWMWCVSHPKKPDHILVLLDTEGLGDVEKGDNQNDSWIFA
LAVLLSSTFVYNSMGTINQQAMDQLH~~YVTELTNRIRSKSSPDENDY~~~~~EGEDSAD
FVSFFPDFVWTLRDFSLDLE~ANGQPITADEYLEYSLKLKQVT~~SQKDKNFNLPRLCIR
KFFPKKKCFVFDRPVHRKKLTQ~LEKLHDEDLDPDFVQQVADFCSYIFTNSKTKTLSG~~
~GIKVNGPRLESLVLTYVSAISSGDLPCMENAVLALAQIENSAAVQKAIAHYDQ~~~QMG
QKV~~QLPTETLQELLDLHRASEREAIEVFIRSSFKDVDHLFQKELAAQLDKKRDDFCEQ
NRKASSDRCSALLQDIFSPLEEE~VKAGIYSKPGGYRLFIQKLQDLKTKYHE~~EPRKGI
QAEEMLQMYLKSKESMTDAILQTDQTLTAKEKEIEVERVK~~~~~AESA~~~~QASAKML
EEMQ~~RKNEQMMEQKERSYQEHV~~KQLTEKMERDRAQLLQEQERT~~~~~LALKLQEQ
ERLLKEGFENESRRMQNEIRNL
>Colobus angolensis palliatus GBP1 XM_011956051
~~~~~~~~~~~~~~~~~~~~~~~~~~~~~~~~~~~~~~~~~~~~~~~~~~~~~~~~~~~~
~~~~~~~~~~~~~~~~~~~~~~~~~~~~~~~~~~~~~~~~~~~~~~~~~~~~MASEIHMT
GPMCLIENT~NG~RLMANPEALKILSAITQPVVVVAIVGLYRTGKSYLMNKLAGKKK~~~
~~~~~~GFSLGSTVQSHTKGIWMWCVPHPKKPGHILVLLDTEGLGDVGKGDNQNDSWIFA
LAILLSSTFVYNSMGTINQQAMDQLH~~YVTELTHRIRSKSSPDENEN~~~~~~~EDSAD
FVSFFPDFVWTLRDFSLDLE~ADGQPITADEYLTYSLKLKQGT~~SEKDKTFNLPRLCIR
KFFPKKKCFVFDRPVHRKKLAQ~LEKLHDEELDPEFVQQVADFCSYIFSNSKTKTLSG~~
~GIKVNGPRLESLVLTYVNAISSGDLPCMENAVLALAQIENSAAVQKAVAHYEQ~~~QMG
QKV~~QLPTETLQELLDLHRDSEREAIEVFIRSSFKDVDHLFQKELAAQLEKKRDDFCKQ
NQEASSDRCSALLQDIFSPLEEE~VKTGIYSKPGGYRLFIQKLQDLKKKYHE~~EPRKGI
QAEEILQTYLKSKESMTDAILQTDQTLTEKEKEIEVERVK~~~~~AESA~~~~QASAKML
QEMQ~~RKNEQMMEQKERSYQEHL~~KQLTKKMERDRAQLLKEQERT~~~~~LALKLQEQ
ERLLKEGFQTESRKMQNEIQDL
>Gorilla gorilla gorilla GBP1 XM_019026669
~~~~~~~~~~~~~~~~~~~~~~~~~~~~~~~~~~~~~~~~~~~~~~~~~~~~~~~~~~~~
~~~~~~~~~~~~~~~~~~~~~~~~~~~~~~~~~~~~~~~~~~~~~~~~~~~~MASEIHMT
GPMCLIENT~NG~RLMANPEALKILSAITQPMVVVAIVGLYRTGKSYLMNKLAGKKK~~~
~~~~~~GFSLGSTVQSHTKGIWMWCVPHPKKPGHILVLLDTEGLGDVEKGDNQNDSWIFA
LAVLLSSTFVYNSMGTINQQAMDQLY~~YVTELTHRIRSKSSPDENEN~~~~~EVEDSAD
FVSFFPDFVWTLRDFSLDLE~ADGQPLTPDEYLTYSLKLKKGT~~SQKDETFNLPRLCIR
KFFPKKKCFVFDRPVHRRKLAQ~LEKLQDEELDPEFVQQVADFCSYIFSNSKTKTLSG~~
~GIQVNGPRLESLVLTYVNAISSGDLPCMENAVLALAQIENSAAVQKAIAHYEQ~~~QMG
QKV~~QLPTESLQELLDLHRDSEREAIKVFIRSSFKDVDHLFQKELAAQLDKKRDDFCKQ
NQEASSDRCSGLLQVIFSPLEEE~VKAGIYSKPGGYHLFVQKLQDLKKKYYE~~EPRKGI
QAEEILQTYLKSKESMTDAILQTDQTLTEKEKEIEVERVK~~~~~AESA~~~~QASAKML
QEMQ~~RKNEQMMEQKERSYQEHL~~KQLTEKMENDRVQLLKEQERT~~~~~LALKLQEQ
ERLLKEGFQKESRIMKNEIQNL
>Pan troglodytes GBP1 XM_001147994
~~~~~~~~~~~~~~~~~~~~~~~~~~~~~~~~~~~~~~~~~~~~~~~~~~~~~~~~~~~~
~~~~~~~~~~~~~~~~~~~~~~~~~~~~~~~~~~~~~~~~~~~~~~~~~~~~MASEIHMT
GPMCLIENT~NG~RLMANPEALKILSAITQPMVVVAIVGLYRTGKSYLMNKLAGKKK~~~
~~~~~~GFSLGSTVQSHTKGIWMWCVPHPKKPGHILVLLDTEGLGDVEKGDNQNDSWIFA
LAVLLSSTFVYNSMGTINQQAMDQLY~~YVTELTHRIRSKSSPDENEN~~~~~EVEDSAD
FVSFFPDFVWTLRDFSLDLE~ADGQPLTPDEYLTYSLKLKKGT~~SQKDETFNLPRLCIR
KFFPKKKCFVFDRPVHRRKLAQ~LEKLQDEELDPEFVQQVADFCSYIFSNSKTKTLSG~~
~GIQVNGPRLESLVLTYVNAISSGDLPCMENAVLALAQIENSAAVQKAIAHYEQ~~~QMG
QKV~~QLPTESLQELLDLHRDSEREAIEVFIRSSFKDVDHLFQKELAAQLDKKRDDFCKQ
NQEASSDRCSGLLQVIFSPLEEE~VKAGIYSKPGGYRLFVQKLQDLKKKYYE~~EPRKGT
QAEEILQTYLKSKESMTDAILQTDQTLTEKEKEIEVERVK~~~~~AESA~~~~QASAKML
QEMQ~~RKNEQMMEQKERSYQEHL~~KQLTEKMENDRVQLLKEQERT~~~~~LALKLQEQ
ERLLQEGFQKESRIMKNEIQDL
>Tupaia glis GBP1 MK214685
~~~~~~~~~~~~~~~~~~~~~~~~~~~~~~~~~~~~~~~~~~~~~~~~~~~~~~~~~~~~
~~~~~~~~~~~~~~~~~~~~~~~~~~~~~~~~~~~~~~~~~~~~~~~~~~~~MASENHMP
SPVCLIENT~EG~QLVANQDALNILSAITQPVVVVAIVGLYRTGKSYLMNKLAGKKK~~~
~~~~~~GFSLGSTVQSHTKGIWMWCVPHPKKPEHTLVLLDTEGLGDVEKGDNQNDSWIFA
LAVLLSSTLVYNSMGTINQQAMDQLH~~YVTELTNRIRAKSSPENDV~~~~~~~~EDSAD
FVSFFPDFVWTLRDFSLELE~ANGQPITPDEYLDNSLKLKQGT~~GEKHKTFNLPRLCIR
KFFPKKKCFIFDRPTHRKKLAQ~LEMLHDDQLDPEFVQQVDVFCSYIFSYAKVKTLSG~~
~GIKINGPRFENLVLTYVNAIDSGDLPCMENAVLALAQIENSAAVQKAITHYDQ~~~QMG
QRV~~QLPTETLQELLDLHRTSEKEAIEIFIKSSFKDVDHLFQRELAAQLERKRDDFCKQ
NMQTSSDRCLALIQNIFSPLEEE~VKQGVYSKPGGYRLLIQKVQDLKKKYFQ~~EPRKGI
QAEEILQKHLKSMEPVIDTILQTDQTLTEKEKDIEVERVK~~~~~AESA~~~~QAAAKRL
EEMQ~~IKNQQMLEQKEKSYQEHV~~KQLTEKMEKDRAQMLEEQERT~~~~~LAFKLQEQ
ARLLQEGFQNESKRLHNEIQSL
>Macaca mulatta GBP1 XM_001085311
~~~~~~~~~~~~~~~~~~~~~~~~~~~~~~~~~~~~~~~~~~~~~~~~~~~~~~~~~~~~
~~~~~~~~~~~~~~~~~~~~~~~~~~~~~~~~~~~~~~~~~~~~~~~~~~~~MASEIHMT
GPMCLIENT~NG~RLMANPEALKILSAITQPVVVVAIVGLYRTGKSYLMNKLAGKKK~~~
~~~~~~GFSLGSTVQSHTKGIWMWCVPHPKKPGHVLVLLDTEGLGDVEKGDNQNDSWIFA
LAILLSSTFVYNSMGTINQQAMDQLH~~YVTELTHRIRSKSSPDENEN~~~~~~~EDSAD
FVSFFPDFVWTLRDFSLDLE~ADGQPITADEYLTYSLKLKQGT~~SEKDKNFNLPRLCIR
KFFPKKKCFVFDRPVHRKKLAQ~LEKLHDEELDPEFVQQVADFCSYIFSNSKTKTLSG~~
~GIKVNGPRLESLVLTYVNAISSGDLPCMENAVLALAQIENSAAVQKAVAHYEQ~~~QMG
QKV~~QLPTETLQELLDLHRDSEREAIEVFIRSSFKDVDHLFQKELAAQLEKKRDDFCKQ
NQEASSGRCSALLQDIFSPLEEE~VKMGIYSKPGGYRLFIQKLQDLKKKYHE~~EPRKGI
QAEEILQTYLKSKESMTDAILQTDQTLTEKEKEIEVERVK~~~~~AESA~~~~QASTKML
QEMQ~~RKNEQMMEQKERSYQEHL~~KQLTEKMERDRAQLLKEQERT~~~~~LALKLQEQ
ERLLKEGFQTESRKMQNEIQDL
>Aotus nancymaae GBP3 XM_012464809
~~~~~~~~~~~~~~~~~~~~~~~~~~~~~~~~~~~~~~~~~~~~~~~~~~~~~~~~~~~~
~~~~~~~~~~~~~~~~~~~~~~~~~~~~~~~~~~~~~~~~~~~~~~~~~~~~MASEIHQT
GPICLIENT~NG~RLVVNPEALKILSAITQPVVVVAIVGLYRTGKSYLMNKLAGNNK~~~
~~~~~~GFSLGSTVISHTKGIWMWCVPHPKKPGHTLVLLDTEGLGDIKKGDNQNDSWIFA
LAILLSSTFVYNSMGTINQQAMDQLH~~YVTELTDQIQSKSSPGENDY~~~~~EIEDSAD
FVSFFPDFVWTLRDFSLDLE~VHGQPITADEYLEYSLKLKQGT~~SEKDKNFNLPRLCIQ
KFFPKKKCFVFDRPVNGKKLAQ~LEKLHDEELDPDFVRQVADFSSYIFTNSKTKTLSG~~
~GIKVNRPRLESLVLTYVNGISSGDLPCMENAVLALAQIENSAAVQKAIAHYNQ~~~QMG
QKV~~QLPTETLQELLDLHRASEREAIEVFMKNSFKDVDHLFQKKLEAQLDKKRDVFCEQ
NRKASSDRCSALLQDIFSPLEEE~VKAGIYSKPGGYRLFIQKLRDLKTKYHE~~EPRKGI
QAEEILQTYLKSKESMTDAILQTDQTLTEKEKEIEAERVK~~~~~AESA~~~~QVSANMV
EEMQ~~IKHQQMMEEKEKGYQEHV~~KQLTEKMERERAELMEEQERT~~~~~LTSKLQEQ
TRLLKERCQGESTQLQNEIQKL
>Colobus angolensis palliatus GBP3 XM_011956056 
~~~~~~~~~~~~~~~~~~~~~~~~~~~~~~~~~~~~~~~~~~~~~~~~~~~~~~~~~~~~
~~~~~~~~~~~~~~~~~~~~~~~~~~~~~~~~~~~~~~~~~~~~~~~~~~~~MAPEIHMT
GPMCLIENT~NG~ELVANPEALKILSAITQPVVVVAIVGLYRTGKSYLMNKLAGKNM~~~
~~~~~~GFSLGSTVESHTKGIWMWCVPHPKKPEHTLVLLNTEGLGDVKKGDNQNDSWIFA
LAVLLSSTFVYNSMRTINQQAMDQLH~~YVTELTHRIRSKSSPDENEN~~~~~~~EDSAD
FVSFFPDFVWTLRDFSLDLE~ADGQPITADEYLEYSLKLTQGT~~SEKDKNFNLPRLCIR
KFFPKKKCFVFDRPVDCKKLAQ~LEKLHDEELDPEFVQQVADFCSYIFSNSKTKTLSG~~
~GIKVNGPRLESLVLTYIDAISSADLLCMENAILALAQRENSVAVQKAIAHYDQ~~~QMG
QKV~~QLPTETLQELLDMHRVSEREATEVFMKNSFKDVDHLFQKKLAVQLEKKRDDFCKQ
NQEASLDRCSALLQDIFSPLEEE~VKMGIYSKPGGYCLFIQKLQDLKKKYHE~~EPRKGI
QAEEILQTYLKSKESVTDAILQTDQILTKKEKEIEVEHVK~~~~~AESA~~~~QASAKMV
EETQ~~IKYQQMMEEKEKSYQEHV~~KQLTEKIERERAQLLEEQERT~~~~~LTSKLQEQ
AQLLKERCQGESTQLQNEIQKL
>Macaca mulatta GBP3 XM_001083783
~~~~~~~~~~~~~~~~~~~~~~~~~~~~~~~~~~~~~~~~~~~~~~~~~~~~~~~~~~~~
~~~~~~~~~~~~~~~~~~~~~~~~~~~~~~~~~~~~~~~~~~~~~~~~~~~~MAPEIHMS
GPVCLIENT~NG~ELVANPEALKILSAITQPVVVVAIVGLYRTGKSYLMNKLAGKNI~~~
~~~~~~GFSLGSTVESHTKGIWMWCVPHPKKPEHTLVLLDTEGLGDVKKGDNQNDSWIFA
LAILLSSTFVYNSMGTINQQAMDQLH~~YVTELTHRIRSKSSPDENEN~~~~~~~EDSAD
FVSFFPDFVWTLRDFSLDLE~ADGQPITADEYLEYSLKLTQGT~~SEKDKNFNQPRLCIR
KFFPKKKCFVFDHPVHCKKLAQ~LEKLHDEELDPEFVQQVADFCSYIFSNSKTKTLSG~~
~GIKVNGPRLESLVLTYIDAISSGDLPCMENAILALAQIENSVAVQKAIAHYDQ~~~QMG
QKV~~QLPTETLQELLDMHRVSEREATEVFMKNSFKDVDHLFQKKLAVQLVKKRDDFCKQ
NQEASSDRCSALLQDIFSPLEEE~VKMGIYSKPGGYRLFIQKLQDLKKKYHE~~EPRKGI
QAEEILQTYLKSKESVTDAILQTDKILTKKEKEIEVEHAK~~~~~AESA~~~~QASAKMV
EEMQ~~IKYQQMMEEKEKSYQEHV~~KQLTEKIERERAQLLEEQERT~~~~~LTSKLQEQ
ARLLKERCQGESTQLQNEIQKL
>Gorilla gorilla gorilla GBP3 XM_004026097
~~~~~~~~~~~~~~~~~~~~~~~~~~~~~~~~~~~~~~~~~~~~~~~~~~~~~~~~~~~~
~~~~~~~~~~~~~~~~~~~~~~~~~~~~~~~~~~~~~~~~~~~~~~~~~~~~MAPEIHMT
GPMCLIENT~NR~ELVANPEALKILSAITQPVVVVAIVGLYRTGKSYLMNKLAGKNK~~~
~~~~~~GFSLGSTVKSHTKGIWMWCVPHPKKPEHTLVLLDTEGLGDVKKGDNQNDSWIFA
LAVLLSSTFVYNSMGTINQQAMDQLY~~YVTELTHRIRSKSSPDENEN~~~~~EVEDSAD
FVSFFPDFVWTLRDFSLDLE~ADGQPLTADEYLEYSLKLTQGT~~SEKDKNFNLPRLCIR
KFFPKKKCFVFDLPIHHRKLAQ~LEKLQDEELDPEFVQQVADFCSYIFSNSKTKTLSG~~
~GIQVNGPRLESLVLTYIDAISRGDLPCMENAVLALAQIENSAAVQKAIAHYDQ~~~QMG
QKV~~QLPTESLQELLDLHRVSEREATEVFMKNSFKDVDHLFQKKLAAQLDKKRDDFCKQ
NQEASSDRCSALLQVIFSPLEEE~VKAGIYSKPGGYRLFIQKLQDLEKKYYE~~EPRKGI
QAEEILQTYLKSKESVTDAILQTDQILTEKEKEIEVERVK~~~~~AESA~~~~QASAKMV
EEMQ~~IKYQQMMEEKEKSYQEHV~~KQLTEKMERERAQLLEEQEKT~~~~~LTSKLQEQ
ARLLKERCQGESTQLQNEIQKL
>Pan troglodytes GBP3 XM_001146987
~~~~~~~~~~~~~~~~~~~~~~~~~~~~~~~~~~~~~~~~~~~~~~~~~~~~~~~~~~~~
~~~~~~~~~~~~~~~~~~~~~~~~~~~~~~~~~~~~~~~~~~~~~~~~~~~~MAPEIHMT
GPMCLIENT~NR~ELVANPEALKILSAITQPVVVVAIVGLYRTGKSYLMNKLAGKNK~~~
~~~~~~GFSLGSTVKSHTKGIWMWCVPHPKKPEHTLVLLDTEGLGDVKKGDNQNDSWIFA
LAVLLSSTFVYNSMGTINQQAMDQLY~~YVTELTHRIRSKSSPNENEN~~~~~~~EDSAD
FVSFFPDFVWTLRDFSLDLE~ADGQPLTPDEYLEYSLKLTQGT~~SEKDKNFNLPRLCIQ
KFFPKKKCFVFDLPIHRRKLAQ~LEKLQDEELDPEFVQQVADFCSYIFSNSKTKTLSG~~
~GIKVNGPRLESLVLTYIDAISRGDLPCMENAVLALAQIENSAAVQKAIAHYDQ~~~QMG
QKV~~QLPAETLQELLDLHRVSEREATEVFMKNSFKDVDHLFQKKLAAQLDKKRDDFCKQ
NQEASSDRCSALLQVIFSPLEEE~VKAGIYSKPGGYRLFIQKLQDLEKKYYE~~EPRKGI
QAEEILQTYLKSKESVTDAILQTDQILTEKEKEIEVERVK~~~~~AESA~~~~QASAEMV
EEMQ~~IKYQQMMEEKEKSYQEHV~~KQLTEKMERERAQLLEEQEKT~~~~~LTSKLQEQ
ARVLKERCQGESTQLQNEIQKL
>Monodelphis domestica GBP6 XM_016429836
~~~~~~~~~~~~~~~~~~~~~~~~~~~~~~~~~~~~~~~~~~~~~~~~~~~~~~~~~~~~
~~~~~~~~~~~~~~~~~~~~~~~~~~~~~~~~~~~~~~~~~~~~~~~~~~~~MTSAESMQ
APVCLVENS~NG~ELIVNQEALRILTSITKPVVVVAIVGLYRTGKSYLMNRLVGKNK~~~
~~~~~~GFSLGSTVQSHTKGIWMWCVPHPRRSDHTLVLLDTEGLGDVEKGDTKNDSWIFA
LAILLSSTFVYNSMNTINHQALEQMQ~~YVTELTDLIKVKSSSKLVGE~~~~~~~~DSAD
FVGFFPDFVWTVRDFTLELK~LDGHPITSDQYLENALKLSEGK~~HPRIQRANLPRECIR
KFFPKRKCFTFDRPTNDKLLLAHLEDVHDSQLEPIFKEQANEFCSYIFSNTKPKTLSG~~
~GIMIDGNRLGMLLQTYVKTISSGDIPCLENAVLTLAEIENSAAVQRATDHYLE~~~QMA
CKV~~DFPTDTLQDLLNLHADCEKEAISIFMKYSFKDDTHKFQKKLVQDLETKKNDFIHQ
NEKESTKYCQTKLDYFSQTLMEA~ISQGTFSVPGGYKHYREEREKILNNYDQ~~LPKKGV
KAHEVLQKFLQSLAMTEESILQTDQALTDQQKALEVEQVK~~~~~REAA~~~~EKEKVLL
EQQQ~~KEMEQKMEAQQRTYEENI~~KQLKIKMEEERKQIMREQEMM~~~~~LEHKLKEQ
RQLMEEGFREKAEQMNKEMDDL
>Monodelphis domestica GBP7 XM_007480365
~~~~~~~~~~~~~~~~~~~~~~~~~~~~~~~~~~~~~~~~~~~~~~~~~~~~~~~~~~~~
~~~~~~~~~~~~~~~~~~~~~~~~~~~~~~~~~~~~~~~~~~~~~~~~~~~~MTSAESMQ
APVCLVENS~NG~ELIVNQEALQILTSITKPVVVVAIVGLYRTGKSYLMNRLAGKNK~~~
~~~~~~GFSLGSTVQSHTKGIWMWCVPHPRRSDHTLVLLDTEGLEDPEKGDSKNDSWIFA
LAILLSSTFVYNSMNTINHQALEQMQ~~YVTELTDLIKVKSSPKLVGE~~~~~~~~DSAD
FVGFFPDFVWTXXXFTLELK~LDGHPITSDQYLENALKLREGK~~HPRIQRANLPRECIR
KFFPKRKCFTFDRPTNDKLLLAHLEDVHDSQLEPIFKEQANEFCSYIFSNTKPKTLSG~~
~GIIISGNRLGMLLQTYVKTISSGDIPCLENAVLTLAEIENSAAVQRATDHYLK~~~QMV
LKV~~DFPTDTLQDLLNLHADCEKEAISIFMKYSFKDDTHKFQEKLVQDLETKKNDFIHQ
NEKESTKYCQTKLDYFSQTLMEA~ISQGTFSVPGGYKHYREEREKILNNYDQ~~LPKKGV
KAHEVLQKFLQSLAMTEESILQTDQALTDQQKALEVEQVK~~~~~REAA~~~~EKEKVLL
EQQQ~~KEMEQKMEAQQRTYEENI~~KQLETKMEEEREQIMKEQEKM~~~~~LEHKLKEQ
KQLMEEGFNEKAEQMNKEMDDL
>Monodelphis domestica GBP4 XM_007480361
~~~~~~~~~~~~~~~~~~~~~~~~~~~~~~~~~~~~~~~~~~~~~~~~~~~~~~~~~~MD
HSEPVPDASWVQFGTWAAGMALSLDFFGLCGFFPVQQGARRMLEELPESKVTITSAEIMQ
APICLVENR~NE~ELMVNQQALRILTSITKPVVVVAIVGLYRTGKSYLLNRLAGKNK~~~
~~~~~~GFSLGSTIQSHTKGIWMWCIDHPTEPDHIVVLLDTEGLGDVEKEDSKNDSWIFA
LAILLSSTFVYNSISTISHQALEQLQ~~YVTELTELIKVKSSSNPIEG~~~~~~~EDAEE
FVGFFPDFVWIVRDFILALE~LDGQPITSDEYLENALKLSKGK~~NPRVQSANLPRECIR
KFFPNRKCFTFDHPTNDKSLLSHLEDVNDSQLDPIFKEQANNFCSYIFSSAKPKTLSG~~
~GIMINGIRLGMLLETYVKTISSGDIPCLENAVLALAETENSAAVQKASNHYKE~~~QMI
VKM~~NVRTETLQDLLNLHADCEKEAISIFMKHSFKDDTHKFQKKLVEILETKKNEFIHQ
NEEESIEYCQTKLDYLSQKLMES~ISLGTFLVPGGYKLYKKERENVLNSYDQ~~VPRKGI
KAYEVLLKFVNSLTMIEESILQTDHALTEQEKALEAERVK~~~~~REAA~~~~EKEQMLL
DEQE~~KEMKQKMEAQLRTYEENI~~KQLEMKMEEDRNQNLREQEMM~~~~~LEHKLKEQ
KRLMEEGFYDKAEAMMKLIEKI
>Monodelphis domestica GBP1 XM_016429840
~~~~~~~~~~~~~~~~~~~~~~~~~~~~~~~~~~~~~~~~~~~~~~~~~~~~~~~~~~~~
~~~~~~~~~~~~~~~~~~~~~~~~~~~~~~~~~~~~~~~~~~~~~~~~~~~~MATDFWMP
APICLIENR~NG~QLTENREALQVLATITQPVVVVAIVGLYRTGKSYLMNKLAGQKS~~~
~~~~~~GFSLGSTVQSHTKGIWMWCIPHPKKPNXTLVLLDTEGLGDVEKGDNKNDGWIFA
LAVLLSSTFVYNSIGIINQQAMDQLH~~YVTELTERIQAKSSPSTAGA~~~~~~~EESID
FVNFFPDFVWTLRDFTLELQ~FNGQPITSDEYLEKALKLKEGT~~SNEVSMFNLPRQCIH
QFFPKKKCFIFEQPTSGKKLAQ~LEKLQDSELEAGFIEQTESFCSYIFQHSKVKTIQG~~
~GITVNGPRLEYLVLTYVEAITRGDIPCMENAVLALAQIENSAAVQRALAYYEE~~~MMN
QRV~~QFPTETPQELCNMHATCEREAIEVFIKDSFKDVDQKFQKKLESQLEAKRDAFFDQ
NLNMSAQRCRALLQDIFSTLEES~VKQGTFSKPGGYSLFQQKKQELIEKYNQ~~QPKKGI
QAEETLQEYLKSKEYVAKTIEQTDLALTAKEKEIVEEQMK~~AQAAEAAAA~~RQLEELL
KRNQ~~~~~~EM~~QKQDTGRKTI~~PARVEA~~~~~~~~~~~EVNR~~~~~IGRRLRKL
KF*~~~~~~~~~~~~~~~~~~~
>Monodelphis domestica GBP4 XM_007480376
~~~~~~~~~~~~~~~~~~~~~~~~~~~~~~~~~~~~~~~~~~~~~~~~~~~~~~~~~~~~
~~~~~~~~~~~~~~~~~~~~~~~~~~~~~~~~~~~~~~~~~~~~~~~~~~~~MASEVPMQ
APICLVENN~SG~ELVVNQKALQILTSITKPVVVVAIVGLYRTGKSYLLNRLAGRNK~~~
~~~~~~GFSLGSTIQSHTKGIWMWCIDHPTEPDHTLVLLDTEGLGDVEKGDSKNDSWIFA
LAILLSSTFVYNSMNTINHQALEEMQ~~~~~~~~~~~~~~~~~~~~~~~~~~~~~~~~~~
~~~~~~~~~~~~~~~~~~~~~~~YPFRISEYLLIQVKCTADCK~~NPSGQWANLPRECIR
NFFPNRNCFTFDRPTYDKSLLSHLEDVHDSQLDPLFKHQADQFCFHIFSNAKPKTLSG~~
~GIKINGNRLGNLLETYVETISSGDIPCLENAVLALAETENSAAVQKATKHYVE~~~QMV
LKV~~DFPTETLQDLLNLHTDCEKESISIFMKDSFKDDTHKFQNELVEILENKKNEFIYE
NEEKSIKYCQSKLSYLSESLREA~ISQGTFSVPGGYSLFRNEKEKILNNYDK~~VLRKGI
KAGEVLQKFVEEMAVIEESILKADEALTDQEKALEAEQIK~~~~~REAT~~~~KKEQKLL
EQQQ~~MEIMQKMEAQKRSYEENM~~KQLKIKLEAERDQIMREQKMI~~~~~LNHKLKEQ
KNLMVEGFHDQAVEMEKQIDEL
>Monodelphis domestica GBP1 XM_001377836
~~~~~~~~~~~~~~~~~~~~~~~~~~~~~~~~~~~~~~~~~~~~~~~~~~~~~~~~~~~~
~~~~~~~~~~~~~~~~~~~~~~~~~~~~~~~~~~~~~~~~~~~~~~~~~~~~MGSDVRML
APECLIENN~NG~RLTVNQKSLKILASITEPMVVVAIVGNYRTGKSYLMNKLAGKKS~~~
~~~~~~GFSLGSTVQSHTKGIWMWCVPHPKKPNHTLVLLDTEGLGDVEKGNNKNDTWIFA
LAVLLSSTFVYNSMGTINQQAMDQLH~~YVTELTDRIKSKSSSKVNSV~~~~~~~ENISE
FVSFFPDFVWTLRDFSLELE~IDGKPVTPDEYLENALKPKKGK~~PEEVKMFNLPRQCIR
QFFPKKKCFIFDRPAHRKMLSQ~LEKLHDSELDPDFVKQVESFCLYIFQDANVKTLQG~~
~GIQVNGPRLENLVLTYVEAITSGDMPCMENAVLALAQIENSAAVQKALTYYEK~~~MMR
QRV~~QFPTETLRELLDVHSTCEKEAIEIFIKDSFKDVDQKFQKELAGQLEAKRDAFCNQ
NLNESAQRCKAFVEEVFCPLEEA~VKRGDFSKPGGYRLFVQKIKELKQNYYQ~~KPRKGI
QAEEILQEYLKSKEDVSEAILQADQSLSTKEKDIEVARAA~~~~~~EAAA~~~KQLEEMQ
KKNE~~~~~~EMMEQRERSYQEHI~~KQVTEKMEAERKLLLEEQKNA~~~~~MALKLKEQ
ENLLKEGYKNESKELQKQIDSL
>Monodelphis domestica GBP1 XM_016429837
~~~~~~~~~~~~~~~~~~~~~~~~~~~~~~~~~~~~~~~~~~~~~~~~~~~~~~~~~~~~
~~~~~~~~~~~~~~~~~~~~~~~~~~~~~~~~~~~~~~~~~~~~~~~~~~~~MASSLSMP
APVCLIENS~KG~QFVVKQEALDILDTVTQPVVVVAIVGLYRTGKSYLMNRLAGQKT~~~
~~~~~~GFSLGSTVQSHTKGIWMWCVPHPKKPNHTLILLDTEGLGDVEKGDNTNDTWIFV
LALLLSSTFVYNSMGTINQQAMDELY~~YVTELTDKIKEKSSSSTEQI~~~~~~~~~~~~
~~SLFPDFVWTVRDFILDLE~INGEPITSDQYLENALKLKKGT~~SEEVKI~~~~~~CIK
KFFLKRKCFIFVPPAHTKMLKK~LEKLHDDELDGDFVESTKNFCEYIFKNSEAKTLPG~~
~GGMVHGPRLGNLILTYVQAITSGGVPCMENAVLALSQTENSAAVQRAYTYYEE~~~IMR
QSV~~NFPTETHEELLNVHNVCKMEAIKVFMKNSFKDVDQKFQKTLEIRLEDKLHDFCEQ
NERESLDRCTALLLDIFSPLEEA~VKQKVFSFPGGYDTFLDNMQNLVEEYNR~~QPRKGI
QAKKTLEEYLKSKETVTEAIKQADQALTAKKREKEEQEKK~~VQAAAAAA~~~REQQMRL
KRQE~~~~~~EMMREQEKRQQEQI~~RQLAEEMEAQRRKYLEEQERE~~~~~QARRLQEQ
EKLLQEQQRREIAERQREIQAL
>Dromiciops gliroides GBP4 XM_044000609
~~~~~~~~~~~~~~~~~~~~~~~~~~~~~~~~~~~~~~~~~~~~~~~~~~~~~~~~~~~~
~~~~~~~~~~~~~~~~~~~~~~~~~~~~~~~~~~~~~~~~~~~~~~~~~~~~MEAAEPML
APVCLIENR~NR~ELKVNQEALQILTSITEPVVVVAIVGLFRTGKSYLMNRLAGKNT~~~
~~~~~~GFSIGSTVQSHTKGIWMWCVPHPSKPDHILVLLDTEGLGDVEKGDSKNDAWIFA
LAILLSSTFVYNSISTINHQALEQMQ~~YVTELTKLIKVKSS~~~DGK~~~~~~~EDSAE
FVGFFPDFVWTVRDFTLDLE~LNGHPITSDEYLENALKLSKGE~~HPKDKMANLPRECIR
KFFPKRKCFIFDRPTNDKSLLAHLEDAHESQLETGFKDQADTFCSYIFSNAKPKTLNG~~
~DIMVNGNRLGKLLKTYVKTIASGDIPCLENAVLTLAQTENSAAVQRAANHYRE~~~QMC
LKV~~DFPTETLQDLLNLHTDCEKEAISIFMKYSFKDDTQKFQKELVEILETEKKHFIRL
NEEESTKSCQMKLENLLQTLREA~ISKGTFYVPGGYKLYRKERENMINNYHQ~~VPRKGI
KADEVLQRSLQSLAMTEDSILQTDQALTVQEKALEVEQVK~~~~~REAA~~~~EKEKKLL
EQQQ~~MEMQQKVESQQKSYEENI~~KQLKRKMEEERIRILRVQEVI~~~~~LYHLQKEQ
KKLMEEGFHKKAEEMKKQIEDL
>Dromiciops gliroides GBP4 XM_044003719
~~~~~~~~~~~~~~~~~~~~~~~~~~~~~~~~~~~~~~~~~~~~~~~~~~~~~~~~~~~~
~~~~~~~~~~~~~~~~~~~~~~~~~~~~~~~~~~~~~~~~~~~~~~~~~~~~MEAAVPMQ
APMCLVENR~NE~ELTVNQEALGILTSITNPVVVVAIVGLYRTGKSYLMNRLAGKNK~~~
~~~~~~GFSLGSTVQSHTKGIWMWCVPHPSLPDHTLVLLDTEGLGDVEKDDSQNDSWIFA
LAILLSSIFVYNSMGTINHQALEQMQ~~YVTELTELIKVKSSPDAEGE~~~~~~~EDSAE
FVGFFPDFVWTVRDFTLELK~LDGHPITPDEYLENALKLSKGK~~NPKVQMANLPRECIR
KFFPKRKCFTFDRPTNDKSLLTHLEDVQESQLDPAFKDQADNFCSYIFSNAKPKALSG~~
~GIMVNGKRLGRLLETYVKMIYSGDIPCLENAVLTLAQAENSAAVQKAANHYVK~~~QMV
LKV~~DLRMDTLQDLINIHTDCEKEAISIFMKHSFKDDTQKFQMELVQILETKKNYFIQQ
NEEESTRYCQVKLDYLSQTLMES~ISQGIFSVPGGYKLYRKEREKITNSYHQ~~VSTKGI
KADEVLQKFLQSLAMTEESILKTDQALTDQEKTLKVEQAN~~~~~REAA~~~~EKEKKLL
EQQQ~~MEMQQKMEAQQQSYEENI~~KQLKRKMEEERIQILREQEVM~~~~~LDHKLKEQ
KKLMEEGFYEKAEEIKRQIEKL
>Dromiciops gliroides GBP4 XM_044000615
~~~~~~~~~~~~~~~~~~~~~~~~~~~~~~~~~~~~~~~~~~~~~~~~~~~~~~~~~~~~
~~~~~~~~~~~~~~~~~~~~~~~~~~~~~~~~~~~~~~~~~~~~~~~~~~~~MEAAVPMQ
APMCLVENR~NG~ELTVNQEALRILTSITNPVVVVAIVGLYRTGKSYLMNRLAGKNK~~~
~~~~~~GFSLGSTVQSHTKGIWMWCVPHPSQPDHFLVLLDTEGLGDVEKDDSKNDSWIFA
LAILLSSTFVYNSMSTINHQALEQMQ~~YVTELTELIKVKSSPDAEEK~~~~~~~EDSAA
FVGFFPEFVWTVRDFTLELE~LDGLPITPDEYLENALKLSKGK~~NPKVQMANLPRECIR
NFFPKRKCFIFDRPTN~KSLLTHLEDVQESQLEPAFKDQIADFCFYIFSNTKPKALSG~~
~GIMVNGNRLGRLLETYVKTISSGDIPCLDNAALELAQTENSAAVQKAANHYVK~~~QMA
LKV~~DFPTETLQDLLSLHTDCEKEAISIFMKHSFKDDSQKFQNELVQILETKKNDFMCQ
NEEESTKYCQTKLENLAQTLREA~ISEGTFSVPGGYKRYRKEREDMINNYHQ~~VLRKGI
KADEVLQRFLQSLAMTEESILKTDQTLTDQEKALEVEQLR~~~~~REAA~~~~DKEKKLL
EQQQ~~MEMQQKMEAHGRTYEENI~~KQLKKKMEEERIQILREQEMM~~~~~LDHKLKEQ
KKLMEEGFHEKAEEMKKETENL
>Dromiciops gliroides GBP6 XM_044004733
~~~~~~~~~~~~~~~~~~~~~~~~~~~~~~~~~~~~~~~~~~~~~~~~~~~~~~~~~~~~
~~~~~~~~~~~~~~~~~~~~~~~~~~~~~~~~~~~~~~~~~~~~~~~~~~~~MEAAVPMQ
APICLVENM~NG~ELTVNPEALRILTSITQPVVVVAIVGLYRTGKSYLMNRLAGKNK~~~
~~~~~~GFPLGSTVQSHTKGIWMWCVPHPRKPDHTLVLLDTEGLGDVEKGDSKNDSWIFA
LAILLSSTFVYNSMNTINHQALEQMQ~~YVTELTELIKVKSSPNAIGE~~~~~~~EDSAE
FVGFFPDFVWTVRDFTLELE~LDGHPITPDEYLENALKLSEGD~~HPKIKMANLPRECIR
KFFPKRKCFTFDRPTNNKSFLAHLENVHESQLEPVFKNQADNFCSYIFSNAKPKALSG~~
~GIMVNGNRLGKLLETYVTTISSGDIPCLENAVLALAETENSAAVQNAANCYEE~~~QMR
LKV~~DFPTETLQDLLNLHTDCEKEAISIFMKYSFKDETHKFQKELVQILETKKNYFIYQ
NEEESTKYCQTKLEDLSQTLREA~ISEGTFSVPGGYKLYRKERENMINNYHQ~~VPRKGI
KADEVLQRFLQSLAMTEDSILQTDQALTDQEKALEVEQVK~~~~~REAA~~~~EKEKKLL
EQQQ~~MEMQQKMEAQQKSYEENI~~KQLKRKMEEERIRILREQEVM~~~~~LDHKLKEQ
KKLMEEGFHEKAKEMQRQMENL
>Dromiciops gliroides GBP1 XM_043963142
~~~~~~~~~~~~~~~~~~~~~~~~~~~~~~~~~~~~~~~~~~~~~~~~~~~~~~~~~~~~
~~~~~~~~~~~~~~~~~~~~~~~~~~~~~~~~MRLYFLFESSGTRREHTTFSMASDVPMP
APVCLIENM~EG~QLVVNQKSLEILSSITEPVVVVAIVGLYRTGKSYLMNKLAGKKS~~~
~~~~~~GFSLGSTVQSHTKGIWMWCVPHPKKPNHTLVLLDTEGLGDVEKGDNKNDTWIFA
LAVLLSSTFVYNSMGTINQQAMDQLH~~YVTELSERIKSKSTPTDEVE~~~~~~~~NSSE
FVCFFPDFVWTVRDFTLELE~MNGKPITPDEYLESALKPKKGK~~PEEVKMYNLPRQCIR
QFFPNKKCFIFDRPAHRKKLSQ~LETLHDDELDPEFVEQVKNFCSYIFKHSNVKTLQG~~
~GIKINGPRLENLVLTYVTAITSGDMPCMENAVLALAQIENSAAVQRALTHYEE~~~MMK
QQV~~QFPTETLRELLDIHATCEKEAIEVFIKDSFKDVDQKFQKELAGQLDAKRDAFCNK
NLKESTERCRALLQDIFRPLEEA~VQQGDFSKPGGYGLFLQKTKELKEKYYQ~~EPRKGM
QAEQTLQEYLKSKEDVADAILQADQSLSAKEKDIELERVK~~AQAAEAAA~~~KQLEEMH
KKNQ~~~~~~EMMEQKEKSYQEHI~~KQMTEKMESERKQLIAEQERA~~~~~LALKLKEQ
ENLIKGGFANETRKLQDQIKSL
>Dromiciops gliroides GBP1 XM_044000624
~~~~~~~~~~~~~~~~~~~~~~~~~~~~~~~~~~~~~~~~~~~~~~~~~~~~~~~~~~~~
~~~~~~~~~~~~~~~~~~~~~~~~~~~~~~~~~~~~~~~~~~~~~~~~~~~~MASGVPMP
APVCLIENI~EG~QLIVNQKSLEILSSITEPVVVVAIVGLYRTGKSYLMNKLAGKKS~~~
~~~~~~GFSLGSTVQSHTKGIWMWCVPHPKKPNHTLVLLDTEGLGDVEKGDNKNDTWIFA
LAVLLSSTFVYNSMGTINQQAMDQLH~~YVTELTERIKSKSAPNTDEI~~~~~~~ENSSE
FVSFFPEFVWTVRDFTLELD~IDGKPVTPDEYLEMALKLQQGK~~PEEVKMYNLPRQCIR
QFFPNKKCFIFDQPAHRKKLSQ~LETLHDSELDPEFVEQVENFCSYAFQHSNVKTLQG~~
~GITVNGPRLENLVLTYVMAITSGDMPCMENAVLALAQIENSAAVQRAITHYEE~~~MMK
QKV~~QFPTETLRELLNIHAACERAAIEVFFQDSFKDVDQKFQKELANQLDAKRDAFCNQ
NLKESREQCRALLQDIFRPLEEA~VQQGDFSKPGGYGLFLQKTKELKEKYYQ~~EPRKGM
QAEQTLQEYLKSKEDVADAIRQADQSLSAKEKDIESKRVK~~AQAAEAAA~~~KQLEEIH
KKNQ~~~~~~EMMEQKEKSHQEHI~~KQVTEKMESERKQLIAEQERA~~~~~LALKLKEQ
ELLLKGGFAKETEELQKQIKAL
>Dromiciops gliroides GBP1 XM_044000619
~~~~~~~~~~~~~~~~~~~~~~~~~~~~~~~~~~~~~~~~~~~~~~~~~~~~~~~~~~~~
~~~~~~~~~~~~~~~~~~~~~~~~~~~~~~~~~~~~~~~~~~~~~~~~~~~~MASDVPMP
APVCLIENM~KG~QLTVNQKSLEILSSITEPVVVVAIVGLYRTGKSYLMNKLAGKKS~~~
~~~~~~GFSLGSTVQSHTKGIWMWCVPHPKKPNHTLVLLDTEGLGDVEKGDNKNDTWIFA
LAVLLSSTFVYNSMGTINQQAMDQLH~~YVTELSECIKSKSAPNTDEI~~~~~~~ENSSE
FVCFFPEFVWTVRDFTLELE~MNGKPITPDEYLENALQPKKGK~~PEEFKMYNLPRQCIR
QFFPNKKCFIFDRPAQRKKLSQ~LETLHDSELDPEFVKQVENFCSYIFKHSNVKTLQG~~
~GITVNGPRLENLVLTYVTAITSGDMPCMENAVLALAQIENSAAIQRALTHYEE~~~MMK
QKV~~QFPTETLRELLDIHATCEKEAIEMFIKDSFKDVDQKFQKELRNQLDVKRDAFCNK
NLKESTERCRALLQDIFRPLEEA~VQQGDFSKPGGYSLFLQKTKELKQKYYQ~~KPRKGI
QAEQTLQEYLKSKEDVADAILQADQSLSAKEKDIEVERVK~~AQAAEAAA~~~KQLEEMH
KKNQ~~~~~~EIMEQKEKSYQEHI~~KQVTEKMESERKQLIAEQERA~~~~~LALKLKEQ
ELLLKGGFANETEELQKQIKSL
>Dromiciops gliroides GBP1 XM_044000616
~~~~~~~~~~~~~~~~~~~~~~~~~~~~~~~~~~~~~~~~~~~~~~~~~~~~~~~~~~~~
~~~~~~~~~~~~~~~~~~~~~~~~~~~~~~~~~~~~~~~~~~~~~~~~~~~~MASGLSMR
APVCLIENS~NG~QFMVKQKALQVLTTVTQPVVVVAIVGLYRTGKSYLMNKLAGQKT~~~
~~~~~~GFSLGSTVQSHTKGIWMWCVPHPKKPNHTLVLLDTEGLGDVEKGDNKNDTWIFA
LAVLLSSTFVYNSMGTINQQAMDQLH~~YVTELTDKIKAKSSPKTKQM~~~~~~~NDSTE
FASLFPDFVWTVRDFILDLE~INGQPITSDQYLEIALKLNKGT~~SDEARL~~~~~~CIQ
KFFLNRKCFVFAPPAPRKKLKY~LEKLHDDELDEDFVESTKNFCDYIFSNAKAKTLSG~~
~GGVVTGPRLGHLVLTYVKAITNGDIPCIENAVLALAELENSAAVQRAITLYEE~~~MMR
KEV~~HFPTETIQELLDINVICKKEAIQVFIKDSFKDVNQKFQKSLETELEAKLEDFCKQ
NERKSLERCRALLQDIFSPLEKS~VKQNTFYKPGGYGIFLQKKQELIEKYNQ~~QPKKGI
QAGKALEEYLKSKEAVAAAIKQADQTLTAKEREIKEQQKK~~AQ~~~AAAAAAKELEILI
WKQE~~~~~~QMNLENEMRQEDEL~~RQMFANMEVERRRILAEQERE~~~~~QARRLQEQ
AQSLQELQMSTAMPLNSNVRSR
>Dromiciops gliroides GBP1 XM_044000625
~~~~~~~~~~~~~~~~~~~~~~~~~~~~~~~~~~~~~~~~~~~~~~~~~~~~~~~~~~~~
~~~~~~~~~~~~~~~~~~~~~~~~~~~~~~~~~~~~~~~~~~~~~~~~~~~~MASGLSMR
APVCLIENS~NG~QFMVKQEALQVLTTVTQPVVVVAIVGLYRTGKSYLMNKLAGQKT~~~
~~~~~~GFSLGSTVQSHTKGIWMWCVPHPKKPNHTLILLDTEGLGDVEKGDNKNDTWIFA
LAVLLSSTFVYNSMRTINQQAMDQLH~~YVTELTDKIKAKSSPSTEQI~~~~~~~NDSME
FASLFPDFVWTVRDFFLDLE~IDGQPITSDQYLDNALKLKKGT~~SEEARL~~~~~~CIQ
KFFLNRKCFVFAPPAPTKKLKH~LEKLHDDELDVDFVESTKNFCNYIFSDAKAKALPG~~
~GGVVNGPRLGHLVLTYTEAITNGDIPCMENTVLALAELENSAAVQRAITLYEE~~~MMR
KEV~~HLPTETIQELLDINVICKKEAIQVFIKDSFKDVNQKFQKSLETELEAKLEDFCKQ
NERKSLERCRALLQDIFSPLEES~VKQNTFHKPGGYGIFLQKKQELIEKYNQ~~QPKKGI
QAGKALEEYLKSKETVAAAINQADQTLTAKEKEIKEQQRK~~~~~AEAAAAAAREMEILQ
KRQE~~~~~~QMKLENEMRQQEHL~~RQMAAQREAERRRVLKEQERE~~~~~QARRLQEQ
ARLLQEQQMREIAEQQRQIQNL
>Dromiciops gliroides GBP4 XM_044000611
~~~~~~~~~~MVPMQAPICLVGNRNGELTVNQEALRILTSITEPVVVAAIVGLYRTGKSY
LMNRLVGKNTGFSLGSTVQSHTKGIWKWCVPHLSKPDHTLVLLDTEGLGDVEKVTMVPMQ
APVCLVENR~NG~ELTVNQEALRILTSITEPVVVVAIVGLYRTGKSYLMNRLAGKNK~~~
~~~~~~GFPLGSTVQSQTKGIWMWCVPHPRKPDHTLVLLDTEGLGDVEKGDSKNDSWIFA
LAILLSSTFVYNSMNTINHQALEQMQ~~YVSELTELIKVKSSPNAIAE~~~~~~~EDSAE
FVGFFPDFVWTVRDFTLELE~LDGHPITPDEYLENALKLSEGD~~HPKIKMANLPRECIR
KFFPKRKCFTFDRPTNNKAFLAHLENVQESQLEPVFKNQADNFCSYIFSNAKPKALSG~~
~GIMVNGNRLGKLLETYVTTISSGDIPCLENAVLALAETENSAAVQKATNHYVE~~~QMV
LKL~~DFPTETLQDLLNLHTDCEKEAISVFMKYSFKDETHKFQKELVQILETKKNYFIYQ
NEEESTKYCQTKLEDLSQTLREA~ISEGTFSVPGGYKLYRKERENMINNYHQ~~VPRKGI
KADEVLQRFLQSLAMTEDSILQTDQALTDQEKALEVEQVK~~~~~REAA~~~~EKEKKLL
EQQQ~~MEMQQKMEAQQQSYEENI~~KQLKKKMEEDRIQILREQEMI~~~~~LDHKLKEQ
KKLMEEGFHEKAKEMQRQMEGL
>Gracilinanus agilis GBP1 XM_044674139
~~~~~~~~~~~~~~~~~~~~~~~~~~~~~~~~~~~~~~~~~~~~~~~~~~~~~~~~~~~~
~~~~~~~~~~~~~~~~~~~~~~~~MDGQKARAEQTQENSSQKKREPKHTPFNMGSDVWMS
APECLIENN~NG~RLTVNQKSLKILASITEPVVVVAIVGNYRTGKSYLMNKLAGKKS~~~
~~~~~~GFSLGSTVQSHTKGIWMWCVPHPKKPNHGLVLLDTEGLGDVEKGDNKNDTWIFA
LAVLLSSTFVYNSMGTINQQAMDQLH~~YVTELTDRIKSKSSSKISEV~~~~~~~ENISE
FVSFFPDFVWTLRDFSLELE~IDGKPVTPDEYLENALRPRKGK~~PEEVKMFNLPRQCIR
QFFPKKKCFIFDRPAHRKMLSQ~LEKLHDSELDPDFVKQVESFCLYIFRDANVKTLQG~~
~GIQVNGPRLENLVLTYVEAITSGDMPCMENAVLALAQIENSAAVQRALTYYEE~~~MMR
QRV~~QFPTETLRELLDVHSTCEKEAIEVFIKDSFKDVDQKFQKELADRLEAKRDAFCNQ
NLNESAQRCRAILEEVFSPLEEA~VKKGDFSKPRGYHLFLQKIKELKQNYYQ~~KPRKGI
QAEEILQEYLKSKEDVSEAILQADQSLSTKEKDIEVARVK~~AEAAEAAA~~~KQLEEMQ
KKTQ~~~~~~EMMEQRERSYQEHI~~KQVTEKMEAERKLLIEEQQKA~~~~~MALKLQEQ
ENLLKEGYKIESNELQKQINSL
>Gracilinanus agilis GBP1 XM_044674140
~~~~~~~~~~~~~~~~~~~~~~~~~~~~~~~~~~~~~~~~~~~~~~~~~~~~~~~~~~~~
~~~~~~~~~~~~~~~~~~~~~~~~~~~~~~~~~~~~~~~~~~~~~~~~~~~~MATDLWMP
APICLIENS~NG~QLTGNREALQILATITQPVVVVAIVGLYRTGKSYLMNKLAGQKS~~~
~~~~~~GFSLGSTVQAHTKGIWMWCIPHPKKPNHTLVLLDTEGLGDVEKGDNKNDGWIFA
LAVLLSSTFVYNSMGVINQQAMDQLH~~YVTELTERIRAKSSPSTAGA~~~~~~~EESLA
FVNFFPDFVWTLRDFNLELQ~FNGQPITSDEYLEKALKLKEGT~~NDDVKMFNLPRQCIH
QFFPKKKCFIFDQPTSGKKLTQ~LEKLHDSELEASFVEQTESFCSYIFQHSKVKTVQE~~
~GITVNGPRLENLVLTYVEAITRGDMPCIENAVLALAQIENSAAVQKALAYYEE~~~MMR
QRV~~QFPTETPQELFNMHATCEREAIQVFIKDSFKDVDQKFQKQLESHLEAKRDAFCDQ
NLNMSAQRCRALLQDIFSTLEEA~VKQGTFSKPGGYGLFLQKKQELIEKYKQ~~QPKKGI
QAEETLQEYLKSKEYVAKTIEQTDIALTAKEKEIVEERMK~~AQAAEAAAA~~RQLEELQ
KRNQ~~~~~~EMQNRDKGRKTIPA~~RVEAEVNRFGKRLRKLRF*~~~~~~~~~~~~~~~
~~~~~~~~~~~~~~~~~~~~~~
>Gracilinanus agilis GBP1 XM_044672240
~~~~~~~~~~~~~~~~~~~~~~~~~~~~~~~~~~~~~~~~~~~~~~~~~~~~~~~~~~~~
~~~~~~~~~~~~~~~~~~~~~~~~~~~~~~~~~~~~~~~~~~~~~~~~~~~~~~~~~~~~
~~~~~~~~~~~~~~~~~~~~~~~~~~~~~~~~~~~~MSKTLTLL~PLGIISVKSCA~~~~
~~~~~~GFSLGSTVQAHTKGIWMWRVPHPKKLNHTLILLDTEGLGDVEKGDNKNDTWIFA
LAVLLSSTFVYNSMGTINQQAMDELY~~YVTELTDKIKEKSSSGTEQI~~~~~~~~~~~~
~~SLFPDFVWTVRDFILDLE~INGEPITSDQYLENALKLKKGT~~NEEVKI~~~~~~CIQ
KFFLKKKCFIFVPPAHTKKLKN~LEKLHDDELDVDFVESTKNFCEYIFNDSEAKTLPG~~
~GGMVNGPRLGNLVLTYVQAITSGGVPCMENAVLALSQTENSAAVQRALTYYEE~~~KMK
QSV~~DFPTETHQELLNVHNVYKREAIKVFTENSFKDVDHKFQKSLEIHLEDKLHDFCKQ
NEKESSDRCTALLLDIFSHLEKA~VKQKVFSCPGGYDIYICRVENLVQKYNR~~QPRKGI
QAKKTLEEYLKSKETVNDAIKQADQALTAKKREKEEQEKK~~AQAAAAAA~~~REYEERL
KRQE~~~~~~QMMREQEMRQQEQM~~RRMAEEREAQRRKILEEQERE~~~~~QARRLQEQ
RELFQEQQRRENAEKQRQIQAL
>Gracilinanus agilis GBP4 XM_044672236
~~~~~~~~~~~~~~~~~~~~~~~~~~~~~~~~~~~~~~~~~~~~~~~~~~~~~~~~~~~~
~~~~~~~~~~~~~~~~~~~~~~~~~~~~~~~~~~~~~~~~~~~~~~~~~~~~MASEVPMQ
APICLVENN~SG~ELVVSQKALRILTSITKPVVVVAIVGLYRTGKSYLLNRLAGRNK~~~
~~~~~~GFSLGSTIQSHTKGIWMWCIDHPTEPDYTIVLLDTEGLGDVEKGDSKNDSWIFA
LAILLSSTFVYNSMNTINHQALEEMQ~~YVTELTERIKVKSSFNPDAE~~~~~~~EDSAN
FVSFFPDFVWTVRDFALDLE~LDGQPITSDEYLENALKLSKGK~~NPKSQLTNHPRECIR
KFFPNRKCFTFERPTYDKSLLSHLEDVHDSQLDPMFKHQADQFCFHIFSNAKPKTLSG~~
~GIKINGNRLGNLLEVYVETISGGDIPCLENAVLALAEIENSAAVQKATNHYVE~~~QMV
LKV~~DFPTETLQDLLNLHADCEKEAISIFMKDSFKDDMHYFQNELVEILENKKNEFICQ
NEEKSIKYCQSKLSHLSETLREA~ISRGTFSVPGGYNLFREEKEKILNNYDK~~IPRKGI
KAGEVLQKFEEEMAVIEDSILKTDEALTDHEKTLKAEQIK~~~~~RETA~~~~KKEQKLL
EQQQ~~MEMQQKMEAQKRSYEENI~~KQLKIKMEEERNQMMREQEMI~~~~~LNHKLKEQ
KKLIEEGFHDKAGEMKKEIEEL
>Gracilinanus agilis GBP6 XM_044672238
~~~~~~~~~~~~~~~~~~~~~~~~~~~~~~~~~~~~~~~~~~~~~~~~~~~~~~~~~~~~
~~~~~~~~~~~~~~~~~~~~~~~~~~~~~~~~~~~~~~~~~~~~~~~~~~~~~~~~~~MQ
NPICLVENR~NE~ELMVNQQALRILTSITKPVVVVAIVGLYRTGKSYLLNRLAGKNN~~~
~~~~~~GFSLGSTIQSHTKGIWMWCIDHPTEPDYTLVLLDTEGLGDVEKEDFKNDSWIFA
LAILLSSTFVYNSISTINHQALEQLY~~~VTELTELIKVKSSSNPVGE~~~~~~~EDAEE
FVSFFPDFVWTVRDFILALE~LDGQPITSDEYLENALKLSKGK~~NPRVQSANLPRECIR
KFFPNRKCFTFDCPTNDKSLLSHLEDVNDSQLAPIFKEQADNFCSYIFSSAKPKTLSG~~
~GIMINGIRLGMLLETYVKTISSGAIPCLENAVLALAEIENSAAVKKASNHYTE~~~QMV
VKV~~DLRTETLQDLLNLHADCEKEAISMFMKDSFKDDTHNFQNELVEILEIKKNEFIHQ
NEEESTEYCQTKLNYLSQNLMES~IDHGTFLVPGGYKLYKKEREKVLNSYDQ~~VPRKGI
KADEVLLKFVNSLAMTEESILQADQALTEQEKALEAERVK~~~~~LEAV~~~~KKEQMLL
DERE~~KEMKQKMEAQLRTYQENM~~KQLKMKREEDRNQILREQEMM~~~~~LEHKLKEQ
KRLMEEGFHDKAEAMKRHIENI
>Gracilinanus agilis GBP6 XM_044674842
~~~~~~~~~~~~~~~~~~~~~~~~~~~~~~~~~~~~~~~~~~~~~~~~~~~~~~~~~~~~
~~~~~~~~~~~~~~~~~~~~~~~~~~~~~~~~~~~~~~~~~~~~~~~~~~~~MTSAESMQ
APVCLIEND~NA~ELIVNQEALQILTSITKPVVVVAIVGLYRTGKSYLMNRLAGKNN~~~
~~~~~~GFSLGSTVQSHTKGIWMWCVPHPRRSDHILVLLDTEGLGDVEKGDSKNDSWIFA
LAILLSSTFVYNSMNTINHQALEQMQ~~YVTELTDLIKVKSSSKLVGE~~~~~~~~DSGD
FVGFFPDFVWTVRDFTLELK~LDGQPITSDDYLENALKLSEGK~~HLRVQIANLPQECIR
KFFPKRKCFTFDRPTNDKSLLARLEEVHDSQLEPVFKNQANAFCSYIFSNANPKTLSG~~
~GIMINGNRLGMLLETYVKTISSGDIPCLENAVLALAETENSAAVQKATDHYLQ~~~QMA
LKV~~QFPTETLEDLLNLHTDCEKEAISVFMKHSFKDDTHKFQEKLVVCSLSYLSFLLSL
FPD*~~~~~~~~~~~~~~~~~~~~~~~~~~~~~~~~~~~~~~~~~~~~~~~~~~~~~~~~
~~~~~~~~~~~~~~~~~~~~~~~~~~~~~~~~~~~~~~~~~~~~~~~~~~~~~~~~~~~~
~~~~~~~~~~~~~~~~~~~~~~~~~~~~~~~~~~~~~~~~~~~~~~~~~~~~~~~~~~~~
~~~~~~~~~~~~~~~~~~~~~~
>Gracilinanus agilis GBP7 XM_044672239
~~~~~~~~~~~~~~~~~~~~~~~~~~~~~~~~~~~~~~~~~~~~~~~~~~~~~~~~~~~~
~~~~~~~~~~~~~~~~~~~~~~~~~~~~~~~~~~~~~~~~~~~~~~~~~~~~~~~~~~MQ
APICLVENK~NG~ELIVNQQALQILTSITKPVVVVAIVGLYRTGKSYLLNRLAGYNT~~~
~~~~~~GFSLGSTIESHTKGIWMWCVDHPTKPDYTLVLLDTEGLGDAKKGDSNNDSWIFA
LAILLSSTFVYNSMGTINYQALEHLY~~~VTELTKLIKVKSSPNPDTE~~~~~~~ENSAD
FVGFLPDFVWTVRDFILDLE~LDGQSITSDAYLESSLELSKGK~~CPRDQMANLLRGCIK
KFFPERKCFTFGFPMNNILLLKHLERVHDSDLDAKFRDQASNFCSYIFSNAKPKTLSG~~
~GIIINGNRLGMLVETYVKTISSGDIPCLENAVLTLAQIENSAAVQKATNHYVE~~~QMG
LKV~~DFPTETLQTLLNLHTNCEKEAISIFMKHSFKDSTQKFQKELAKILETKMKEFIHQ
NDEESTKRCQTLLNSLSETLKEA~ISQGAFCLPGGYNLYKKEREKILNDYDK~~APRKGV
KADEVLQRFLRSLAMTEESILKSDRALTEQEKALEAEQVK~~~~~RKAA~~~~EKEQKFL
EGQQ~~KELQELMEAQQRTYEENI~~KQLERKMMEERVQIMRENERI~~~~~LNIKLKEQ
EKLLVDGFQKEAEKMAKEINDL
>Trichosurus vulpecula GBP4 XM_036757083
~~~~~~~~~~~~~~~~~~~~~~~~~~~~~~~~~~~~~~~~~~~~~~~~~~~~~~~~~~~~
~~~~~~~~~~~~~~~~~~~~~~~~~~~~~~~~~~~~~~~~~~~~~~~~~~MTVASAVTME
APICLVENK~NG~ELMVNQQALQILISIAKPVVVVAIVGMYRTGKSYLMNRLAGENT~~~
~~~~~~GFSLGSTVQSHTKGIWMWCVPHPRKLDHTLVLLDTEGLGDVEKGTYKTHCR~~~
EGKIPKVKLGTDEAGGCFLFLIHDLR~~YVTELTELIKVKSSPNAVGE~~~~~~~EDSAE
FVGFFPDFVWTVRDFTLELK~LDGHPITADEYLENALKLSNAK~~NPKVQMANLPRECIR
KFFPKRKCFTFDRPTNDKSLLAHLEDVQESQLEPAFKDQADNFCSYIFSNAKPKTLSG~~
~GIIVNGNRLGKLLETYVRTISSGDIPCLENAVLALAQNENSAAVQKASKHYVD~~~QMV
LKV~~IFPTETLQDLLSLHTNCEKEAISIFMKHSFKDDTHKFQKKLVKILESKKDDFIHQ
NEEESIKYCQTKLEYLSKTLMEA~ISQGTFSVPGGYQLFRKEKEKIMNDYHQ~~VPRKGV
KADEVLQRFLQSLAMKEESILQTDQALTEQEKALEVEQVK~~~~~RGVA~~~~EKEKKLL
EQQQ~~KEMQEKMEAQQRTYGENI~~NQLKKKMEEDRIQILREQKKI~~~~~LNHKLKEQ
KKLMEEGFHAKAEEMERQMEDL
>Trichosurus vulpecula GBP6 XM_036757820
~~~~~~~~~~~~~~~~~~~~~~~~~~~~~~~~~~~~~~~~~~~~~~~~~~~~~~~~~~~~
~~~~~~~~~~~~~~~~~~~~~~~~~~~~~~~~~~~~~~~~~~~~~~~~~~~~MASAVPME
APISMVENR~NG~ELMVNQQALQILMTITNPVVVVAMVGMYRTGKSYLMNRLAGKNT~~~
~~~~~~GFSLGSTVQSHTKGIWMWCVPHPSKLDYTLVLLDTEGLGDVEKGDSKNDSWIFA
LAILLSSTFVYNSMSTINHQALEQMQ~~YVTELTKLIKVKSSPNAVGE~~~~~~~~DSAE
FAGFFPDFVWTVRDFTLELK~VDGHPITADEYLENALKLSKGN~~HPKVQMANLPRECIR
KFFPKRKCFIFDRPTNDKSLLAHLEDAQESQLEPAFKDQSDNFCSYIFSTAKPKTLSG~~
~GIIVNGIRLGKLLETYVKTISSGDIPCLENAVLALAQTENSAAVEKATEHYVE~~~RMV
LKV~~VFPTETLQDLLSLHTDCEKEAISVFMKHSFKDDTHKFQEELVKILESKKDDFIRQ
NEEESIKYCQTKLEYLSKTLMEA~IPQGTFSVPGGYKLYRKEKEKIMNDYHQ~~VPRKGV
KADEVLQRFLQSLAMTEESILQTDQALTEQEKALEAEQVK~~~~~REAA~~~~EKEKNLL
EQQQ~~REMQEKMKAQLKTYEENV~~NQLTKKMEEERIQILREQETI~~~~~LEDKLKEQ
KKLMEEGFHAKAEEMKNQMKEL
>Trichosurus vulpecula GBP4 XM_036757823
~~~~~~~~~~~~~~~~~~~~~~~~~~~~~~~~~~~~~~~~~~~~~~~~~~~~~~~~~~~~
~~~~~~~~~~~~~~~~~~~~~~~~~~~~~~~~~~~~~~~~~~~~~~~~~~~~MASAVSME
APICLVENR~NG~ELTVNLQALRILTSITKPVVVVAIVGMYRTGKSYLMNRLAGKNT~~~
~~~~~~GFSLGSTVQSHTKGIWMWCVPHPRKLDHTLVLLDTEGLGDVEKGDSKNDSWIFA
LAILLSSTFVYNSMNTINHQALEQMQ~~YVTELTKLIKVKSSPNAVGE~~~~~~~~DSAE
FVGFFPDFVWTVRDFTLELK~VDGRTITADDYLENALKLSKGN~~HPKVEIVNLPRECIR
KFFPKRKCFTFDRPTNDKSLLAHLEDVQESQLEPAFKDQADNFCSYIFSTAKPKTLSG~~
~GIVVNGNRLGKLLETYVKTISSGDIPCLENAVLALAQTENSAAVQKATEHYVE~~~QMV
LQV~~VFPTETLQDLLSLHTDCEKEAISIFMKHSFKDDTHKFQEELVKILESKKDDFIHQ
NEEESIKYCQTKLEYLSKNLMEA~ISQGTFSVPGGYKLYRKEREKIMNDYHQ~~VPRKGV
KADEVLQRFLQSLAMTEESILQTDQALTEQEKALEAEQVK~~~~~REAA~~~~EKEQSLL
KQQQ~~MEMQQKMEAQQRTYEENV~~KQLEKKMEEERIQILREQEMI~~~~~LDHKLKEQ
KKLLEEGFHAKAEEMKRQVEDL
>Trichosurus vulpecula GBP1 XM_036757829
~~~~~~~~~~~~~~~~~~~~~~~~~~~~~~~~~~~~~~~~~~~~~~~~~~~~~~~~~~~~
~~~~~~~~~~~~~~~~~~~~~~~~~~~~~~~~~~~~~~~~~~~~~~~~~~~~MATDLWMP
APVCLIENS~KG~QLTVNQEAMQVLATMTQPVVVVAIVGLYRTGKSYLMNKLAGQKS~~~
~~~~~~GFSLGSTVQSHTKGIWMWCVPHPKKPNHTLLLLDTEGLGDVEKGDNKNDGWIFA
LAVLLSSTLVYNSMGTINQQAMDQLH~~YVTELTERVRVKYSPSTAEK~~~~~~~EDSTH
FVNFFPDFVWTVRDFTLELK~INGQPITSDEYLEKALKLKEGT~~SDEVHMFNLPRQCIH
QFFPKKKCFIFAPPTYGKKLAQ~LEKLHDSELEADFVEQTENFCSYILQYSRVKTVQG~~
~GITVNGPRLENLILIYVEAITSGDMPCIENAVLTLAQIENSAAVQRALTHYEE~~~MMN
KRV~~QFPTETLQELLDIHAICEKEAIEVFIKDSFKDVDQKFQNELASQLEAKRDAFCNQ
NLNESAQRCRALLQDISRPLEEG~VKQGFFSKPGGYGLFLQKKQELIEKYKE~~QPRKGV
QAEETLQEYLKSKEDVAKMIEQTDQALTAKEKEIAAERMR~~AQDAEAAA~~~RQLEEMQ
KRHQ~~~~~~EVQEQKKKSHLDNV~~KEVPARVEAEVNRWRKRVRKL~~~~~F*~~~~~~
~~~~~~~~~~~~~~~~~~~~~~
>Trichosurus vulpecula GBP1 XM_036757824
~~~~~~~~~~~~~~~~~~~~~~~~~~~~~~~~~~~~~~~~~~~~~~~~~~~~~~~~~~~~
~~~~~~~~~~~~~~~~~~~~~~~~~~~~~~~~~~~~~~~~~~~~~~~~~~~~MAADVQMP
APVCLIENK~KG~ELMVNQKSLEILSSITKPVVVVAIVGLYRTGKSYLMNKLAGKKS~~~
~~~~~~GFSLGSTVQSHTKGIWMWCVPHPKKPNHTLVLLDTEGLGDVEKGDNKNDTWIFA
LAVLLSSTFVYNSMGTINQQAMDQLH~~YVTELTDRIKSKSTPNTDDV~~~~~~~ENSAE
FVSFFPEFVWTVRDFTLELE~INGKPITPDEYLEISLMPKKGK~~PEEVKMYNLPRLCIR
QFFPKKKCFIFDRPAHRKKLSQ~LEKLHDSELEPEFVEQVESFCSYIFQHSNVKTLQG~~
~GITVNGPRLENLVLTYVQAITSGDMPCMENAVLALAQIENTAAVQRALTYYEE~~~MMN
KRV~~QFPTETLRELLNIHAICEKEAIEVFIKDSFKDVDQKFQKELASQLETKRDGFCRR
NQDESAKRCRALIQDIFNPLEEA~VKDGTFSKPGGYGLFLQKTKELKQKYYQ~~QPGKGL
QAEKTLQEYLMSKEDTADAILQADQSLSAKEKDIEVERVK~~AQAAEDA~~~~~~~KKQL
EELQ~~KKTEEMMKQKEKSHQEHV~~KQLTEKMEAERKQLIAEQERA~~~~~LALKLQEQ
EQLLRAGFRNEAEQFEKQIKSL
>Trichosurus vulpecula GBP1 XM_036757826
~~~~~~~~~~~~~~~~~~~~~~~~~~~~~~~~~~~~~~~~~~~~~~~~~~~~~~~~~~~~
~~~~~~~~~~~~~~~~~~~~~~~~~~~~~~~~~~~~~~~~~~~~~~~~~~~~MARNIWMP
APVCLIENS~NG~QFMVNQEALQVLTTVTQPVVVVAIVGLYRTGKSYLMNKLAGQKT~~~
~~~~~~GFSLGSTVQSHTKGIWMWCVPHPIEPNHTLILLDTEGLGDVEKGDNKNDTWIFA
LAVLLSSTFVYNSMGTINQQAMDQLH~~YVTELTDKIKTKSSPSTEQM~~~~~~~NDSME
FASLFPDFVWTVRDFILELE~IDGQPITSDQYLENALKVKKGT~~SEEARL~~~~~~CIR
KFFENRKCFIFVPPAHGKKLKQ~LEELHDDELDVDFVENTKNFCNYIFNDAKTKTLPG~~
~GGIVNGPRLGNLVLNYVEAITSGHVPCMENAVLALAQLENSAAVQRALTLYEE~~~TMR
QKV~~QFPTETIQELLDVHAICKREATQVFIKDSFKDMNQEFQTTLEIQLEAKLDDFRQH
NKRESLDRCTALLQNIFGPLEEE~VKQQAFSKPGGYGIFLQKKQELISKYHQ~~QPKKGM
QAEKTLEEYLKSKETVADAINQADKILTAKAKEIEEQQRR~~AQAAADAA~~~RELEIQQ
RRQ~~~~~~EQIKLENERRQQEQL~~RQMAANMEAQRKRLLAEQERE~~~~~QARRLQEQ
AQLLQEQQRRAIAEQQLQIQNL
>Vombatus ursinus GBP1 XM_027877103
~~~~~~~~~~~~~~~~~~~~~~~~~~~~~~~~~~~~~~~~~~~~~~~~~~~~~~~~~~~~
~~~~~~~~~~~~~~~~~~~~~~~~~~~~~~~~~~~~~~~~~~~~~~~~~~~~MATAVHMP
APVCLIENA~NG~ELIVNQKSLEILSSITEPVVVVAVVGLYRTGKSYLVNKLAGKKS~~~
~~~~~~GFSFGSTVQSHTKGIWIWCVPHPEKPNHTLVLLDTEGLGDVEKGDNKNDTWIFA
LAVLLSSTFIYNSMGTINQQAMDQLH~~YVTELTKRIKSKSAPNTDEV~~~~~~~ENSSE
FVSFFPDFVWTVRDFTLELE~IGGKPITADEYLEISLKPKKGK~~PEEVKMFNLPRLCIR
QFFPKKKCFIFDRPTHRKKLSQ~LEKLHDSELDPEFVQQVENFCSWIFQHSKVKTLQG~~
~GIIVNGARKSFLSPIHLSSTVLLLFLRE*~~~~~~~~~~~~~~~~~~~~~~~~~~~~~~
~~~~~~~~~~~~~~~~~~~~~~~~~~~~~~~~~~~~~~~~~~~~~~~~~~~~~~~~~~~~
~~~~~~~~~~~~~~~~~~~~~~~~~~~~~~~~~~~~~~~~~~~~~~~~~~~~~~~~~~~~
~~~~~~~~~~~~~~~~~~~~~~~~~~~~~~~~~~~~~~~~~~~~~~~~~~~~~~~~~~~~
~~~~~~~~~~~~~~~~~~~~~~~~~~~~~~~~~~~~~~~~~~~~~~~~~~~~~~~~~~~~
~~~~~~~~~~~~~~~~~~~~~~
>Vombatus ursinus GBP6 XM_027838179
~~~~~~~~~~~~~~~~~~~~~~~~~~~~~~~~~~~~~~~~~~~~~~~~~~~~~~~~~~~~
~~~~~~~~~~~~~~~~~~~~~~~~~~~~~~~~~~~~~~~~~~~~~~~~~~~~MASAEHME
APICLVENK~NE~KLMVNQQALQILTSITKPVVVVAIVGLYRTGKSYLMNRLAGKNV~~~
~~~~~~GFSLGSTVQSHTKGIWMWCVPHPSKPDHALVLLDTEGLGDVEKDDSENDCWIFA
LAILLSSTFVYNSMSTINHQALEQMQ~~YVTELTELIKVKSSPNAIGK~~~~~~~~DSAE
FVGFFPDFVWTVRDFTLELE~LDGHPITPDEYLENALKLSKGK~~NPKVQRANLPRECIR
KFFPKRKCFTFDRPTNDKALLTHLEDVQESQLEPAFKDQADNFCSYIFSNAKTKTLSG~~
~GIIVNGNRLGRLLEIYVKTIYSGDIPCLENAVLALAQIENSVAVQKATNHYVE~~~QMA
LKV~~DLPTETLQDLINLHTDCEKEAISIFMKHSFKDDTHKFQEELVQILENKKNGFIRQ
NEEHSIRYCEIKLNYLSQTLMES~ISQGIFSVPGGYKLYREEREKIMNHYHQ~~VPKKGI
KADEVLQRFLRSLEMTGESILQTDQALTEQEKAMEVEQFK~~~~~KDAA~~~~EKEKKML
EQQL~~MEMQQKMEAQQRSYEENI~~KQLEIKMMEHRTQILREQEMI~~~~~LEHKIKEQ
KKLMEEGFHKKAEEMEREIENL
>Vombatus ursinus GBP6 XM_027838077
~~~~~~~~~~~~~~~~~~~~~~~~~~~~~~~~~~~~~~~~~~~~~~~~~~~~~~~~~~~~
~~~~~~~~~~~~~~~~~~~~~~~~~~~~~~~~~~~~~~~~~~~~~~~~~~~~MASAEPME
APICLVENK~NE~ELMVNQQALRILSSISNPVMVVAIAGLYRTGKSYLMNRLAGKNT~~~
~~~~~~GFSLGSTVQSHTKGIWMWCVPHPSKPDHALVLLDTEGLGDVEKGDSKNDSWIFA
LAILLSSTFVYNSVSTINHQALEQMQ~~YVTELTELIKVKSSPDALGG~~~~~~~EDSAE
FVGFFPDFVWTVRDFTLELE~LDGHPITSDQYLENALKLSKGK~~NLKVAAANLPRECIR
KFFPKRKCFTFDRPTNKKSLLAHLEDVHESQLEPAFKDQADNFCSYIFSNAKPKTLRG~~
~GIVVNGNRLGKLLETYVKTISSGAIPCLENAVLALAETENPAAIQKATNHYVE~~~QMV
LKV~~DFPTETLQDLLNLHTDCEKEAISIFMKHSFKDDTHKFQKELVQILESKKDDFIHQ
NEEESTKYCQTKLEDLSQTLTEA~ISQGTFSVPGGYRLYRKEREKMMNNYHQ~~VPRKGV
KADEVLQRFLQSLAMTEESILQTDQALTEQEKAMEDSRNI~~~~~RMNR~~~~RQVNEEG
RIQI~~LREQEMILDHKLKEQKKL~~MEEGFNEKAEEMKKEMEDLQT~~~~~KIKDDKSD
KSSWWSPVLDTVGTALMVMLPX
>Vombatus ursinus GBP1 XM_027874648
~~~~~~~~~~~~~~~~~~~~~~~~~~~~~~~~~~~~~~~~~~~~~~~~~~~~~~~~~~~~
~~~~~~~~~~~~~~~~~~~~~~~~~~~~~~~~~~~~~~~~~~~~~~~~~~~~MATDLWMP
APICLIENS~KG~QLTVKQEATEILATVTQPVVVVAIVGLYRTGKSYLMNKLAGQKS~~~
~~~~~~GFSLGSTVQSHTKGIWMWCVPHPKKPNHTLVLLDTEGLGDVEKGDNKNDGWIFA
LAVLLSSTFVYNSMGIINQQAMDQLH~~YVTELTKRVRAQPSPSTAEV~~~~~~~EDSTN
FINFFPDFVWTVRDFTLELK~INEQPITSDEYLEKALKLKEGT~~SDEVHTFNLPRQCIH
QFFPKKKCFIFEPPTHGKKLAQ~LEKLHDNELEANFVEQTESFCSYIFQHSKVKMVQG~~
~GITVNGPRLQNLVLTYVEAITRGDMPCMENAVLALAQIENSAAIQRALTHYEE~~~VMR
QRV~~QFPTETLQELLDIHASCEREATEVFIEDSFKDVDQKFQKALVIQLEAKRDAFCNQ
NLNESAQRCRALLQDIFRPLEEG~VKQGFFSKPGGYGLFLQKKQELIEKYNQ~~HPRKGI
QAEATLQEYLRSKEDVAKTIEQTDQALTAKEKEIVAEQEK~~AQAAEAAA~~~~~~~KQL
QELQ~~MRNQERQEQKKKSQLGGV~~KEVPARVEAEV~NRWCKHVRK~~~~~LF*~~~~~
~~~~~~~~~~~~~~~~~~~~~~
>Vombatus ursinus GBP4 XM_027874641
~~~~~~~~~~~~~~~~~~~~~~~~~~~~~~~~~~~~~~~~~~~~~~~~~~~~~~~~~~~~
~~~~~~~~~~~~~~~~~~~~~~~~~~~~~~~~~~~~~~~~~~~~~~~~~~~~~~~~~~~~
~~~~~~~~~~~~~~~~~~~~~~~~~~~~~~~~~~~~~~~~~~~~~~~~~~~~~~~~~~~~
~~~~~~~~~~~~~~~~~~~~~~~~~~~~~~~~~~~~~~~~~~~~~~~~~~~~~~~~~~~~
~~~~~~~~~~~MMGGGCFLFLICDLR~~YVTELTKLIKVKSSPNAVRE~~~~~~~EDSAE
FVGFFPDFVWTVRDFTLELK~LDGHPITPDEYLENALKLSKGE~~HPKVKMANLPRECIR
KFFPKRKCFTFDRPTNNRSFLAQLEDVQESQLEPAFKDQAENFCSHIFSNAKTKTLSG~~
~GIMVNGNRLGKLLETYVKTISSGDIPCLENAVLALAETENSAAMQKAAKHYVE~~~QMV
LKL~~HFPTETLQDLLNLHTDCEKEAISIFMTHSFKDDTHKFQKELVQILESKKNDFIRQ
NEEESTKYCQTKLEDLSQTLMEA~ISQGTFSVPGGYKLYRKEREKIMNNYHQ~~VPRRGI
KADEVLQRFLQSLAMTGESILQTDQALTDKEKALEAEQVK~~~~~REAA~~~~EKKKELL
EQQQ~~MEMQQNMEAQQRSYEENI~~NQLKKKMEEDRIQILREQEMI~~~~~LDHKLKEQ
KKLMEEGFNEKAEEMKKEIEDL
>Vombatus ursinus GBP1 XM_027838227
~~~~~~~~~~~~~~~~~~~~~~~~~~~~~~~~~~~~~~~~~~~~~~~~~~~~~~~~~~~~
~~~~~~~~~~~~~~~~~~~~~~~~~~~~~~~~~~~~~~~~~~~~~~~~~~~~MDSGLLMP
APVCLIENS~NG~QFRVNQEALKVLTTITQPVVVVAIVGLYRTGKSYLMNKLARQKT~~~
~~~~~~GFSLGSTVQSHTKGIWMWCVPHPKKPNHTLILLDTEGLGDVEKGDNKNDTWIFA
LAVLLSSTFVYNSMGTINQQAMDQLH~~YVTELTDKIKTKSSPSTEQM~~~~~~~NDSME
FASLFPDFVWTVRDFTLQLE~IDGQPVTSNQYLENALKLKKGT~~GEEARI~~~~~~CIR
KFFLNRKCFIFVPPAHTNKLKQ~LEELHDDELDVDFVENTKNFCDYIFNDAKAKTLPG~~
~GGTINGPRLGKLVLNYVEAITSGDIPCVENAVLALAQLENSAAVQRSLTLYEE~~~MMR
QKV~~HFPTETLQELLDAHVICKSEATKSFIKDSFKDVNQEFQTTLEIQLEAKLDDFHKH
NERESLDRCTALLQDLFSPLEEA~VKQNTFSKPGGYGMFLQKKQELINKYHQ~~HPKKGI
QADKTLEEYLKSKETVADAINQADKMLTAKEEEMKEQQRK~~AQAAADAA~~~~~~~REL
EIQR~~RRQEQIMLENEKRQQEQQ~~RQMAANMEAQRRQMLAEQERE~~~~~QARRLQVL
HYPSSTSSLFPIALNDLSKWRL
>Vombatus ursinus GBP1 XM_027842115
~~~~~~~~~~~~~~~~~~~~~~~~~~~~~~~~~~~~~~~~~~~~~~~~~~~~~~~~~~~~
~~~~~~~~~~~~~~~~~~~~~~~~~~~~~~~~~~~~~~~~~~~~~~~~~~~~MDSGLLMP
APVCLIENS~NG~QFRVNQEALKVLTTITQPVVVVAIVGLYRTGKSYLMNKLARQKT~~~
~~~~~~GFSLGSTVQSHTKGIWMWCVPHPKKPNHTLILLDTEGLGDVEKGDNKNDTWIFA
LAVLLSSTFVYNSMGTINQQAMDQLH~~YVTELTDKIKTKSSPSTEQM~~~~~~~NDSME
FASLFPDFVWTVRDFTLQLE~IDGQPVTSNQYLENALKLKKGT~~GEEARI~~~~~~CIR
KFFLNRKCFIFVPPAHTNKLKQ~LEELHDDELDVDFVENTKNFCDYIFNDAKAKTLPG~~
~GGTINGPRLGKLVLNYVEAITSGDIPCVENAVLALAQLENSAAVQRSLTLYEE~~~MMR
QKV~~HFPTETLQELLDAHVICKSEATKSFIKDSFKDVNQEFQTTLEIQLEAKLDDFHKH
NERESLDRCTALLQDLFSPLEEA~VKQNTFSKPGGYGMFLQKKQELINKYHQ~~HPKKGI
QADKTLEEYLKSKETVADAINQADKMLTAKEEEMKEQQRK~~AQAAADAA~~~~~~~REL
EIQR~~RRQEQIMLENEKRQQEQQ~~RQMAANMEAQRRQMLAEQERE~~~~~QARRLQEQ
ARFLQEQQRREIAEQQCRIQNL
>Sarcophilus harrisii GBP4 XM_031969361
~~~~~~~~~~~~~~~~~~~~~~~~~~~~~~~~~~~~~~~~~~~~~~~~~~~~~~~~~~~~
~~~~~~~~~~~~~~~~~~~~~~~~~~~~~~~~MRAGSASVSILACSLLTQVTVIPAVFME
APICLVENS~ND~ELKVNPKALQILTSIDKPVVVVAIVGLYRTGKSYLMNRLAGKNS~~~
~~~~~~GFSLGSTVQSETKGIWMWCLPHPSKQDHVLVLLDTEGLGDVEKGDPKNDSWIFA
LAVLLSSTFVYNSMNTINHQALEQMQ~~YVTELTKLIKIKSSPNVVGE~~~~~~~EESEE
FVGFFPDFVWVVRDFTLELK~IDGRPITSDEYLENALKLSKGK~~NPRVEMANLPRECIR
KFFPKRKCFTFDRPTNDKSLLAHLEDVPESQLEASFRTQTDYFCSYIFSNAKPKTLSG~~
~GIMINGNRLGKLLETYVKTISSGDVPCLENAVLSLAQTENPAAVQKAAQHYVE~~~QMA
LKV~~DFPTETLQDLLSIHTECEKEALSIFMKHSFKDDTHKYQKDLVQILETEKYGFIRQ
NEEVSTKYCQDQLEHLSWSLKEA~ISEGTFSVPGGYNIYRKEREEIINNYHQ~~LPRKGL
KADEVLQRFLESLAVTEDSILQTDQALTEQEKALQAEQIK~~~~~REAI~~~~EKKNELL
KQEQ~~VEMQQNMEAQQRSYEENM~~NQLKKKMEEDTNKLLEEKNMM~~~~~LESKLKEQ
KQLMEEGFQKKAEEMEKTMEDL
>Sarcophilus harrisii GBP4 XM_031968566
~~~~~~~~~~~~~~~~~~~~~~~~~~~~~~~~~~~~~~~~~~~~~~~~~~~~~~~~~~~~
~~~~~~~~~~~~~~~~~~~~~~~~~~~~~~~~~~~~~~~~~~~~~~~~~~~~MASVVPME
APMCLVENR~DR~KLTVNPKALQILTSIDKPVVVVAIVGLYRTGKSYLMNRLAGKNS~~~
~~~~~~GFALGSTVQSETKGIWMWCVLHPRKLDHILVLLDTEGLGDMEKGDSINDSWI~A
L~~~~~~~~~~~~~~~~~~~~~~~~~~~~~~~~~~~~~~~~~~~~~~~~~~~~~~~~~~~
~~~LCSAALLTLLAGFTLEL~SNGCPITPDQYLENALKLVKGN~~HPKIQRANLPRECIR
KFFPKRKCFTFDCPIYDKKLLTCLQNVQESQLEPEFKSQTDNFCSYIFSDAKPKVLSG~~
~GIMVNGNRLGKLLETYVKTISSGDIPCLENAVLSLAQIENSAAVQKAAEHYVA~~~LMA
LKV~~NFPTETLQDLLSLHTLCEKEALSIFMKHSFKDENQKFQKELVQILETKKDGFIRQ
NEEISTKNCQTQLEHLSQSLRQA~ISKGTFSVSEGYNLYKKKKEEIINNYLQ~~VPRKGL
KADEVLQKFLQSLAVTEDSILQTDQALTEQEKALQAEQFK~~~~~REAA~~~~EKEMLLL
KQQQ~~VEIQQNMEAQQRTFEENI~~IQLKRKMEEERNKILEEQNMM~~~~~LDAKLKEQ
KKLLEEGFHEKGEEMKRQMENL
>Sarcophilus harrisii GBP1 XM_023501635
~~~~~~~~~~~~~~~~~~~~~~~~~~~~~~~~~~~~~~~~~~~~~~~~~~~~~~~~~~~~
~~~~~~~~~~~~~~~~~~~~~~~~~~~~~~~~~~~~~~~~~~~~~~~~~~~~MAPDVQMP
APVCLIENI~KG~RLIVNQQSLKILSSIPEPMVIVAIVGLYRTGKSYLMNKLARQKS~~~
~~~~~~GFSLGSTVQSHTKGIWMWCIPHPKKPKHTLVLLDTEGLGDVEKGDNKNDIWIFS
LAVLLSSTFVFNSMGTINQQAMDQLH~~FVTELAHRIKSKSDHTCDEI~~~~~~~ENSSE
FVSFFPDFVWTVRDFTLELE~ADGKPITSDEYLDIALKPKKGK~~PEEVKMFNLPRQCIR
QFFPKKKCFIFDRPAHRKQLTQ~LEKLHDNELDPEFVEQVESFCSYIFSNSNVKTLQG~~
~GITVNGPRLENLVLTYVKAITSGDMPCMENAILALAQIENSAAVKKALTYYEE~~~TMK
KRV~~EFPTETLQELLGIHTTCEKEAIEIFMKYSFKDVDQKFQRELASQLDAKRDAFCDQ
NLDESAQRCRALIKDIFSPLEEE~VKKGTFSKPGGYGHFLKEIKELKQMYYQ~~QPRKGI
QAEVTLQEYLKSKEDVNDAILQADQSLSTKEKDIEVERIK~~SQAAEAAA~~~~~~~KHV
EEMQ~~KKNEEMMKQQEKSYQEHI~~KQMTEKMDAERKQLIAEQEKA~~~~~LALKLQEQ
RLLLKEGFQSETRQLQSQIRNL
>Sarcophilus harrisii GBP1 XM_031969369
~~~~~~~~~~~~~~~~~~~~~~~~~~~~~~~~~~~~~~~~~~~~~~~~~~~~~~~~~~~~
~~~~~~~~~~~~~~~~~~~~~~~~~~~~~~~~~~~~~~~~~~~~~~~~~~~~MFGAHLMR
APICLIENS~NG~QFVVNQKALRVLRKFTQPLVVVAIVGLYRTGKSYLMNKLAGRRT~~~
~~~~~~GFSLGSTVQSHTKGIWMWCVPHPTKPNHTLVLLDTEGLGDVEKGDNKNDTWIFA
LAVLLCSTFVYNSMGTIDQQAMEDIY~~YVTELTDKIKAKSSSRTEQM~~~~~~~DDSME
LVSLFPDFVWTVRDFILELE~IDGQPATPDQYLENALKPKKGT~~SEEAGM~~~~~~CIQ
KFFRNKNCFVFAPPAYGKKLLK~IEQLHDDELDADFVKSAENFRNHIYNKAKAKTLPG~~
~GAMVNGPRLGNLVVNYVEAITSGDIPCMENAVLALAELENSAAVQKAFAVYEK~~~MMR
QGI~~QFPTETIQELLRLHDICEREAINVFIKDSFKDVDQKFQKALENRLKAKLDEFCKQ
NERESRDRCTALLQDIFRPLEEA~VKQSAFSKPGGYDIYLQQMRELQKKYNQ~~QPKKGI
QANKILEEYLKSKETVADAIKQADQRLTKKENQRREQERQ~AQAAAEAA~~~~~~~~RRM
EMAL~~RRQEEINRAIQRRQEKER~~RQMFERMKAENRRLLEEQKRA~~~~~RIRKLEEE
ARRIQEEQRRAMAEQEQQLQEL
>Sarcophilus harrisii GBP1 XM_031969368
~~~~~~~~~~~~~~~~~~~~~~~~~~~~~~~~~~~~~~~~~~~~~~~~~~~~~~~~~~~~
~~~~~~~~~~~~~~~~~~~~~~~~~~~~~~~~~~~~~~~~~~~~~~~~~~~~MAGDHLML
APICLIENN~NG~QFMVNQEALQVLRTFTQPLVVVAIVGLYRTGKSYLMNKLAGRRT~~~
~~~~~~GFSLGSTVQSHTKGIWMWCVPHPTKPNHTLVLLDTEGLGDVEKGDNKNDTWIFA
LAVLVSSTFVYNSMGTINQQAMEDIY~~YVTELTDKIKAKSSSRTEQM~~~~~~~DDSME
LVSLFPDFVWTVRDFILELE~IDGQPTTPDQYLENALKPKKGT~~SEEAGM~~~~~~CIQ
KFFQNRKCFIFVPPASKKKLLE~IEQLHDDELDADFVESAENFSNHIYNKAKTKILPG~~
~GAMVNGPRLGNLIENYVEAITSGDIPCMENAVLALAELENSAAVQKAFAVYEK~~~MMR
QGI~~QFPTETIQELLCLHDICEREAINVFIKDSFKDVDQKFQKALENQLKAKLDEFCKQ
NERESQDRCTALLQDIFRPLEEA~VKQNAFSKPGGYNIYLQQMRELQEKYNQ~~QPKKGI
QANKTLEEYLKSKETVADAIKQADQRLTEKENQRREQERQ~AQAAAEAA~~~~~~~~RKM
EMEL~~RRQEQINQEIQRRQEEER~~RQMFERMEAAKRRLLEEQERE~~~~~RTRKLEEE
ARKIQEEHNRAMAEQLQRLQEL
>Sarcophilus harrisii GBP4 XM_031969370
~~~~~~~~~~~~~~~~~~~~~~~~~~~~~~~~~~~~~~~~~~~~~~~~~~~~~~~~~~~~
~~~~~~~~~~~~~~~~~~~~~~~~~~~~~~~~~~~~~~~~~~~~~~~~~~~~MASVVPME
APMCLVENR~DR~KLTVNPKALQILTSIDKPVVVVAIVGLYRTGKSYLMNRLAGKNS~~~
~~~~~~GFALGSTVQSETKGIWMWCVLHPLKLDHILVLLDTEGLGDVEKGDSMNDSWIFA
LAVLLSSTFVYNSMKTINHQALEQMH~~YVTELTELIKTKSSPKAARK~~~~~~~~DSAE
FVGFFPDFVWAVRDFSLELK~IDGYPITPDQYLENALKLIKDK~~HPKVQRANLPRECIR
KFFPKRKCFTFDCPIYDKKLLTCLQNVQESQLEPEFKSQTDNFCSYIFSNAKPKILSG~~
~GIMVNGNRLGKLLETYVKTISSGDIPCLENAVLSLAQIENSAAVQKAAEHYVA~~~LMA
LKV~~NFPTETLQDLLSVHTLCEKEALSIFMKHSFKDENQKFQKELVQILETKKDGFIRQ
NEEISTKNCQTQLEHLSQSLRQA~ISKGTFSVSGGYNLYKKKKEEIINNYLQ~~VPRKGL
KADEVLQKFLQSLAVTEDSILQTDQALTEQEKALQDEQFK~~~~~REAA~~~~EKEMLLL
KQQQ~~VEIHQNMEAQQRTFEENI~~IQLKRKMEEERNKILEEQNMI~~~~~LDAKLKEQ
KKLLEEGFHEKAEEINTQMENL
>Sarcophilus harrisii GBP1 XM_031969367
~~~~~~~~~~~~~~~~~~~~~~~~~~~~~~~~~~~~~~~~~~~~~~~~~~~~~~~~~~~~
~~~~~~~~~~~~~~~~~~~~~~~~~~~~~~~~~~~~~~~~~~~~~~~~~~~~MAGDHLML
APICLIENN~NG~QFMVNQEALQVLRTFTQPLVVVAIVGLCRTGKSYLMNKLAGRRT~~~
~~~~~~GFSLGSTVQSHTKGIWMWCVPHPTKPNHTLVLLDSEGLGDVEKGDNKNDKWIFA
LAVLLSSTFVYNSMGTIDQQAMEDIY~~YVTELTDKIKAKSSSRTEQM~~~~~~~DDSME
LVSLFPDFVWTVRDFILELK~INGQPATPDQYLENALKPKKGT~~SEEAGM~~~~~~CIQ
KFFRNKNCFVFAPPAYGKKLLK~IEQLHDDELDADFVKSAENFSNHIYNKAKAKTLPG~~
~GAMVNGPRLGNLVVNYVEAITSGDIPCMENAVLALAELENSAAVQKAFTVYEK~~~MMR
LGI~~QFPTETIQELLCLYDICEREAINVFIKDSFKDVDQKFQKALENQLKAKLDEFCKQ
NERESQDRCTALLQDIFRPLEEA~VKQSAFSKPGGYDIYLQQMRELQKKYNQ~~QPKKGI
QANKILEEYLKSKETVADTIKQADQRLTEKENQRREQERQ~AQAAAEAA~~~~~~~~RRM
EMEL~~RRQEQINWEIQRRQEEEI~~RQMFIRMETEKRRLLEEQKRE~~~~~RTRKLEEE
ARKIQEEQRRAMAEQARNLQKF
>Sarcophilus harrisii GBP6 XM_031969366
~~~~~~~~~~~~~~~~~~~~~~~~~~~~~~~~~~~~~~~~~~~~~~~~~~~~~~~~~~~~
~~~~~~~~~~~~~~~~~~~~~~~~~~~~~~~~~~~~~~~~~~~~~~~~~~~~MSLAVFME
TPICLVENI~DG~ELKLNPHALQILTSITKPVIVVAIAGLRRTGKSYLMKRLAGLNP~~~
~~~~~~FFSLGSTVQSETKGIWMWCVPHPSKQDHVLVLLDTEGLGDVEKGDPKNDSWIVV
LAILLSSTFVYNSMNAIDHQALAQMQ~~YLRELTKQIKVKISPNAAGE~~~~~~~EESEV
FVGFFPDFVWTVRDFTQELK~ADGRPITSDQYLENALKLSINK~~YHRFEMADLSRQCIR
KFFPKRNCFVFDRPTKDKSLLACLQDVPDRQLEPLFRNQIDCFCYYILSSAKPKTLSG~~
~GIKINGRRLGKLLETYVRAISSGDVPCLENAVMSLAQTEGPDAVQKAVKYYME~~~QMA
LKV~~DFPTETLQDLLRVHTECEKEALLIFTRDSVKGY~LKVQKKLMQILETKKDGFICQ
NEELSTEYCQTQLEHLSQSLREA~ISKGTFSVPGGYNRFKKKREEIINNYYQ~~MPRKGL
KADEVLQKFLQLLSVMEDYILQTDQALSAQEKVLEVEQIK~~~~~REAA~~~~EKEKKLL
KQQQ~~VEMQQKMEAQQRSYEEIG~~NQLTRKMVEYRYKILEEQKMI~~~~~LNSKLKEQ
KKVMEEGCQMKAAEMNQTIEGL
>Sarcophilus harrisii GBP4 XM_031969371
~~~~~~~~~~~~~~~~~~~~~~~~~~~~~~~~~~~~~~~~~~~~~~~~~~~~~~~~~~~~
~~~~~~~~~~~~~~~~~~~~~~~~~~~~~~~~~~~~~~~~~~~~~~~~~~~~~~~~~~~~
~~~~~~~~~~~~~~~~~~~~~~~~~~~~~~~~~~~~~~~~~~~~~~~~~~~~~~~~~~~~
~~~~~~~~~~~~~~~~~~~~~~~~~~~~~~~~~~~~~~~~~~~~~~~~~~~~~~~~~~~~
~~~~~~~~~~~~~~~~~~~~~~~~~~~~~~~~~~~~~~~~~~~~~~~~~~~~~~~~~~~~
~~~~~~~~~~~~~~~~~~~M~LLGYHRHSDQQLENALMIRK~~~~SLGVEMGNLSRECIR
KFFPKRKCFAFDRPRNDKSPLAYFEDSPDLKLGPSLRKQTDSFCSYIFSSAKPKTLSG~~
~GIMINGRRLGKLLETYVRAISSGDVPCLENAVMSLAQTENPAAVQKAAQHYVE~~~QMA
LKV~~DFPTETLQDLLSIHTECEKEALSIFMKYSFKDKNQKYQKDLLQILETKKDGFIHQ
NEETSTKYCQTQLEQLSQSLREA~ISKGTFSVPGGYNLFRKEKEEIINNYHQ~~MPRKGL
KADEVLQKFLQSLAVTEDSILQTDQALTEQEKALQVEQIK~~~~~REAA~~~~EKEKKLL
KQQQ~~VEMQQKMEAQQRSFEENM~~NLLKRKIVEDRYKILEEKKLI~~~~~LDSKLKEQ
EKLIKEGLQKKAEEMNKTIEVL
>Sarcophilus harrisii GBP4 XM_031969363
~~~~~~~~~~~~~~~~~~~~~~~~~~~~~~~~~~~~~~~~~~~~~~~~~~~~~~~~~~~~
~~~~~~~~~~~~~~~~~~~~~~~~~~~~~~~~~~~~~~~~~~~~~~~~~~~~MASAVFME
APICLVENI~DE~ELKLNPKALQILTSITKPVVVVAIVGLCRTGKSYLMNQLAGSNS~~~
~~~~~~GFSLGSTVQSETKGIWMWCLPHPSKQDHVLVLLDTEGLGDVEKGDPRNDSWIFA
LAVLLSSTFVYNSMNTINHQALEQMQ~~YVTELTKLIKIKSSPDAAGE~~~~~~~EESEE
FVGFFPDFVWTVRDFTLELK~IDGRPITSDQYLENALKLSKGK~~NPRVELANLPRECIR
KFFPKRKCFTFDRPTNDKSLLACLEDVPDQELEPSFRTQTDSFCTYIFSNAKPKTLSG~~
~GIMINGNRLGKLLETYVRAISSGDVPCLENAVMSLAQTENPAAVQKATKHYVE~~~QMD
LKV~~DFPTETLQDLLSIHTECEKEALSIFMKHSFKDENQKYQKELMQILETKKDGFIRQ
NEETSTKYCQTQLEHLSQSLREA~ISKGTFSVPGGYNLFKKRREEITNNYYQ~~MPRKGL
KADEVLQRFLQSLAVTEDSILQTDQALTEKEKALQVEQIK~~~~~REAA~~~~EKEKKLL
KQQQ~~VEIQQKMEAQQRSFEENM~~NQLKRKMVEDRYKILEEQKMI~~~~~LDSKLKEQ
EKLMKEGFQKEAEKMNKTIEGL
>Phascolarctos cinereus GBP4 XM_020988772
~~~~~~~~~~~~~~~~~~~~~~~~~~~~~~~~~~~~~~~~~~~~~~~~~~~~~~~~~~~~
~~~~~~~~~~~~~~~~~~~~~~~~~~~~~~~~~~~~~~~~~~~~~~~~~~~~MASAVPMK
APICLVENS~NG~ELTVNQQALQMLASITKPVVVVAIVGLYRTGKSYLMNRLAGKNK~~~
~~~~~~GFSLGSTVQSHTKGIWMWCVPHPSKADHVLVLLDTEGLGDVEKGDSKNDSWIFA
LAILLSSTFVYNSMNTINQQALEQMQ~~YVTELTELIKVKSSPNAVGE~~~~~~~~DSAE
FVGFFPDFVWTVRDFTLELE~LHGHPITSDEYLENALKLSQGK~~NPKVQEANATRECIR
KFFPKRKCFTFDRPTNDKSLLAHLDDVQESQMEPAFKDQADNFCSHIFSSAKSKTLNG~~
~GTMVNGNRLGKLLEIYVRTISSGDIPCLENAVSALAQIENSAAVKKAVMHYAE~~~QMA
LKV~~DFPTETLQDLLNLHTDCEKEAISIFMKHSFKDDTHEFQGELVQTLESKKDDFIRQ
NEEESTKYCQAKLQDLSQTLKAA~ISQSTFSVPGGYQLYRKEREKIMNNYHQ~~VPRKGV
KADEVLQRFLQSLAMTEESILQTDQALTEQEKALQAEKVR~~~~~REVA~~~~EQEKKLL
EQQQ~~MEMQQNMETQQRSFEENM~~NQLLKKVEEDKMHILEEQEKI~~~~~LDHKLKEQ
KQLLEEGFHEKAKEMEREIKDL
>Phascolarctos cinereus GBP1 XM_020988774
~~~~~~~~~~~~~~~~~~~~~~~~~~~~~~~~~~~~~~~~~~~~~~~~~~~~~~~~~~~~
~~~~~~~~~~~~~~~~~~~~~~~~~~~~~~~~~~~~~~~~~~~~~~~~~~~~MATAVHMP
APVCLIENT~KE~ELIVNQKSLEILSSITEPMVVVAVVGLYRTGKSYLMNKLAGKKS~~~
~~~~~~GFSLGSTVQSHTKGIWMWCIPHPKKPNHTLVLLDTEGLGDVEKGNNKNDTWIFA
LAVLLSSTFVYNSMGTINQQALDQLH~~YVTELTERIKSKSAPNTDEI~~~~~~~ENSSD
FVSFFPDFVWTVRDFTLELE~IDGKPITSDEYLESALKLKKGK~~PEEVKMFNLPRLCIR
QFFPKKKCFIFDRPVHRKKLSQ~LEKLHDSELDPEFVKQVETFCSWIFEHSNVKTLQG~~
~GIIVNGPRLENLVLTYVQAITSGDMPCMENAVLALAQIENSAAVQRALIHYEE~~~MMK
KRV~~QFPTETLRELLDIHATCEREAIEVFIKDSFKDVDQKFQKELASQLEAKRDAFCNQ
NLDESAKRCRALLQDIFSPLEEA~LKNGAFSKPGGYSLFLQKTKELKEKYHQ~~QPRKGI
QAEETLQEYLRSKEDTADAILHADQSLSEKQKDIEAERVK~AQAA~EAA~~~~~~~RKQL
EETQ~~KKTQEMLEQKDRSYQEHI~~KQLTEKMKEERKQLVEEQKRT~~~~~LDLKLREQ
QALLKEGFKNEMQQLQNQVESL
>Phascolarctos cinereus GBP1 XM_020988775
~~~~~~~~~~~~~~~~~~~~~~~~~~~~~~~~~~~~~~~~~~~~~~~~~~~~~~~~~~~~
~~~~~~~~~~~~~~~~~~~~~~~~~~~~~~~~~~~~~~~~~~~~~~~~~~~~MASGLLMS
APVCLIENS~NG~QFMVNQDALQVLTTVTQPVVVVAIVGLYRTGKSYLMNKLAGQNT~~~
~~~~~~GFSLGSTVQSHTKGIWMWCVPHPKEPNHTLILLDTEGLGDVEKGDNKNDTWIFA
LAVLLSSTFVYNSMGTISQQTMDQLH~~YVTELTDKIKAKSSPSTEQM~~~~~~~NDSME
FASLFPDFVWTVRDFILELE~IDGQPITSDQYLENALKLKKGT~~SEEARI~~~~~~CIQ
KFFPNRKCFIFVPPAHRKKLKQ~LEELHDDELDIDFVENTKNFCDYIFKNAKAKTLPG~~
~GGTVNGFRLGKLVLNYVEAITSGDIPCMENAVLALAQLENSAAVQRSLTLYEE~~~MMR
QKV~~RFPTETLQELLDAHIVCKSEATKSFIKDSFKDVNQEFQKTLEIQLEAKLDDFHKQ
NERESLDQCTALLQAIFSPLEEA~VKQNAFSKPGGYGMFLQKKEELIYKYHQ~~QPKKGI
QADKTLEEYLKSKETVADAINQTDKMLTAKEEEKKEQQRK~AQVAADAA~~~~~~~~RAL
EIQQ~~RRQEQIRLENERRQQEQL~~RQMAANIGAQRRQWLAEQERE~~~~~QARRLQEQ
AQLLQEQQRREIAEQQRQIQIL
>Phascolarctos cinereus GBP7 XM_020988773
~~~~~~~~~~~~~~~~~~~~~~~~~~~~~~~~~~~~~~~~~~~~~~~~~~~~~~~~~~~~
~~~~~~~~~~~~~~~~~~~~~~~~~~~~~~~~~~~~~~~~~~~~~~~~~~~~MASAVPMK
APICLVENS~NG~ELTVNQQALRILSSISNPVVVVAIVGLYRTGKSYLMNRLAGKNK~~~
~~~~~~GFSLGSTVQSHTKGIWMWCVPHPSKADHVLVLLDTEGLGDVEKGDSKNDSWIFA
LAILLSSTFVYNSMNTINHQALEQMQ~~YVTELTELIKVKSSPNAVGE~~~~~~~EDSAE
FVGFFPDFVWTVRDFILELE~LDGHPITPDEYLENALKLSKGK~~DPKVKMANLPRECIR
KFFPKRKCFTLDHPTNNKSFLAHLEDVQESQLEPAFKYQAANFCSYIFSNAKTKTLSG~~
~GIMVNGNRLGKLLETYVKTISSGDIPCLENAVLALAETENSAAVQKAAKHYVE~~~QMV
LKV~~DFPTETLQDLLNLHTDCEKEAISIFMTHSFKDDTHKFQKELVQILESKKDDFIHQ
NEEESTKYCQTKLEDLSQTLMEA~ISQGTFSVSRGYQLYRKEREKITNSYHQ~~FPRKGI
KADEVLQRFLQSLAMTEESILQTDQALTEQEKALEAEQVK~~~~~REAA~~~~EKEKKLL
EQQQ~~MEMQQXMEAQQRSYEENI~~NQLKKRIEEDKIQILEEQKKI~~~~~LDHKLKEQ
KKLLEEGFHVKAEEMKKEMEDL
>Ornithorhynchus anatinus GBP1 XM_029066673
~~~~~~~~~~~~~~~~~~~~~~~~~~~~~~~~~~~~~~~~~~~~~~~~~~~~~~~~~~~~
~~~~~~~~~~~~~~~~~~~~~~~~~~~~~~~~~~~~~~~~~~~~~~~~~~~~~~~~~~ME
GPVCLVDNP~SGTQMRVTAEARALLDRLDQPLVVVTVAGLYRTGKSYLLNRLAGEPN~~~
~~~~~~GFSLGSTVQSHTKGIWMWPRPHPCRPGHTLLLLDTEGLGDVEKGDSENDHWLFS
LAVLLSSTLVYNSMKTIDQNALEKLH~~FVTELSEHIQMKAGEEDDTQ~~~~~~~~~~~~
FYRFFPHFVWTVRDFTLQLS~IDGKEVTEDEYLENALKLKSGH~~SKKIHQYNLPRQCLR
DYFPTRKCFAFPQPVAASEMGQ~LEHLDDGKLDPLFLQKSRFFCDYVLAVSPVKTLGDGN
~HTIITGKKFGGLVQSYVEMIRSGTLPCLENAVISLAKIENGEAVRGALAIYDH~~~ELQ
GVS~~~LPIE~RDLLSEQHRKAEKEALAYFMKKSFKDQGGKCQAELMAGIGQRYYSLLDK
NEAASIQVCQDLLAHLVQTLERE~LSQGGYTRPGGYELYKAERDRVVERFRK~~SPNKGV
KAEEVLQEFLAKREAEGRAVLQADQNLTQAQKQVAEESAR~~~~~AEQV~~~~~~~~~~~
~~~~~~~~~~~~~~EQQWLMEEEK~~RRQAEQLLKDQEQSHQENLQQ~~~~~LQSKMEEE
ARRIREEASHALESRLQEQEKL
>Ornithorhynchus anatinus GBP1 XM_029063338
~~~~~~~~~~~~~~~~~~~~~~~~~~~~~~~~~~~~~~~~~~~~~~~~~~~~~~~~~~~~
~~~~~~~~~~~~~~~~~~~~~~~~~~~~~~~~~~~~~~~~~~~~~~~~~~~~MATKEIMP
DPICLIENL~NG~QLAVNPKALAILSGISQRVVVVTIVGPYRTGKSYLMNQLAGQKK~~~
~~~~~~GFSLGSTVQAHTKGIWMWCVPHPTKKDHTLVLLDTEGLGDVEKGNPKNDSWNFA
LAVLLSSTLVYNSMGTINQQAMDQLH~~YVSELTKHIRTRAGPSLDGV~~~~~~~DDSAE
FVSFFPDFVWTVRDFTLELN~LDGHPITEDEYLENALQLKRET~~DEEAKLFNLPRRGIR
QFFPTHKCFVFVPPTNWKKLKK~LEELQESDLETEFLEQEERFCSYIFQYAKTKTTQG~~
~DIVINGTRLESLVVTYVETISSGGLPCMENVVLVLAEIENSAAVKKALACYEK~~~LMS
QLR~~~FPTNTLQELLDFHAVSESKALEVFMESCFKDEGQKFQKELGNQLLERMNDFCKK
NEKMSTDHSWVLIQKIFQPLEEA~VMKGTFSKPGGYTLFLQMKQKLKKKYNQ~~EPDKGL
QAEETLLKYLRSKEDMEEAILQTDKLLSEKDKEMAVEKAK~~~~~SKTA~~~~EQEAKLL
QKVR~~EKNQQMLEQKEKSYQEHV~~RQLTRKMEEEWQHMLAEQEKA~~~~~ISLKLKEQ
TKLVQEGLHNESKQIQVQIHCL
>Ornithorhynchus anatinus GBP4 XM_039911878
~~~~~~~~~~~~~~~~~~~~~~~~~~~~~~~~~~~~~~~~~~~~~~~~~~~~~~~~~~~~
~~~~~~~~~~~~~~~~~~~~~~~~~~~~~~~~~~~~~~~~~~~~~~~~~~~~MAPGMLMS
GPLCLLENS~NG~RMVLNQEALKILSDISQPVVVVAMVGLYRTGKSYLMNKLAGQNK~~~
~~~~~~GFSLGSTVQSHTKGIWIWCTPHPKKPDQILVLLDTEGLGDV~KGDSTNDSWIFA
LAILLSSMFVYNSMGTINQQAIEQLH~~FVSELTEKIRVKSSPRDDGL~~~~~~~EDSSD
FVSFFPDFVWAVRDFSLLLE~MDGHHITEDKYLENALKFKPGN~~HRRVGEANMSRECIR
LYFRKRKCFVFDQPTSERDLLAHLEDVREDQLSPQFRQQVQHFCSYIFTNARIKSLSE~~
~GIQVNGTRLGELAKTYVDAIVRGDMPCLENAVLTLAKLENAAAVEKATDHYER~~~LMN
RQV~~QLPTETQQELLDLHAACEKECLQIFMKHSFKDDKRDFQKSLVEKLQRIKEDIMQK
NELVSFERCNDEIKRLSESLKKH~ISQGNFSVPGGYKCYLEEKKAVVDKYQK~~VPGKGI
KADEVLQNFLKSESTIEEAILQADEALSEQEKARAAERAR~~~~~REAA~~~~EEEQKLL
KQQQ~~EELQQRFKDQERSYKENI~~NQLKMKLEEDRRQLLKSQEED~~~~~LQHKLKAL
EDMLKEGFQNKAKTLQAEIDNL
>Ornithorhynchus anatinus GBP1 XM_029066082
MEGANPGPKPSPGPSPSP~~~~~~QQAFEFFHQKIQFHLQEGQEVKPPSGPRQKDPHLFQ
KRSQKAFGSQGQQLSKHPKGSQVPHRVEGGVLLKPPRAD~QNAQNASIQEDGCGVGLPMQ
APVCLVERS~NH~QLDVNPEALEILSKITQPVVVVAIVGMYRTGKSYLMNKLAGQRK~~~
~~~~~~GFTLGSTIQSQTKGIWMWCIPHPSQPGYTLVLLDTEGLGDMEKGDSRHDSWIFS
LAILLSSIFVYNSKGVIDQYALEKLQ~~YVTELTERIRVSSQPSANGV~~~~~~~EDSKE
FVSFFPDFLWAVRDFILDLE~LDGRHISEDEYLERALKLQKGD~~HPDAQMLNLPRKCIR
QFFPSRKCFTFSFPAPPKLVGH~LDKLGEDHLYPDFVRQANNFCTYIFQNSKIKTLQG~~
~GILVNGPRLATLVKTYVDTIRSGNVPCLENAVLVLAQIENAAAVKTASTHYAT~~~LME
QRV~~QLPTGTLLELLEAHGLCEREALQLFMQRSFRDEKQKFQRELAEILQLKLEELCQK
NEEESTKLCTDLIQKIFRPQEME~VKRGLYSKPGGYQLFIQKRKELEQEYSQ~~VPRKGP
QADVCLQNYWKSQEVVADSILQLDQSLSQKDKEIEVERAK~~~~~SQAT~~~~MRELRKM
QQVQ~~EKMQELLEQQEKSYKENW~~NQLMEKMKQDNKKLMEDQQRT~~~~~LNFRLTEQ
ARLLQEGFSKEVNLQKDQYKAL
>Tachyglossus aculeatus GBP1 XM_038767322
MEGANPGPRPSPGPKPSPGPSPSSQRAFEFFHQKVQFHPQEGQEVKPTSGPQRKDLRLFQ
KRSQKAFGCQGQQTSEDPKRSQVPHQVEGGVPLKPLRADHREAQNAFVREAGCCAGLPMQ
APMCLVENSSNH~QLDVNPEALAILSRITQPVVVVAIVGMYRTGKSYLMNKLARQRK~~~
~~~~~~GFTLGSTIQSQTKGIWMWCIPHPSQPRYTLVLLDTEGLGDTEKGDARHDSWIFS
LAILLSSIFVYNSKGVIDQYALEKLQ~~YVTELTERIRVSSQPCTNGV~~~~~~~EDSNK
FVSFFPDFLWVVRDFILDLE~LDGRCISEDEYLERALKLQKGD~~HPNTQMLNLPRKCIR
QFFPSRKCFTFSFPAPPKLVGH~LDELGEDHLYSDFVQQANNFCTYIFQNTKIKTLQG~~
~GIVVNGPRLAMLVKTYVETIRSGNVPCLENAVLALAQIENAEAVKVACSHYTT~~~LMA
QQV~~QLPTGTLLELLEAHRVCEREALRLFMQRSFKDKKQKFQRELAEILQLKLEELCQK
NEEESTKLCTNLIQKIFRPQEME~VKQGLYSKPGGYQLFIQKRKELEQEYTQ~~IPRKGP
QAEVCLQNYWKSQEEVADSILQLDQSLSQKDKEIEVERAK~~~~~SQAT~~~~MRELKKM
QQVQ~~EKMQELLEQQEKSYKENW~~NQLMEKMKQDNKKLMEDQQKT~~~~~LHFRLAEQ
ARLLQEGFSKEVNLQKNQYKAL
>Ornithorhynchus anatinus GBP1 XM_029064159
~~~~~~~~~~~~~~~~~~~~~~~~~~~~~~~~~~~~~~~~~~~~~~~~~~~~~~~~~~~~
~~~~~~~~~~~~~~~~~~~~~~~~~~~~~~~~~~~~~~~~~~~~~~~~~~~~MATKEIMP
APLCLIENS~NG~QLTVNQKALAILSDISQSVVVVTIVGLYRTGKSYLMNKLAGQKK~~~
~~~~~~GFSLGSTVQSHTKGIWMWCVPHPTKENLTLVLLDTEGLGDVEKGNPKNETWIFI
LAVLLSSTLVYNSVGTINQQAMDQLH~~YVSELTKHIRTRAGPSLDGV~~~~~~~DDSAE
FVSFFPDFVWTVRDFTLELN~LDGHPITEDEYLENALQIKRET~~VEKTRMHNLPQRCIV
KYFPTKKCFIFAQPTTRKNLPK~LEELQENELEPEFVEQTECFCSYIFQNAKAKMIQG~~
~GVVINGTRLKSLVETYVEVVSSGAVPCVENAVLALAEIENSAAVKKAVACYEN~~~RMS
QLK~~~LPTNTLQELLNFDAVSVMEALEVFRQFSFKDEDQRFQKELKNQLLEKKEDFYMK
NEKMSADYCWALIQKIFQPLEEE~SKIGAFSKPGGYSHFHQMKQKLKMKYNE~~EPNKGL
QAKETLLKYLQSNDAIEESILQADILLSEKEKEIAVEKAK~~~~~AEAA~~~~EQAAKQL
QEMQ~~EKNQQILEQKEKSHQEHL~~TQLTQKMEEEKQQMMTEQEKV~~~~~LNLKLEEQ
EKLMQEGLEYEKKQLEDQIIYL
>Ornithorhynchus anatinus GBP1 XM_029063340
~~~~~~~~~~~~~~~~~~~~~~~~~~~~~~~~~~~~~~~~~~~~~~~~~~~~~~~~~~~~
~~~~~~~~~~~~~~~~~~~~~~~~~~~~~~~~~~~~~~~~~~~~~~~~~~~~MATKKIMP
APICLIENS~SG~QLTVNQKALAILSGISQPVVVVAIVGLYRTGKSYLMNRLAGQKK~~~
~~~~~~GFSLGSTVQSHTKGIWMWCVPHPTEKNLTLVLLDTEGLGDVEKEDPKNDSWIFA
LAVLLSSMFVYNSMGTINQPAMDQLH~~YVSELTEHIRSKTVPSLDGV~~~~~~~DDSAG
FVSFFPDFVWTVRDFNLELK~LDGHPITEEEYLENALKLKRGT~~DEKTKLFNLPRTCIR
QFFPTKKCFVFAPPATWKELPK~LEDLQENELQPEFVEQTGRFCSYIFQNAKVKTIQG~~
~GIVINGPRLESLVVTYVETISSGTVPCMENAVSALAEIENSAAVQKALDCYEK~~~LMS
PVK~~~FSTNTLQELLDLHTASEGKAIEVFMQHSFKDEDQKYQRELRNHLLAKWDDFFKQ
NEKESTKRCMTLLQNIFKPLDEA~MKNGTFSRPGGYHHFLQKKQKLKEKYEQ~~ESKKEP
WAEETLVKYLQSMEDKAETILQVDQSLSEKEKMIEVEKAK~~~~~SESA~~~~MQAAKQL
QEMQ~~EKSQQLLEQTEKSHQEHV~~KQLIKKMEEEKQHMLAEQEKA~~~~~LNLKLKEH
TQIIREGLQNEAKQLENQILSL
>Tachyglossus aculeatus GBP1 XM_038767269
~~~~~~~~~~~~~~~~~~~~~~~~~~~~~~~~~~~~~~~~~~~~~~~~~~~~~~~~~~~~
~~~~~~~~~~~~~~~~~~~~~~~~~~~~~~~~~~~~~~~~~~~~~~~~~~~~~~~~~~ME
APVCLVDNP~SGSQMRVTAEALALLARLDQPVVVVAVAGLYRTGKSYLLNRLAGVRT~~~
~~~~~~GFSLGSTVQSHTKGIWMWPRPHPCRPGHTLLLLDTEGLGDVEKGDSANDHWLFS
LTVLLSSTLVYNSMKTIDQNALEKLH~~FVTELSEHIQVKAGMEDDTQ~~~~~~~~~~~~
FCRFFPHFIWTVRDFTLQLD~IDGKQVTEDEYLENALKLKPGN~~SKKVMDYNLPRQCLR
DYFPTRKCFVFSQPVAGSEMGQ~LEHLDDANLDPLFLQKSHIFSDYVLAVSPVKTLGDGN
NHTIITGKKFGRLVQSYVEMIKSGKLPCLEDAVTSLATIQNGEAVKGALAVYDC~~~ELQ
GVS~~~LPLE~QGLLSEQHRKAEKEAVAHFMKKSFKDQDGKFQAELMTGIGQRYQSLLDK
NEGASIRVCQDLLAQLVQSLERE~LSHGDYTRPGGYELYKAERDRVVEKFRR~~SPNKGV
KAEEVLQEFLAQRETEGQAVLQADQNLTQAQKQVAEETAR~~~~~AEQV~~~~EQQRLME
EEKR~~RRAEQLLKDQEQSHQENL~~QQLQNKMEEEAKRIQKEAFHT~~~~~LETKLQEQ
EKLLKMGFEEKSKSMEEELEKL
>Tachyglossus aculeatus GBP1 XM_038744990
~~~~~~~~~~~~~~~~~~~~~~~~~~~~~~~~~~~~~~~~~~~~~~~~~~~~~~~~~~~~
~~~~~~~~~~~~~~~~~~~~~~~~~~~~~~~~~~~~~~~~~~~~~~~~~~~~MATKLIMP
APICLIENSSSG~QLVVNPKALDILSGISQPVVVVAIVGLYRTGKSYLMNKLAGQKK~~~
~~~~~~GFSLGSTVQSHTKGIWMWCVPHPTRKDLTLVLLDTEGLGDVEKEDPKNDTWIFA
LAVLLSSTFVYNSMGTISQPAMDQLH~~YVSELTEHIRTRAEPSLDGV~~~~~~~DGSVE
FVSFFPDFVWTVRDFILELK~LNGHPITEDQYLENALKLKKGT~~DEKTKLFNLPRRCIQ
QFFPTKKCFVFPQPATGKNLLK~LEELRENDLESEFVEQAERFCSYIFQHAEAKTIQG~~
~GIVINGTRLESLVMTYVETISSGEVPCMENAVLALAEIENSAAVQKAIACYEE~~~LMG
QVK~~~LPTNTLQELLDSHEANERKAIQLFMQHSFKDEGHKFQKELGTHLLGRRDDFVKQ
NEKESTKRCETLLQNIFKPLEEE~IKNGSFIKPGGYNLFLQKKQKLKQQYER~~ESRKEL
LAEETLLKYLQSTEDTANAILQMDQSLSEKEKMIKAEKTK~~~~~AEAA~~~~EQSVKRL
QEMQ~~ARSQQLLDQKERSHQEHM~~TQLTQKLEREREQILAQQEKA~~~~~LNLKLEEQ
ARLMRDGFQNESQRLQEQIQHL
>Tachyglossus aculeatus GBP1 XM_038745030
~~~~~~~~~~~~~~~~~~~~~~~~~~~~~~~~~~~~~~~~~~~~~~~~~~~~~~~~~~~~
~~~~~~~~~~~~~~~~~~~~~~~~~~~~~~~~~~~~~~~~~~~~~~~~~~~~MATKEIMP
TPLCLIENSTNG~QLVVNQKALEILSGISQPVVVVTIVGPYRTGKSYLMNKLAGQKK~~~
~~~~~~GFSLGSTVRSHTKGIWMWCVPHSTKKDLTLVLLDTEGLGDVEKGNPKNDTWIFV
LAVLLSSTLVYNSMGTINQQAMDQLH~~YVSELTEHIRTRASPNLDGV~~~~~~~DGSAE
FVSFFPDFVWTVRDFTLELK~LDGYPITEDQYLENALQRKRET~~EEKTEVLHLPQSCIV
KYFPTKKCFVFPQPTTRKNLPK~LEELQENELEPEFVEQAEHFSSYIFQNAKAKTIQG~~
~GVVINGTRLKILVENYVEVISSGNVPCMENVVLALAEIENSAAVQKAIACYEK~~~LMR
QLK~~~LPTNNLQELLNCDADSTMEAIEVFRQFSFKDEGQRFQKELGKELLERKEEFYEK
NEKMSADHCWALIQDIFQPLEEE~TKKGTFSKSGGYKLFVEMKQKLKKKYNE~~ESNKGL
QAEEILLKYLQSKEDIEETIFQTDMSLLEKEKEIAVERAK~~~~~AEAV~~~~EQADKQL
QELQ~~ELNRQMLEQMEKSHQEHV~~KQLTQKMKEERQQMMAEQEET~~~~~LNLKLKDQ
EKLIQKEFQNERKQLEDQIQSL
>Tachyglossus aculeatus GBP4 XM_038745171
~~~~~~~~~~~~~~~~~~~~~~~~~~~~~~~~~~~~~~~~~~~~~~~~~~~~~~~~~~~~
~~~~~~~~~~~~~~~~~~~~~~~~~~~~~~~~~~~~~~~~~~~~~~~~~~~~MAPGMPMA
GPVCLLENR~RD~KMVLNPEALEILSGISQPVVVVAIVGLYRTGKSYLMNKLVGRNQ~~~
~~~~~~GFSLGNTVQSHTKGIWMWCIPHPQQPGKILVVLDTEGLGDVEKGDSANDSWIFA
LAILLSSMFVFNSMGTINQQAIEQLH~~YVSELTEKIRVKSSPRDDGL~~~~~~~QDSSD
FVSFFPDFVWAVRDFSLQLV~MDGHTITEDEYLENALKFRPGK~~HRKVEEANMSRECIR
LYFRKRKCFVFDQPTTQKGLLARLEEVQEDQLSLQFRQQVQRFCSYVFTDAKTKCLGE~~
~GIPVSGTWLGELAKTYVDAIARGDMPCLENAVLVLAKLENTAAVRKATLHYEQ~~~LMN
RLV~~HLPTETQQELLDLHAACEKEALQIFMRHSFKDDKRDFQKSLMENLQRIKEDTMQK
NELVSFERCNDEIKHLSEPLKKH~ISQGKFSVPGGYKCYLEEKKAVVDKYQK~~VPGKGI
KADEVLQNFLKSESTMGEAILQADEALSEQEKATAAACAL~~~~~REAA~~~~EEKQKLL
KQQQ~~EELEQRIKYQERTYEENI~~IQLKKKLEEDRRQMLESQEQI~~~~~LQHKLKAH
EAMLNEGFRDKAKKLQTEIDNL
>Homo sapiens GBP1 NM_002053
~~~~~~~~~~~~~~~~~~~~~~~~~~~~~~~~~~~~~~~~~~~~~~~~~~~~~~~~~~~~
~~~~~~~~~~~~~~~~~~~~~~~~~~~~~~~~~~~~~~~~~~~~~~~~~~~~MASEIHMT
GPMCLIENT~NG~RLMANPEALKILSAITQPMVVVAIVGLYRTGKSYLMNKLAGKKK~~~
~~~~~~GFSLGSTVQSHTKGIWMWCVPHPKKPGHILVLLDTEGLGDVEKGDNQNDSWIFA
LAVLLSSTFVYNSIGTINQQAMDQLY~~YVTELTHRIRSKSSPDENEN~~~~~EVEDSAD
FVSFFPDFVWTLRDFSLDLE~ADGQPLTPDEYLTYSLKLKKGT~~SQKDETFNLPRLCIR
KFFPKKKCFVFDRPVHRRKLAQ~LEKLQDEELDPEFVQQVADFCSYIFSNSKTKTLSG~~
~GIQVNGPRLESLVLTYVNAISSGDLPCMENAVLALAQIENSAAVQKAIAHYEQ~~~QMG
QKV~~QLPTETLQELLDLHRDSEREAIEVFIRSSFKDVDHLFQKELAAQLEKKRDDFCKQ
NQEASSDRCSALLQVIFSPLEEE~VKAGIYSKPGGYRLFVQKLQDLKKKYYE~~EPRKGI
QAEEILQTYLKSKESMTDAILQTDQTLTEKEKEIEVERVK~~~~~AESA~~~~QASAKML
QEMQ~~RKNEQMMEQKERSYQEHL~~KQLTEKMENDRVQLLKEQERT~~~~~LALKLQEQ
EQLLKEGFQKESRIMKNEIQDL
>Homo sapiens GBP5 NM_052942
~~~~~~~~~~~~~~~~~~~~~~~~~~~~~~~~~~~~~~~~~~~~~~~~~~~~~~~~~~~~
~~~~~~~~~~~~~~~~~~~~~~~~~~~~~~~~~~~~~~~~~~~~~~~~~~~~MALEIHMS
DPMCLIENF~NE~QLKVNQEALEILSAITQPVVVVAIVGLYRTGKSYLMNKLAGKNK~~~
~~~~~~GFSVASTVQSHTKGIWIWCVPHPNWPNHTLVLLDTEGLGDVEKADNKNDIQIFA
LALLLSSTFVYNTVNKIDQGAIDLLH~~NVTELTDLLKARNSPDLDRV~~~~~~~EDPAD
SASFFPDLVWTLRDFCLGLE~IDGQLVTPDEYLENSLRPKQGS~~DQRVQNFNLPRLCIQ
KFFPKKKCFIFDLPAHQKKLAQ~LETLPDDELEPEFVQQVTEFCSYIFSHSMTKTLPG~~
~GIMVNGSRLKNLVLTYVNAISSGDLPCIENAVLALAQRENSAAVQKAIAHYDQ~~~QMG
QKV~~QLPMETLQELLDLHRTSEREAIEVFMKNSFKDVDQSFQKELETLLDAKQNDICKR
NLEASSDYCSALLKDIFGPLEEA~VKQGIYSKPGGHNLFIQKTEELKAKYYR~~EPRKGI
QAEEVLQKYLKSKESVSHAILQTDQALTETEKKKKEAQVK~~~~~AEAE~~~~KAEAQRL
AAIQ~~RQNEQMMQERERLHQEQV~~RQMEIAKQNWLAEQQKMQEQQ~~~~~MQEQ~~~~
~~AAQLSTTFQAQNRSLLSELQ
>Homo sapiens GBP4 NM_052941
~~~~~~~~~~~~~~~~~~~~~~~~~~~~~~~~~~~~~~~~~~~~~~~~~~~~~~~~~~~~
~~~~~~~~~~~~~~~~~~~~~~~~~~~~~~~~~~~~~~~~~~~~~~~~~~~~~~~~~~MM
APICLVENQ~EE~QLTVNSKALEILDKISQPVVVVAIVGLYRTGKSYLMNRLAGKRN~~~
~~~~~~GFPLGSTVQSETKGIWMWCVPHLSKPNHTLVLLDTEGLGDVEKSNPKNDSWIFA
LAVLLSSSFVYNSVSTINHQALEQLH~~YVTELAELIRAKSCPRPDEA~~~~~~~EDSSE
FASFFPDFIWTVRDFTLELK~LDGNPITEDEYLENALKLIPGK~~NPKIQNSNMPRECIR
HFFRKRKCFVFDRPTNDKQYLNHMDEVPEENLERHFLMQSDNFCSYIFTHAKTKTLRE~~
~GIIVTGKRLGTLVVTYVDAINSGAVPCLENAVTALAQLENPAAVQRAADHYSQ~~~QMA
QQL~~RLPTDTLQELLDVHAACEREAIAVFMEHSFKDENHEFQKKLVDTIEKKKGDFVLQ
NEEASAKYCQAELKRLSEHLTES~ILRGIFSVPGGHNLYLEEKKQVEWDYKL~~VPRKGV
KANEVLQNFLQSQVVVEESILQSDKALTAGEKAIAAERAM~~~~~KEAA~~~~EKEQELL
REKQ~~KEQQQMMEAQERSFQEYM~~AQMEKKLEEERENLLREHERL~~~~~LKHKLKVQ
EEMLKEEFQKKSEQLNKEINQL
>Homo sapiens GBP7 NM_207398
~~~~~~~~~~~~~~~~~~~~~~~~~~~~~~~~~~~~~~~~~~~~~~~~~~~~~~~~~~~~
~~~~~~~~~~~~~~~~~~~~~~~~~~~~~~~~~~~~~~~~~~~~~~~~~~~~MASEIHMP
GPVCLTENT~KG~HLVVNSEALEILSAITQPVVVVAIVGLYRTGKSYLMNKLAGKNK~~~
~~~~~~GFPLGCTVKSETKGIWMWCVPHPSKPNHTLILLDTEGLGDMEKSDPKSDSWIFA
LAVLLSSSFVYNSMGTINHQALEQLH~~YVTELTELIRAKSCPRPDEV~~~~~~~EDSSE
FVSFFPDFIWTVRDFTLELK~LDGHPITEDEYLENALKLISGK~~NPQIQNSNKPREWIR
HFFPKQKCFVFDRPINDKKLLLHVEEVREDQLDSNFQMQSENFCSYIFTHAKTKTLRE~~
~GILVTGNRLGMLVETYLDAINSGATPCLENAMAVLAQCENSAAVQRAANHYSQ~~~QMA
QQV~~RFPTDTLQELLDVHAVCEREAIAVFMEYSFKDKSQEFQKKLVDTMEKKKEDFVLQ
NEEASAKYCQAELKRLSELLTES~ISRGTFFVPGGHNIYLEAKKKIEQDYTL~~VPRKGV
KADEVLQSFLQSQVVIEESILQSDKALTAGEKAIAAKQAK~~~~~KEAA~~~~EKEQELL
RQKQ~~KEQQQMMEAQERSFQENI~~AQLKKKMERERENYMRELRKM~~~~~LSHKMKVL
EELLTEGFKEIFESLNEEINRL
>Homo sapiens GBP6 BC131713
~~~~~~~~~~~~~~~~~~~~~~~~~~~~~~~~~~~~~~~~~~~~~~~~~~~~~~~~~~~~
~~~~~~~~~~~~~~~~~~~~~~~~~~~~~~~~~~~~~~~~~~~~~~~~~~~~MESGPKML
APVCLVENN~NE~QLLVNQQAIQILEKISQPVVVVAIVGLYRTGKSYLMNHLAGQNH~~~
~~~~~~GFPLGSTVQSETKGIWMWCVPHPSKPNHTLVLLDTEGLGDVEKGDPKNDSWIFA
LAVLLCSTFVYNSMSTINHQALEQLH~~YVTELTELIKAKSSPRPDGV~~~~~~~EDSTE
FVSFFPDFLWTVRDFTLELK~LNGHPITEDEYLENALKLIQGN~~NPRVQTSNFPRECIR
RFFPKRKCFVFDRPTNDKDLLANIEKVSEKQLDPKFQEQTNIFCSYIFTHARTKTLRE~~
~GITVTGNRLGTLAVTYVEAINSGAVPCLENAVITLAQRENSAAVQRASDYYSQ~~~QMA
QRV~~KFPTDTLQELLDVHAACEREAIAIFMEHSFKDENQEFQKKFMETTMNKKGDFLLQ
NEESSVQYCQAKLNELSKGLMES~ISAGSFSVPGGHKLYMETKERIEQDYWQ~~VPRKGV
KAKEVFQRFLESQMVIEESILQSDKALTDREKAVAVDRAK~~~~~KEAA~~~~EKEQELL
KQKL~~QEQQQQMEAQVKSRKENI~~AQLKEKLQMEREHLLREQIMM~~~~~LEHTQKVQ
NDWLHEGFKKKYEEMNAEISQF
>Homo sapiens GBP3 BC140837
~~~~~~~~~~~~~~~~~~~~~~~~~~~~~~~~~~~~~~~~~~~~~~~~~~~~~~~~~~~~
~~~~~~~~~~~~~~~~~~~~~~~~~~~~~~~~~~~~~~~~~~~~~~~~~~~~MAPEIHMT
GPMCLIENT~NG~ELVANPEALKILSAITQPVVVVAIVGLYRTGKSYLMNKLAGKNK~~~
~~~~~~GFSLGSTVKSHTKGIWMWCVPHPKKPEHTLVLLDTEGLGDVKKGDNQNDSWIFT
LAVLLSSTLVYNSMGTINQQAMDQLY~~YVTELTHRIRSKSSPDENEN~~~~~~~EDSAD
FVSFFPDFVWTLRDFSLDLE~ADGQPLTPDEYLEYSLKLTQGT~~SQKDKNFNLPQLCIW
KFFPKKKCFVFDLPIHRRKLAQ~LEKLQDEELDPEFVQQVADFCSYIFSNSKTKTLSG~~
~GIKVNGPCLESLVLTYINAISRGDLPCMENAVLALAQIENSAAVQKAIAHYDQ~~~QMG
QKV~~QLPAETLQELLDLHRVSEREATEVYMKNSFKDVDHLFQKKLAAQLDKKRDDFCKQ
NQEASSDRCSALLQVIFSPLEEE~VKAGIYSKPGGYCLFIQKLQDLEKKYYE~~EPRKGI
QAEEILQTYLKSKESVTDAILQTDQILTEKEKEIEVECVK~~~~~AESA~~~~QASAKMV
EEMQ~~IKYQQMMEEKEKSYQEHV~~KQLTEKMERERAQLLEEQEKT~~~~~LTSKLQEQ
ARVLKERCQGESTQLQNEIQKL
>Gallus gallus GBP1 XM_040646505
~~~~~~~~~~~~~~~~~~~~~~~~~~~~~~~~~~~~~~~~~~~~~~~~~~~~~~~~~~~~
~~~~~~~~~~~~~~~~~~~~~~~~~~~~~~~~~~~~~~~~~~~~~~~~~~~MDAPVLPMP
APLCLVTNK~DG~VLTLNPAALAVLQEVAQPMVVVAIAGPYRTGKSFLMNRLAQKRT~~~
~~~~~~GFPLGPTVYAETKGIWMWCLPHPHRPGVTLVLLDTEGLGDPSKDDNHSDAWIFT
LALLLSSTLVYNSVGTIDQRALEQLR~~LVTELSEHIRVREKDDNPAF~~~~~~~~~~~N
FVGIFPGFVWTVRDFMLQLR~AGEKTLSEDEYLEDVMRLQTGG~~GQKAQERNELRRCLR
NFFPRRKLFTMERPAADADLTR~LEELREDELQPGFRKQVDAFCRYIWEEAPVKVLPG~~
~GHQVTGSALAYLTEKYVAAISSGSVPCVESAVKALARAENTAAVQAAVAEYQR~~~GME
QDL~~VLPTASYDALLAVHRDCEQRAITLFLSRAFADHEHQYHDKLVDKLEMAKEEFCQR
NKEASEQRCRTVLQELWRDVELR~LQRGDYVARGGAQLFKDDLNRVLEEYKQ~~RHDKGV
RAEAVLKEFLREHEGLAQ~VLKATEVQLELAERQQEAAAA~~~~~EAEAA~~~RKAAEAW
REEQ~~QRSMEEHKRQLEQWMKEE~~QRTWLEEQQRVLEHHRKEYEA~~~~~LLREGFRL
EAAAMGIQILVL~~~MRAFVCT
>Gallus gallus GBP1 XM_040646507
~~~~~~~~~~~~~~~~~~~~~~~~~~~~~~~~~~~~~~~~~~~~~~~~~~~~~~~~~~~~
~~~~~~~~~~~~~~~~~~~~~~~~~~~~~~~~~~~~~~~~~~~~~~~~~~~MDAPVLPMP
APLCLVTNK~DG~VLALNPAALAVLQEVAQPMVVVAITGPYRTGKSFLMNRLAQKRT~~~
~~~~~~GFPLGPTVYAETKGIWMWCLPHPRQPRVTLVLLDTEGLGDPSKNDNHSDAWIFT
LALLLSSTLVYNSVGTIDQRALEQLR~~LVTELSEHIRVREKDDNPAF~~~~~~~~~~~N
FVGIFPGFIWTVRDFMLQLR~AGEKTLSEDEYLEDVMRLQTGG~~GQKAQERNELRRCLR
NFFPRRKLFTMEQPPADANLTR~LEELREDELQPGFRKQVDAFCRYIWEEAPVKVLPG~~
~GHQVTGSALAYLMEKYVAAISSGSVPCVESAVKALARAENTAAVQAAVAEYQR~~~GME
QGL~~VLPTASYDALLAVHQDCEQRAITLFLSRAFANHEHQYHDELVHKLEAAKEEFCQR
NKEASEQRCRTVLQELWRDMELR~LQRGDYVARGGAQLFKDDLNRVLEEYKQ~~RHDKGV
RAEAVLKEFLREHEGLAQ~VLKATEVQLELAERQQEAAAA~~~~~EAEVA~~~RKAAEAW
KEEQ~~KRSMEEYECQLQQRMKEE~~QRTWLEEQQRVLEHHRKEYEA~~~~~LLREGFTR
EAAALKEQIRELQEMMRPPKCT
>Gallus gallus GBP1 XM_040646501
~~~~~~~~~~~~~~~~~~~~~~~~~~~~~~~~~~~~~~~~~~~~~~~~~~~~~~~~~~~~
~~~~~~~~~~~~~~~~~~~~~~~~~~~~~~~~~~~~~~~~~~~~~~~~~~~MDAPVLPMP
APLRLVTNK~DG~VLALNTAALAVLRSVTQPVVVVAIAGPYRTGKSFLMNRLAQKRT~~~
~~~~~~GFPLGPTVYAETKGIWMWCLPHPRQPRVTLVLLDTEGLEDPNKDDDHSDAWIFT
LALLLSSTLVYNSVGTIDQRALEQLR~~LVTELSEHIRVREKDNNPAS~~~~~~~~~~~N
FVSIFPGFVWTVRDFTLQLR~DGEKTLSEDEYLEDVLRLQTGG~~GQKAQERNELRRCLR
NFFPRRKLFTMERPAADANLTR~LEELREDELQPGFRKQVDAFCRYIWEEAPVKVLPG~~
~GHQVTGSALAYLVEKYMAAISSGSVPCVESTLKALAQAENTAAVQVAVAEYQR~~~GME
QGL~~VLPTASYDALLAVHRDCEQRALALFLSRAFADHKHQYNDELVHKLEAAKEEFCQR
NKEASEQRCRTVLQELWRDVELR~LQRGDYVARGGAQLFKEDVNRVLEEYKQ~~RPDKGV
RAEAVLKEFLREHEGLAQ~VLKATEVQLELAERQQEAAAA~~~~~EAEAA~~~RKATEAW
REDQ~~KRSMEEHKRQLEQWMKKE~~KHTWEEELNRMLEHHRKEYKA~~~~~LLQEGFRR
EAAAKEKQIRELQEEMRSCNCT
>Gallus gallus GBP XM_025154414
~~~~~~~~~~~~~~~~~~~~~~~~~~~~~~~~~~~~~~~~~~~~~~~~~~~~~~~~~~~~
~~~~~~~~~~~~~~~~~~~~~~~~~~~~~~~~~~~~~~~~~~~~~~~~~~~~~~~~~~~~
~~~~~~~~~~~~~~~~~~~~~~~~~~~~~~~~~~~~~~~~~~~~~~~~~~~~~~~~~~~~
~~~~~~~~~~~~~~~~~~~~~~MWCLPHPRQPRVTLVLLDTEGLGDPNKDDDHSDAWIFT
LALLLSSTLVYNSIGTIDQRALEQLR~~LVTELSEHIRVREKDNNPAS~~~~~~~~~~~N
FVSIFPGFVWTVRDFTLQLR~AGEKTLSEDEYLEDVLRLQTGG~~GQKAQERNELRRCLR
NFFPRRKLFTMERPAADANLTR~LEELREDELQPGFRKQVDAFCRYIWEEAPVKVLPG~~
~GHQVTGSALACLAEKYVAAISSGSVPCVESAVTALARAENSAAVQAAVAEYQQ~~~GME
HDL~~VLPTASYDALLAVHRDCEQRALALFLSRAFADHEHQYHDELVHKLEAAKEEFCQR
NKEASEQRCRTVLQELWRDVELR~LQRGDYVARGGAQLFKDDLHRVLEEYKQ~~RPDKGV
RAEAVLKEFLREHEGLAQ~VLKATEVQLELAERQQEAAAA~~~~~EAEAA~~~RKAAEAW
KEEQ~~KRSMEEYERQLQQRMKEE~~QRTWLEEQQRVLEHHRKEYEA~~~~~LLREGFTR
EAAALKEQIRELQEMMRPPKCT
>Gallus gallus GBP4L XM_015292901
~~~~~~~~~~~~~~~~~~~~~~~~~~~~~~~~~~~~~~~~~~~~~~~~~~~~~~~~~~~~
~~~~~~~~~~~~~~~~~~~~~~~~~~~~~~~~~~~~~~~~~~~~~~~~~~~MDAPVLPMP
APLCLVTNK~DG~VLALNPAALAVLQEVAQPMVVVAIAGPYRTGKSFLMNRLAQKRT~~~
~~~~~~GFPLGPTVQAETKGIWMWCLQHPRQQGVTLMLLDTEGLGDPKKGDSHNDAWIFT
LALLLSSTLVYNSIGTIDQKALENLE~~LVTQLSELIRVRDRDKDGNNSVEREDEAEDCE
FVRYFPSFVWVVRDFTLELR~VGERPISEDEYLEQVLELKHGH~~GRKVQNYNGTRLCLR
NYFPTRKCFVLPPPLGTEECGR~MEELPEAALAPRFLQQAAQFCNYVLSSTRLKTLPD~~
~GRALTGRALCMLLQSYVEAINSGHLPCLEGAAAVMMANENAAAVAAALEAYTR~~~GMR
~GL~~SLPTEPAQLSAA~HGEHLHEALIVFQRRSFRDRDQEHQRRLMEQISTEYSHLQEE
NDEASRQHCKALLAELAQALHTS~LARGAYTQPGGYRAYEAERQRLLEGYRQ~~AEGKGP
KAEEVLNEFLAERRAEAEAVLKADNALSE~AEKQLEDQKQ~~~~~QAQLLEQRQKATAER
ERQLEALLEDERNSYAQNLQALEA~~KMKAEAESAQRELQRAMEAKLREQRELLQRGF~R
EQAALMEQELAALRRESNNNSK
>Gallus gallus GBP1 XM_040646504
~~~~~~~~~~~~~~~~~~~~~~~~~~~~~~~~~~~~~~~~~~~~~~~~~~~~~~~~~~~~
~~~~~~~~~~~~~~~~~~~~~~~~~~~~~~~~~~~~~~~~~~~~~~~~~~~MDAPVLPMP
APLCLVTNK~DG~VLALNPAALAVLQEVAQPMVVVAIAGPYRTGKSFLMNRLAQKRT~~~
~~~~~~GFPLGPTVQAETKGIWMWCLQHPRQQGVTLMLLDTEGLGDPKKGDSHNDAWIFT
LALLLSSTLVYNSIGTIDQKALENLE~~LVTQLSELIRVRDRDKDGNNSVEREDEAEDCE
FVRYFPSFVWVVRDFTLELR~VGERPISEDEYLEQVLELKHGH~~GRKVQNYNGTRLCLR
NYFPTRKCFVLPPPLGTEECGR~MEELPEAALAPRFLQQAAQFCNYVLSSTRLKTLPD~~
~GRALTGRALCMLLQSYVEAINSGHLPCLEGAAAVMMANENAAAVAAALEAYTR~~~GMR
~GL~~SLPTEPAQLSAA~HGEHLHEALIVFQRRSFRDRDQEHQRRLMEQISTEYSHLQEE
NDEASRRHCKALLAELAQALHTS~LAHGAYTQPGGYRAYEAERQRLLEGYRQ~~AEGKGP
KAEEVLNEFLAERQAEAEAVLKADNALSE~AEKQLEDQKQ~~~~~QAQLLEQRQKAMAER
ERQLEALLEDERNSYAQNLQALEA~~KMQAQLESAQREWDRALEAKLREQRELLQRGF~R
EQAALMEQELAALRRESNNNSK
>Gallus gallus GBP1 XM_040646503
~~~~~~~~~~~~~~~~~~~~~~~~~~~~~~~~~~~~~~~~~~~~~~~~~~~~~~~~~~~~
~~~~~~~~~~~~~~~~~~~~~~~~~~~~~~~~~~~~~~~~~~~~~~~~~~~MDAPVLPMP
APLCLVTNK~DG~VLALNPAALAVLQEVAQPMVVVAIAGPYRTGKSFLMNRLAQKRT~~~
~~~~~~GFPLGPTVQAETKGIWMWCLQHPRQPGVTLVLLDTEGLGDPKKGDSHNDAWIFT
LALLLSSTLVYNSIDTIDQKALDHLE~~LVTQLSELIRVRDRDKDGNNSVEREDEAEDCE
FVGYFPSFVWVVRDFTLELR~VGERPISEDEYLEQVLELKHGH~~GRKVQNYNRTRLCLR
NYFPTRKCFMLPPPLGTEECGR~MEELPEAALAPRFLQRAAQFCNYVLSSTRLKTLPD~~
~GRALTGRALCMLLQSYVEAINSGHLPCLEGAAAVMMANENAAAVAAALEAYTR~~~GMR
~GL~~SLPTEPAQLSAA~HGEHLHEALIVFQRRSFRDRDQEHQWRLMEQISTEYSHLQEE
NDEASRQHCKALLAELAQALHTS~LARGAYTQPGGYRAYEAERQRLLEGYRQ~~AEGKGP
KAEEVLNEFLAERRAEAEAVLKADNALSE~AEKQLEDQKQ~~~~~QAQLLEQRQKAMAER
ERQLEALLEDERNSYAQNLQALEA~~KMQAEAESAQRELERAMEAKLREQRELLQRGF~R
EQAALMEQELAALRRESNNNSK
>Homo sapiens GBP2 NM_004120
~~~~~~~~~~~~~~~~~~~~~~~~~~~~~~~~~~~~~~~~~~~~~~~~~~~~~~~~~~~~
~~~~~~~~~~~~~~~~~~~~~~~~~~~~~~~~~~~~~~~~~~~~~~~~~~~~MAPEINLP
GPMSLIDNT~KG~QLVVNPEALKILSAITQPVVVVAIVGLYRTGKSYLMNKLAGKKN~~~
~~~~~~GFSLGSTVKSHTKGIWMWCVPHPKKPEHTLVLLDTEGLGDIEKGDNENDSWIFA
LAILLSSTFVYNSMGTINQQAMDQLH~~YVTELTDRIKANSSPGNNSV~~~~~~~DDSAD
FVSFFPAFVWTLRDFTLELE~VDGEPITADDYLELSLKLRKGT~~DKKSKSFNDPRLCIR
KFFPKRKCFVFDWPAPKKYLAH~LEQLKEEELNPDFIEQVAEFCSYILSHSNVKTLSG~~
~GIPVNGPRLESLVLTYVNAISSGDLPCMENAVLALAQIENSAAVEKAIAHYEQ~~~QMG
QKV~~QLPTETLQELLDLHRDSEREAIEVFMKNSFKDVDQMFQRKLGAQLEARRDDFCKQ
NSKASSDCCMALLQDIFGPLEED~VKQGTFSKPGGYRLFTQKLQELKNKYYQ~~VPRKGI
QAKEVLKKYLESKEDVADALLQTDQSLSEKEKAIEVERIK~~~~~AESA~~~~EAAKKML
EEIQ~~KKNEEMMEQKEKSYQEHV~~KQLTEKMERDRAQLMAEQEKT~~~~~LALKLQEQ
ERLLKEGFENESKRLQKDIWDI
>Artibeus_jamaicensis_GBP6_XM_037154426.2         
~~~~~~~~~~~~~~~~~~~~~~~~~~~~~~~~~~~~~~~~~~~~~~~~~~~~~~~~~~~~
~~~~~~~~~~~~~~~~~~~~~~~~~~~~~~~~~~~~~~~~~~~~~~~~~~~~MASGPIML
NPICLVENK~NE~QMFVNQKALKILNKISQPVVVVAIVGLYRTGKSYLMNCLAREKL~~~
~~~~~~GFSLGSTVQSETKGIWMWCVPHPSQPNHTLVLLDTEGLGDVEKGDPKNDSWIFA
LAVLLSSVLVYNSMSTINNDALEKLH~~YVAELTELIRTKSSPTPDGV~~~~~~~KDSTE
FVSFFPDFIWTVRDFTLELK~LKGRPITEDEYLENALKLVPGL~~NPKAKISNVPRECIR
HFFPKRKCFVFDRPTKETELLAHIETVLESKLDPKFREQSDKFCRYIFTHGRTKTLKE~~
~GVEVTGNRLGTLVVTYVDAINSGAVPCLENAVTTLAEHENSVAVQKAADHYSE~~~QMA
QRV~~RFPTDSLQELLDLHAACEREAIEIFMEKSFKDDQREFQKKLMELIKNKKESFLLK
NEEASMKYCQYIVDQLSNNLMEN~ISAGNFSVPGGHKEYKAAKKKIEQRYRE~~VPRKGV
KATEVFQHFLQSQASIEKSILQADRALTQGEKDIAEERAR~~~~~KEAA~~~~EKEQELM
KQKL~~QEQEQQMEAQKKSLEENL~~AQLKEKLQKDRDEALREQTNI~~~~~MEHKMKMQ
EEWLKEGFKKKSDEMEAEINRL
>Eptesicus fuscus_GBP6_XM_054721287.1
~~~~~~~~~~~~~~~~~~~~~~~~~~~~~~~~~~~~~~~~~~~~~~~~~~~~~~~~~~~~
~~~~~~~~~~~~~~~~~~~~~~~~~~~~~~~~~~~~~~~~~~~~~~~~~~~~MDSGPTML
VPMCLVENK~~E~QMSVNQKALKILYKISQPVVVVAIVGLYRTGKSYLMNCLAREKC~~~
~~~~~~GFPLGSTVQSETKGIWMWCVPHPSKPNHTLVLLDTEGLGDVEKGDPKNDSWIFA
LAVLLSSIFVYNSMSTINNDALEKLH~~YVTELTELIRAKSFPTPNGV~~~~~~~EDSTE
FVSFFPDFIWAVRDFTLELK~LNGHPITADEYLENALKLIPGL~~NPKAKNSNIPRECIR
CYFPKRKCFVFDRPTQDTSLLAKIENILESQLDPKFRQQSDNFCNYIFTHAKTKTLRE~~
~GVKVTGNRLGTLVVTYVDTINKGAVPCLENAVTTLAQLENSAAVQKAADHYSE~~~QMA
QRV~~SFPTNTLQELLDLHTACEREAIAIFLERSFKDDQREFQKKLTEIIKNKKENLLLK
NEEVSEKYCQHVLDQLSMALMES~ISEGIFSVSGGHKNYRKAKEWIERRYME~~VPRKGV
KATEVFQRFLTSQVSIEKSILQADKALTQGEKAIAEERAK~~~~~KEQA~~~~EKEQERL
IQKH~~KEQQQHIEAQNRSLEENI~~VQLRKKLEKDRDEALREQTRI~~~~~LEHKLKIQ
EELLNEGFRKKSDEMEAEINRL
>Molossus_molossus_GBP6_XM_036256298.1            
~~~~~~~~~~~~~~~~~~~~~~~~~~~~~~~~~~~~~~~~~~~~~~~~~~~~~~~~~~~~
~~~~~~~~~~~~~~~~~~~~~~~~~~~~~~~~~~~~~~~~~~~~~~~~~~~~MASEPIMS
APMCLVENK~NQ~QMSVNQRALKILYKISQPVVVVAIVGVYRTGKSYLMNCLAGEKL~~~
~~~~~~GFPLGSTVQSETKGIWMWCVPHPSKHDHTLVLLDTEGLGDVEKGDSKNDSWIFA
LSVLLSSTLVYNSMSTINNDALEKLH~~YVTELTEFIRAKSSPTRSE~~~~~~~~EDSSE
FVSFFPDFIWAVRDFTLELK~LNGHPITEDEYLENSLKLIPGL~~NPRAKNSNIPRECIR
NYFPKRKCFVFDRPTKETELLAKLETILESQLDPKFREQSDKFCYYIFNHAKTKLLRE~~
~GVKVTGNRLGTLVVTYVDTINSGAVPCLENAVTALAELENSAAVQKAADHYTE~~~QMA
QRV~~SFPTDSLQELLDLHAACEREAIAIFMERSFKDDKRGFQTKLMEIINNKKKSFLMQ
NEEASEKYCQHVLDQLTMPLMES~FSAGIFSVSGGHEKYKRAKERIERRYWE~~VPSKGV
KAKEIFQHFLQSQVSIEKSILQTDKALSQREKAIAEERAR~~~~~REEA~~~~EKEQECL
RQKY~~QEQQQYMEAQNRSRQEHM~~DQLKKKLEGEREEALRELTRA~~~~~LEHKLDAQ
EKLIKEGFRKKSEEMEAEINRL
>Molossus_molossus_GBP6_XM_036256300.1            
~~~~~~~~~~~~~~~~~~~~~~~~~~~~~~~~~~~~~~~~~~~~~~~~~~~~~~~~~~~~
~~~~~~~~~~~~~~~~~~~~~~~~~~~~~~~~~~~~~~~~~~~~~~~~~~~~MASGPIML
APMCLVENK~NQ~QMSVNQKALKILYKISQPVVVVAIVGVYRTGKSYLMNCLAREKL~~~
~~~~~~GFPLGSTVQSETKGIWMWCVPHPSKHDHTLVLLDTEGLGDVEKGDSKNDSWIFA
LSVLLSSMLVYNSMSTINNDALEKLH~~YVTELTELIRAKSSPTRSE~~~~~~~~EDSSE
FVSFFPDFIWAVRDFTLELK~LNGHPITEDEYLENSLKLIPGI~~NPKAKNSNIPRECIR
NYFPKQKCFVFERPTKETELLAKLETILESQLDPKFREQSDKFCYYIFNHAKTKLLRE~~
~GVKVTGNMLGTLVVTYVDTIKSGAVPCLENAVTTLAELENSAAVQKAADHYSE~~~QMA
QRV~~SFPTDSLQELLDLHAACEREAIAIFMQNSFKDDNQMFQKKLVEIINNKKESFLLQ
NEEASEKYCQHILDQLTMPLTES~FSAGTFSVSGGHDNYRRAKERIEWHYWE~~ETSKGV
KAKEIFQHFLQSQVSIEKSILQTDNALSQLEKAIAEEQAR~~~~~KEQA~~~~EKEQECL
RQKY~~QEQQQYMEAQNRSLQEHM~~DQLRKKLERNSEEALRELTRT~~~~~LEHKLDAQ
EKLLKEGFRKKSEEMEAEINRL
>Myotis_myotis_GBP6_XM_036351107.1                
~~~~~~~~~~~~~~~~~~~~~~~~~~~~~~~~~~~~~~~~~~~~~~~~~~~~~~~~~~~~
~~~~~~~~~~~~~~~~~~~~~~~~~~~~~~~~~~~~~~~~~~~~~~~~~~~~MASGPIML
VPMCLVENK~DE~QMSVNEKALKILYKISQPVVVVAIVGLYRTGKSYLMNCLAREKC~~~
~~~~~~GFPLGSTVQSETKGIWMWCVPHPSKPNHTLVLLDTEGLGDVAKGDPKNDSWIFA
LAVLLSSTFIYNSMSTINNDALEKLH~~YVTELTELIRAKSYPRHGGV~~~~~~~EDATE
FVSFFPDFIWVVRDFTLELK~LNGHPITEDEYLENSLKLIPGL~~NPKAKISNIPRECIR
RYFPKRKCFVFDRPTQDTSLLARIENILESQLDPKFRQQSDNFCYYIFTHAKTKILRE~~
~GVKVTGNRLGTLVVTYVDTINKGSVPCLENAVTTLAQLENSAAVQKAADHYSE~~~QMG
QRV~~IFPTDTLQELLDLHAACEREAIAIFLEHSFKDDQREFQKKLTEIIKNKKESLLLK
NEEASEKYCQYVLDQLSMALMES~ISDGTFSVSGGHKNYRRAKERIERRYWE~~VPRKGV
KATEVFQCFLTSQVSIEKSILQADKALTQGEKAIAEERAK~~~~~KEQA~~~~EKEQEWL
RQKH~~KEQQQQIEAQNRSLEENI~~VQLRKKLEKDRDEALREQTRI~~~~~LEHKLKIQ
EELLNEGFRKKSDEMEAEINRL
>Phyllostomus_discolor_GBP6_XM_028512215.2        
~~~~~~~~~~~~~~~~~~~~~~~~~~~~~~~~~~~~~~~~~~~~~~~~~~~~~~~~~~~~
~~~~~~~~~~~~~~~~~~~~~~~~~~~~~~~~~~~~~~~~~~~~~~~~~~~~MASGPIML
VPICLVENK~NE~QMFVNQKALKILNKISQPVVVVAIVGLYRTGKSYLMNCLAREKL~~~
~~~~~~GFSLGSTVQSETKGIWMWCVPHPSKPNHTLVLLDTEGLGDVEKGDPKNDSWIFA
LAVLLSSTLVYNSMNTINNDALEKLH~~YVTELTELIRAKSSPTLDGG~~~~~~~DDSME
FVSFFPDFIWTVRDFTLELK~LNGCPITEDEYLENALKLVQGL~~NPKAKISNVPRECIR
HFFPKRKCFVFDRPTKETELLAHIENILESELDPKFRGQSDKFCHYIFTHGRTKTLKD~~
~GVKVTGKRLGALVVTYVDAINSGAVPCLENAVTTLAQMENSAAVQKAADHYSE~~~QMA
QRV~~RFPTDTLQELLDLHVTCEKEAIKIFMENSFKDDQREFQKKLMEIIKNKKESFLLK
NEETSEKYCQYTVDQLSKDLMED~ISAGTFSVPGGHEDYRKAKEKIEQRYWE~~VPRKGV
KATEVFQHFLQSQVSIEKSILQADRALTQREKYIAEERAR~~~~~KEAA~~~~EKEQELM
KQKL~~QEQEQQMEAQKRSLEENL~~AQLKEKLQKDREEALREQTEI~~~~~LEHKMRMQ
ENLLNEGFKKKSDEMEAEINHL
>Pipistrellus_kuhlii_GBP6_XM_036446848.2          
~~~~~~~~~~~~~~~~~~~~~~~~~~~~~~~~~~~~~~~~~~~~~~~~~~~~~~~~~~~~
~~~~~~~~~~~~~~~~~~~~~~~~~~~~~~~~~~~~~~~~~~~~~~~~~~~~MASGPIML
APMCLVENK~DE~QMSVNQKALKILYKISQPVVVVAIVGLYRTGKSYLMNCLARVKC~~~
~~~~~~GFPLGSTVQAETKGIWMWCVPHPSKPDHILVLLDTEGLGDVEKGDPKNDSWIFA
LAVLLSSTFVYNSMSTINNDALEKLH~~YVTELTELIRAKSSPKHVEV~~~~~~~EDATE
FVSFFPDFIWAVRDFTLELK~LNGHPITADEYLENALKLIPGS~~NPKAKISNIPRECIR
HYFPKRKCFVFDRPTQDTSLLANIENILESQLDPKFRQQSDNFCYYIFTHAKTKTLRE~~
~GVTVTGNRLGTLVVTYVDAINSGAVPCLENAVTTLAQLENSAAVQKAADHYSE~~~QMA
QRV~~SFPTDTLQELLDLHTACEREAIAIFLEHSFKDDQREFQRKLTEIINNKKESLLLK
NEETSEKYCQHVLDHLSMALVES~ISEGTFSVSGGHKNYSRAKEKIEQRYWE~~VPRKGV
KAMEVFQGFLMSQMTIEKSILQADKALTQGEKAIAEERAK~~~~~KEQV~~~~EKEQEWL
RQKH~~KEQQQHIEAQNRSLEENI~~VQLRKKLEKDRDETLKEQTRI~~~~~LEHKLKIQ
EELLNEGFRKKSDEMEAEINRL
>Rhinolophus_ferrumequinum_GBP6_XM_033114816.1    
~~~~~~~~~~~~~~~~~~~~~~~~~~~~~~~~~~~~~~~~~~~~~~~~~~~~~~~~~~~~
~~~~~~~~~~~~~~~~~~~~~~~~~~~~~~~~~~~~~~~~~~~~~~~~~~~~MASGPIML
VPMCLVENK~NE~QFSVNQKALKILNKISQPVVVVAIVGLYRTGKSYLMNCLAREKL~~~
~~~~~~GFPLGSTVQSETKGIWMWCVPHPSKPSHTLVLLDTEGLGDVEKGDPKNDSWIFA
LAVLLSSMFVYNSMNTINHDALEKLH~~YVAELTELIRAKSSPVSNGV~~~~~~~EDSTE
FVSFFPDFIWTVRDFTLELK~LNGRPITEDEYLENALKLIPGV~~NPKLKNSNILRECIR
HFFPKRKCFVFDRPTNDKELLAHVEDILESQLDPKFRKQSDNFCSYIYTHAKTKTLRE~~
~GVKVTGNRLGPLVVTYVDTINKGSVPCLENAVTTLAQLENSAAMQKAADHYSE~~~QMA
QRV~~RFPTDTLQELLDMHATCERKAIEIFMENSFKDENQEFQKKLLEILKNKKESILLQ
NEEASAKYCQAKLDQLSTDLMES~ISAGTFSVSGGHKLYRKEKDRIERHYWQ~~MPGKGV
KAKEIFQKFLESQVTIEKSILQTDKALTQREKALAAEQAM~~~~~KEAA~~~~EKEQAWL
RQKY~~QEQQQQIEAQHRSIQENI~~VQLREKLEREREDVLREQTRI~~~~~LEHKIKIQ
EDLLNEGFKKKSEEMEAEINRL
>Sturnira_hondurensis_GBP6_XM_037045452.1         
~~~~~~~~~~~~~~~~~~~~~~~~~~~~~~~~~~~~~~~~~~~~~~~~~~~~~~~~~~~~
~~~~~~~~~~~~~~~~~~~~~~~~~~~~~~~~~~~~~~~~~~~~~~~~~~~~MASGPIML
VPICLVENK~NE~QMFVNQKALKILNRISQPVVVVAIVGLYRTGKSYLMNCLAREKL~~~
~~~~~~GFPLGSTVQSETKGIWMWCVPHPSKPNHTLVLLDTEGLGDVEKGDSKNDSWIFA
LAVLLSSALVYNSMSTINNDALEKLH~~YVTELTELIRAKSSPTPDGV~~~~~~~EDSTE
FVSFFPDFIWTVRDFTLELK~LNGCPITEDEYLENALKLIPGL~~NPKAEISNVPRECIR
HFFPKRKCFVFDRPTKETELLPHIETILESELDPKFREQSVKFCHYIFTHGKTKTLKE~~
~GVEVTGNRLGTLVVTYVDAINSGTVPCLENAVTTLAEHENSAAVQKAADHYSE~~~QMA
QRV~~TFPTDTLQELLDLHAACEREAIAIFMEKSFRDDQREFQKKLMEIIKNKKESFLLR
NEEASVKYCQYIVDQLSKDLMEN~ISEGNFSVPGGHTEYTKAKQKIEQRYCE~~VPRKGV
KATEVFQHFLQSQASIEKFILQADRALTQGEKDIAVERAK~~~~~NEVA~~~~GKEQELM
KQML~~QEQEQQMEAQRKSLEENL~~AQLKKKLEQERDEALREQTNV~~~~~LEHKMRLQ
ETWLKEGFKKKSDEMEAEINRL
>Artibeus_jamaicensis_GBP1_XM_037136517.2         
~~~~~~~~~~~~~~~~~~~~~~~~~~~~~~~~~~~~~~~~~~~~~~~~~~~~~~~~~~~~
~~~~~~~~~~~~~~~~~~~~~~~~~~~~~~~~~~~~~~~~~~~~~~~~~~~~MDSETHMP
DPVCLIENT~NG~KLVANPEALKILSAITQPLVVVAIVGLYRTGKSYLMNKLAGKKK~~~
~~~~~~GFSLGSTVQSHTKGIWMWCVPHPEKADHTLVLLDTEGLGDVEKGDNQNDSWIFA
LAILLSSTFVYNSMGTINQQAMDQLH~~YVTELTDRIRANSSSDANEV~~~~~~~EDSAD
FVSFFPDFVWTLRDFSLNLE~ANGQPITADEYLENSLKLKKVT~~SQKDTNFNLPRLCIR
KFFPKKKCFIFDRPTHRKKLDQ~LETLHDNELESEFVQQATDFCSYIFNNSKVKTLPG~~
~DIKVNGPRLEKLVLTYVNAIGSGDLPCMENAVLALAQIENSAAVKKAIAHYDQ~~~EMA
QKV~~QLPTETLQELLDLHRATEKEAIEVFIKNSFKDVDHLFQKELATELEKKQEDFCKQ
NMKASSDRCSALLKDIFDPLEED~IKQGIYSKLGGYHLFIQKMQELKKKYLQ~~EPRKGI
QSEEILQAYLESKEAVTETILQTDQTLTEKEKEIEEQRMK~~~~~AESA~~~~EAAKRML
EEMH~~IKDQQIMEQKEKSYQEHV~~KQLTEKMEKDRAQLMADQERA~~~~~LTLKLQEQ
TQLLKEGFKQESDQLRKEVENL
>Artibeus_jamaicensis_GBP2_XM_037136536.2         
~~~~~~~~~~~~~~~~~~~~~~~~~~~~~~~~~~~~~~~~~~~~~~~~~~~~~~~~~~~~
~~~~~~~~~~~~~~~~~~~~~~~~~~~~~~~~~~~~~~~~~~~~~~~~~~~~MDSETHMS
DPVCLIENT~NG~KLVANPEALKILSAITQPLVVVAIVGLYRTGKSYLMNKLAGKSK~~~
~~~~~~GFSLGSTVQSHTKGIWMWCVPHPEKADHTLVLLDTEGLGDIEKGDNQNDSWIFA
LAVLLSSTFVYNSMGTINQIAMDQLH~~YVTELTERIRAKSSLDNGGV~~~~~~~EDSAD
FVSFFPAFVWTLRDFSLELE~VNGEPITPDEYLELSLKLKKGT~~DKKTKSFNEPRLCIR
KFFPKKKCFVFDRPARRKYLVC~LEQLEEEDLDPDFREQVAEFCSYIFKYSEAKTLTG~~
~GIIVTGPRLENLVLTYVNAIGSGDLPCMENAVLALAQIENSAAVKKAIAHYDQ~~~EMA
QKV~~QLPTETLQELLDLHRATEKEAIEVFMNNSFKDVDQKFQKELAECLLAKRDDFCKQ
NVKASSECCIALLQNIFQPLDKD~VKEGTFSKPGGYHLFIQEQQRLKNEYYK~~VPRKGT
EAEETLRKYLESKEAVADAILRTDQSLTEKEKEIEVERIK~~~~~AESA~~~~EAAQNLL
KEMQ~~IKTQQMMEEKEKSYQEHL~~KQLTDKIEEERAQLKAEHERV~~~~~LNLKLQEN
ERLLKEGLQEQSRKIQKEIQEM
>Artibeus_jamaicensis_GBP7_XM_037136549.2         
~~~~~~~~~~~~~~~~~~~~~~~~~~~~~~~~~~~~~~~~~~~~~~~~~~~~~~~~~~~~
~~~~~~~~~~~~~~~~~~~~~~~~~~~~~~~~~~~~~~~~~~~~~~~~~~~~MASGSTTM
NLICLVENQ~KS~QLRVNPKALEILDKISQPVVVVAIAGPHQTGKSYLMNRLAGTNP~~~
~~~~~~DFPLGFMMKSETKGVWMWCIPHPSKPNHTLVLLDTEGLGNVEKGDPKNDSWIFA
LAVLLSSVFVYNSMGTINHQALEQLH~~YVTELTQLIRTKSSPSPGED~~~~~~~DDSAE
FMSFFPDLVWAVRDFTLELE~MDGRPITADEYLQNALKLIPGE~~DPQIQESNLPREFIR
KFFPRKNCFVLDQPTNDKRLLQHMEDVSENQLDFNFQEESKNFCQYIFTHAKPKTIKE~~
~EIIITGNGLGTLAKAYVDTINSGAVPCLESAVTTLAEHENSAAVQKAADHYSE~~~QMA
QRV~~RFPTDSLQELLDLHVACEREAIKLFMENSFKDDNQVFQKKLMETIEMRKEDFLLH
NEEESVKYCQAQLRQLSEPLMEK~ISKGTFSVPGGYNLYLEGMDSIEQSYNL~~VPRKGI
KANEVLQSFLQAQAATKESILQADKALTAGEKDLAAERAK~~~~~NWEA~~~~EKEQELV
RQKQ~~KEQEEKSEAQEKSFQENL~~IQLKEKMKRESENRLRVLGRT~~~~~LEHKLKIQ
EELRIEGFEEESEKMKKEITQL
>Artibeus_jamaicensis_GBP6_XM_037154430.2         
~~~~~~~~~~~~~~~~~~~~~~~~~~~~~~~~~~~~~~~~~~~~~~~~~~~~~~~~~~~~
~~~~~~~~~~~~~~~~~~~~~~~~~~~~~~~~~~~~~~~~~~~~~~~~~~~~~MSGSNMR
APVCLVENI~KE~QLSVNQEALQILDQISQPVVVVAIVGLYRTGKSYLMNCLAGQNH~~~
~~~~~~GFPLGSTVQSETKGIWMWCVPHPSKPNHTLVLLDTEGLGDVEKGDPKNDLWIFA
LAVLLSSVFVYNSMGTINHQALEQLH~~YVTELTELIRAKSSPTPDEG~~~~~~~DDSME
FVSFFPDFVWTVRDFTLELK~LKGRPITEDEYLENALKLVPGM~~GYKAQKANLPIQCIR
HFFPKRKCFVFYRPINDNKLLANIENVPENQLDPKFQEQTMNFSSHIFTHARTKMLRK~~
~GAKVTGKRLKTLVVTYVDAINSGAVPCLENAVTTLAQIENSAAVQKAADHYSE~~~QMA
QRV~~RFPTDSLQELLDLHAACEKEAIEIFMENSFKDEGQEFQKKLAEIIKDKKDDFILQ
NEEESVKYCQATLDQLSVALMES~ISAGTFSVPGGHKLYLETKERIEGDYCK~~VPRKGV
KADKVLQKFLQSQVAIEKSILQADKGLTDAQKVIAEEHAR~~~~~KEAA~~~~EKEHELM
KQKL~~QEQEQQMEAQSKSLKENI~~AQLKEKLEQDRENIIREQNTM~~~~~MEHKLKVQ
EHLLNEGFKEKAEELNAEIYRL
>Artibeus_jamaicensis_GBP6_XM_053655634.1         
~~~~~~~~~~~~~~~~~~~~~~~~~~~~~~~~~~~~~~~~~~~~~~~~~~~~~~~~~~~~
~~~~~~~~~~~~~~~~~~~~~~~~~~~~~~~~~~~~~~~~~~~~~~~~~~~~MASGFNMT
APICLVENI~KE~RLSVNQEALQILDQISQPVVVVAIVGLYRTGKSYLMNCLAGQNH~~~
~~~~~~GFPLGSTVQSETKGIWMWCVPHPSKLNHTLVLLDTEGLGDVEKGDPKNDSWIFA
LAVLLSSVFVYNSMGAINHQALEQLH~~YVTELTELIRAKSFPTPDGG~~~~~~~DDSME
FVSFFPDFVWTIRDFTLELK~LNGHPVTEDEYLENALKLIPGR~~NPKVQIANLPRKCIR
HFFLKRKCFVFDQPTKDKELLTNIENVPENELDPKFQEQTKNFCSYIYTQSRTKTLRE~~
~GIVVTGKRLQTLVVNYVNTINSGAVPCLENAVTTLAQIENSAAVQKAADHYSE~~~QMA
QRV~~RFPTDSLQELLDLHAACEREAIAIFMEKSFKDEQREFQKKLVEIIKDKKDGFILQ
NEEESVKYCQATLDQLSVALVES~ISAGTFSVPGGHKLYLETKERIEGDYCK~~VPRKGV
KANEVLQSFLQSQMAIEKSILQADKALTDGEKAMAEERAR~~~~~KQAA~~~~EKEQELM
KQKL~~QDEEQQMEAQRRSLEENI~~AQLKEKMERERENTIREQNMM~~~~~LEHKLKVQ
EDLLAEQSREKSEEMNAEINQL
>Artibeus jamaicensis_GBP7_XM_053655387.1 
~~~~~~~~~~~~~~~~~~~~~~~~~~~~~~~~~~~~~~~~~~~~~~~~~~~~~~~~~~~~
~~~~~~~~~~~~~~~~~~~~~~~~~~~~~~~~~~~~~~~~~~~~~~~~~~~~~~~~~~~~
~~~~~~~~~~~~~~~~~~~~~~~~~~~~~~~~~~~~~~~~~~~~~~~~~~~~~~~~~~~~
~~~~~~~~~~~~~~~~~~~~~~~~~~~~~~~~~~~~~~~~~~~~~~~~~~~~~~~~~~~~
~~~~~~~~~~~~~MDTKSENLTQLSH~~~~~~~~KLIGTKSSPSRGEV~~~~~~~DDLAK
FVNFFPDFVWAVCEFMLELE~RDRCTITAEEYLQNALKVIPGK~~DPQIQNSNMSRESIK
KFFSKQNCFVFVQLSGDNKLFHCIKEESENQWGCSFQVQSKNFCTCMFMHAQTKILRE~~
~KNTVTGNRLETLAMVFVDAINSGAVPCLESAATTLSQRENSLAVQMAATHCSQ~~~LMA
QQV~~RFLTDLLQELLDLHVACEREAIVIFMENSFKDEKQEIQKLFMETIEMKKKYFLLN
DEEESGKYCQAQLRQLSEPLVED~ISRGTFSVPGGYSLYLEGMDKVEQFCDL~~~~~~~~
~~~~~~~~~~~~~~~~~~~~~~~~~~~~~~~~~~~~~~~~~~~~~~~~~~~~~~~~~~~~
~~~~~~~~~~~~~~~~~~~~~~~~~~~~~~~~~~~~~~~~~~~~~~~~~~~~~~~~~~~~
~~~~~~~~~~~~~~~~~~~~~~
>Artibeus_jamaicensis_GBP5_XM_037154417.2         
~~~~~~~~~~~~~~~~~~~~~~~~~~~~~~~~~~~~~~~~~~~~~~~~~~~~~~~~~~~~
~~~~~~~~~~~~~~~~~~~~~~~~~~~~~~~~~~~~~~~~~~~~~~~~~~~~MASETHMP
GPVCLIENT~NG~KLVANPEALKILSAITQPLVVVAIVGLYRTGKSYLMNKLAGKSK~~~
~~~~~~GFSIGSTVQSHTKGIWMWCVPHPEKADHTLVLLDTEGLEDVEKGDKSNDTQIFA
LAILLSSTFVYNTMNKIDQTAIDLLH~~VVTELSNLLRAPSSADLDRV~~~~~~~EDAAD
LVSVYPDLVWTLRDFYLSLE~ADGQHITADEYLENSLKLKPDT~~HQNHQNFNLPRCCIQ
KFFPIKKCFIFDSPTHRKKLAQ~LETLHDDELDPDFVQQVADFCYYIFHHSKTKTLSG~~
~GIKANGPGLESLVLTYVNAISSRNLPCMGNSVLALAQIKNSAAVQKAIAHYDQ~~~QMA
QKV~~QLPTETLHELLDLHRATEKEAIEIFMNNSFKDVDQKFQKELGTLLQAKQDDFCKQ
NLEASSDHCSALLQNIFGSLEKD~VKQGIYSKPGGHCLFMQKTEELKAKYYQ~~EPRKGI
QAEETLQKYLQSKKSMSDAILQTDKALTARAKEMEEARLR~~~~~ARAA~~~~EAEAQRL
EMIR~~REEQRMREQRERQYQEQV~~RQMELERARRLEEEKRAFERK~~~~~LQEETAKQ
KERVEAEMRQLQNQVQQQQYNA
>Pteronotus parnellii mesoamericanus_GBP1_XM_054592094.1
~~~~~~~~~~~~~~~~~~~~~~~~~~~~~~~~~~~~~~~~~~~~~~~~~~~~~~~~~~~~
~~~~~~~~~~~~~~~~~~~~~~~~~~~~~~~~~~~~~~~~~~~~~~~~~~~~MASNTHMP
DPVCLIENT~KE~QLVVNPEALKILSAINQPLVVVAIVGLYRTGKSYLMNKLAGKKK~~~
~~~~~~GFSLGSTVQSHTKGIWMWCVPHPEKPNHTLVLLDTEGLGDVEKGDNQNDSWIFA
LAILLSSTFVYNSMGTINQQAMDQLH~~YVTELTDKIRAKSSRDANEV~~~~~~~EDSTN
FVSFFPDFVWTLRDFSLDLE~ADGQAISADEYMENSLKLKKGT~~SQKDKDFNLPRLCIR
KFFPKKKCFVFDRPTHRKKLGQ~LETLHDDELDSEFVQQAKVFCSYIFNSSKVKTLPG~~
~GINVNGPRLENLVLTYVNAISSGDLPCMENAVLALAQIENSAAVEKAIAHYDQ~~~QMG
QKL~~QLPTETLQELLDLHRDSEKEAIEVFMKSSFKDVDHLFQKELAAQLEKKQDEFSKQ
NMKASSDRCSALLKDIFDPLEKD~IKQGIYSKPGGYHLFIQKMRELKKKYHQ~~EPGKGL
QSEEILQTYLASMEAVTDTILQTDQTLTEKEKEIEEQRVK~~~~~AETS~~~~EAAKKML
EEMQ~~KKNQQMMEQKEKSHQEHV~~KQLTEKIEKERAQVMAEQERA~~~~~LTLKLQEQ
ARLLQEGFHQESAQLRKEIENL
>Pteronotus parnellii mesoamericanus_GBP7_XM_054592098.1
~~~~~~~~~~~~~~~~~~~~~~~~~~~~~~~~~~~~~~~~~~~~~~~~~~~~~~~~~~~~
~~~~~~~~~~~~~~~~~~~~~~~~~~~~~~~~~~~~~~~~~~~~~~~~~~~~MASGSTTM
NPICLVENQ~KN~QLRVNPKALEILDKISQPVVVVAIAGPYRTGKSYLMNRLAGQNH~~~
~~~~~~GFPLGFMMHSETKGIWMWCMPHPSKPNHTLVLLDTEGLGDAEKGNQKNDSWIFA
LAVLLSSMFVYNSMGTINNQALEQLH~~YVTELTQLIRTKSSPSSGEE~~~~~~~DDSAE
FMSFFPDLIWAVRDFMLQLE~MDGLPITEDEYLQNALKLIPGE~~DPQIQKANLPRGFIR
KFFPRRNCFVLDRPTNDKKLLQHMEDMPENQLDLNFQEQSKNFCQYIFTHAKTKTIRQ~~
~EIIVTGNGLGTLAKAYVDTINSGVVPCLENAVAALAQLENSAALQKAADHYSQ~~~QMA
QQV~~RLPTDTLQELLDLHAACEREAIKVFMENSFKDDNQVFQKKLMETIEMRKEDFFLQ
NEEASGKYCQAQLKQLSEPLMES~ISRGTFSVPGGYNLYLETMDNIEQSYNL~~VPRKGT
KANEVFQSFLQAQAATKESILQADKALTAGEKDLAAERAK~~~~~NWET~~~~EKEQELV
RQKL~~KEQQEKLEAQEKSFQENL~~VQLKEKMKRGSENRLRELERM~~~~~LEYKLKIQ
EELLTEGFEKESEKMRKEISQL
>Pteronotus parnellii mesoamericanus_GBP6_XM_054592051.1
~~~~~~~~~~~~~~~~~~~~~~~~~~~~~~~~~~~~~~~~~~~~~~~~~~~~~~~~~~~~
~~~~~~~~~~~~~~~~~~~~~~~~~~~~~~~~~~~~~~~~~~~~~~~~~~~~MAPRPNMT
APICLVENK~NE~QLSVNQEAVQILDQIAQPVVVVAMVGLYRTGKSYLMNRLAGQNH~~~
~~~~~~GFPLGSTVQSETKGIWMWCVPHPSKPNHTLVLLDTEGLGDVEKGNPKNDSWIFA
LAVLLCSTFVYNSMGTINQQALEQLH~~YVTELTELIRTKSSPAPDGV~~~~~~~DDSLE
FVSFFPDFIWTVRDFTLELK~LNGHPITEDEYLENALKLIPGR~~NPKAQISNLPRECIR
HFFPKRKCFVFDRPTNDKELLANIENVAEYQLDPKFQEQTKNFCSYILTQGRTKTLRE~~
~GIMVTGKRLKTLVVTYVDTINSGAVPCLENAVTTLAEQENSAAVQKAADHYSQ~~~QMA
QRV~~KFPTDTLQELLDLHAACEREAIAIFMENSFKDENQKFQKTLVEIIKDKKDDFMLQ
NEEASVKYCQAKLDQLSMALMES~ISAGTFSVPGGHKLYLETKERIEQDYRN~~VPRKGV
KGNEVLQSFLQSQVAIEKSILQADKALTDVEKAMAEERAR~~~~~KEAA~~~~EKEQELM
RQKL~~QEQQQQMEAQKKSLEENI~~AQLKDKLERDRENIIKEQNMM~~~~~LEHKLKVQ
EELLKDGFKKKSEEMSAEINHL
>Pteronotus parnellii mesoamericanus_GBP5_XM_054592050.1
~~~~~~~~~~~~~~~~~~~~~~~~~~~~~~~~~~~~~~~~~~~~~~~~~~~~~~~~~~~~
~~~~~~~~~~~~~~~~~~~~~~~~~~~~~~~~~~~~~~~~~~~~~~~~~~~~MASETHMP
GPVCLIENN~EG~QLVVNQEALKILSAITQPLVVVAIVGLYRTGKSYLMNKLAGVNK~~~
~~~~~~GFSVGSTVQSHTKGIWMWCVPHPEKADHTLVLLDTEGLGDVEKGDKNNDTQIFA
LAILLSSTFVYNTMNKIDQRAIDLLH~~YVIELSNLLRTLSSPNLDGV~~~~~~~EDAPD
FVSFCPDLVWTLRDFFLSLE~ADGQHITADEYLENSLKLKQDT~~DQSHQNFNLPRHCIQ
KFFPIKKCFIFDLPAHRKKLAQ~LETLHDGELDPDFVQQVADFCCYIFHHSKTKTLSG~~
~GIEADGPRLESLVLTYVNAISSGDLPCMENAVLALAQIENSAAVKKAIAHYDQ~~~QMG
QKL~~QLPTETLQELLDLHRDSEKEAIEVFMKSSFKDVDQKFQKELGTLLKAKQDDFCKQ
NLEASSDRCSALLQNIFGPLEED~VKRGTYSKAGGHCLFIQKTEELKAKYYQ~~EPRKGI
QAEEALQKYLESKKSVSDAILQTDQALTAKAKEMEEARLR~~~~~KEAA~~~~EAEAQRL
EMIR~~KQEQQMMELREREHQEKL~~RQMERERALHLAEQQRTWERK~~~~~LQKETAEQ
QERVQAEIRRLQNELQHQQCRI
>Eptesicus fuscus_GBP1_XM_054721280.1
~~~~~~~~~~~~~~~~~~~~~~~~~~~~~~~~~~~~~~~~~~~~~~~~~~~~~~~~~~~~
~~~~~~~~~~~~~~~~~~~~~~~~~~~~~~~~~~~~~~~~~~~~~~~~~~~~MASDIQMP
GPVCLVENT~DT~QLVVNPEALKILSAITQPVVVVAIVGLYRTGKSYLMNKLAGQKK~~~
~~~~~~GFSLGSTVQSHTKGIWMWCVPHPKEPNYTLVLLDTEGLGDVEKGDNQNDSWIFA
LAILLSSTFVYNSMGTINQQAMDQLH~~YVTELTDKIRAKSSPDANEV~~~~~~~EDSAD
FVSFFPDFVWTLRDFSLELQ~VNGQPISADEYLQNSLKLKQGS~~SSKDNKFNLPRLCIR
KFFPKKKCFIFDRPTHRKKLGQ~LETMHDDELDPEFVQQVADFCSYIFTNSKVKTLSG~~
~NIQVNGPRLETLVLTYVDAISSGDLPCMENAVLALAQIENSAAVQKAIAHYDQ~~~QMA
QKV~~QLPTETLQELLDLHMASEKEAIEVFMKNSFKDVDHLFQKELAAQLEKRRDDFCKE
NMKASSDRCSALLKDIFHSLEEE~IKQGVYSQPGGYRLLMQTMNELKKKYLQ~~EPRKGI
QSEEVLQTYLRSKESVIDAILQTDQTLTEKEKEIEVQRVK~~~~~AESA~~~~EAAAKML
EEMQ~~KKNQQMMEEKEKSYQEHV~~KQLTEKMEQERAQLMAEQERT~~~~~MALKLKEQ
AMLLKEGFQNESKQLQREIENL
>Eptesicus fuscus_GBP1_XM_054721275.1
~~~~~~~~~~~~~~~~~~~~~~~~~~~~~~~~~~~~~~~~~~~~~~~~~~~~~~~~~~~~
~~~~~~~~~~~~~~~~~~~~~~~~~~~~~~~~~~~~~~~~~~~~~~~~~~~~MDSDIQMP
GPVCLIENT~ST~QLVVNPEALKILSAITQPVVVVAIVGLYRTGKSYLMNKLAGQKN~~~
~~~~~~GFSLDSTVQSHTKGIWMWCVRHPKKPNYTLVLLDTKGLGDEEKGDNQNDSWIFA
LAILLSSTFVYNSMGTINQQAMDQLH~~YVTELTDKIRAKSSPDANEV~~~~~~~EDSAD
FVSFFPDFVWTLRDFSLEFEVLGGQPISADEYLQNSLKLKQGA~~SLKNEKVNLPRLCIR
KFFPNKKCFIFDRPTHRKKLGQ~LETMHDDELDPEFVQQAADFCSYIFTNSKVKSLSG~~
~GIQVNGPWLETLVLTYVNAINSGDLPCMENAILALAQIENSDAVQKAIAHYDQ~~~QMA
QKV~~QLPTETLQELLDLHMASEKEAFEVFMKNSFKDVDHLFQKELAAQLVKRRNDFYKE
NMEASSDRCSALLKDIFHSLEED~IKQGVYSKPGGYSLLMKTMHKLKKRYLQ~~EPRKGI
QSEEVLQTYLRSKESVIDAVLQTDQTLTKREKLNEVQCVK~~~~~AESA~~~~EAARKML
EEMQ~~KKNQQMLEEEEKSHQEYV~~KQLTKKVEQEKAQLMVEQERA~~~~~LALKLEEQ
ALLLKEGFKDESRQLQREIKNL
>Eptesicus fuscus_GBP1_XM_054720759.1
~~~~~~~~~~~~~~~~~~~~~~~~~~~~~~~~~~~~~~~~~~~~~~~~~~~~~~~~~~~~
~~~~~~~~~~~~~~~~~~~~~~~~~~~~~~~~~~~~~~~~~~~~~~~~~~~~MASYIKMP
GPVCLIENT~ST~QLVVNPQALKILSAIMQPVVVVAIVGLYRTGKSYLMNKLAGQKN~~~
~~~~~~GFSLGSKVQSHTKGIWMWCVRHPKKPNYTLVLLDTKGLGDVEKGDNQNDSWIFA
LAILLSSTFVYNSMGTINQQAMDELH~~YVTELTDKIRAKSSLDANEV~~~~~~~EDSAD
FVSFFPDFVWTLRDFSLELE~VNGQPISADEYLQNSLKLKQGA~~SLKNEKVNLPRLCIR
KFFPNKKCFIFHRPTHRKKLGQ~LETMHDDELDPEFMQQAADFCSYIFTNSKVKTLSG~~
~GIQVNGPRLETLVLTYVNAISSGDLPCMENAILALAQIENSAAVQKAFAHYDQ~~~QMG
QKV~~QLPTETLQEFLDLHMASEKEAFEVFMKNSFKDIDHIFQKELVAQLAKRRNDFYKV
NMEASSDRCSALLQDIFHSLEED~IKQRVFFKPGGYSLLMKTMHELKKRYLQ~~EPRKGI
QSEEVLQTYLRSKESVVDAVLQTDQTLTKREKLIEVQRLK~~~~~AESA~~~~EAAAKML
EEMQ~~KKNEQMMEEEEQSYQEHV~~NQLTEKMEQERAQLMAEQERA~~~~~LALKLEEQ
ALLLKEGFKDESRQLQREIENL
>Eptesicus fuscus_GBP1_XM_054721284.1
~~~~~~~~~~~~~~~~~~~~~~~~~~~~~~~~~~~~~~~~~~~~~~~~~~~~~~~~~~~~
~~~~~~~~~~~~~~~~~~~~~~~~~~~~~~~~~~~~~~~~~~~~~~~~~~~~MASDIQMP
GPVCLIENT~DT~QLAVNPEALKILSAITQPVVVVAIVGLYRTGKSYLMNKLAGQKK~~~
~~~~~~GFSLGSTVQSHTKGIWMWCVPHPKKPNYTLVLLDTEGLGDVEKGDNQNDSWIFA
LAILLSSTFVYNSMGTINQQAMDQLH~~YVTELTDKIRAKSSPDENEV~~~~~~~EDSAD
FVSFFPDFVWTLRDFSLELE~VDGQPISADEYLQNSLKLKKGT~~SPKDKNFNLPRLCIR
KFFPKKKCFIFDRPTHRKKLGQ~LETMHDDELDPEFVQQAADFCSYIFTNSKVKTLSG~~
~GIQVNGPRLETLVLTYVDAISSGDLPCMENAVLALAQIENSAAVQKAIAHYDQ~~~QMG
EKV~~ELPTETYQEVLDLHMASEKEAIEVFMKNSFKDVDHLFQKELAAQLEKRRDDFCKE
NMKASSDRCSALLKDIFHSLEEE~IKQGVYSKPGGYHLLMQTMHELKKKYLQ~~EPRKGI
QSEEVLQTYLKSKESVIDAILQTDQTLTEKEKEIEVQRVK~~~~~AESA~~~~EAAAKML
EEMQ~~KKNQQMMEEKEKSYQEHV~~KQLTEKMEQERAQLMAEQERT~~~~~MALKLKEQ
AMLLKEGFQNESKQLQREIENL
>Eptesicus fuscus_GBP1_XM_054720655.1
~~~~~~~~~~~~~~~~~~~~~~~~~~~~~~~~~~~~~~~~~~~~~~~~~~~~~~~~~~~~
~~~~~~~~~~~~~~~~~~~~~~~~~~~~~~~~~~~~~~~~~~~~~~~~~~~~MASDIQMP
GPVCLIENT~ST~QLVVNPEALKILSAITQPVVVVAIVGLYRTGKSYLMNKLAGQKK~~~
~~~~~~GFSLGSTVQSHTKGIWMWCVPHPEKPNHTLVLLDTEGLGDVEKGDNQNDSWIFA
LAILLSSTFVYNSMGTINQQAMDQLH~~YVTELTDKIRAKSSPDANEV~~~~~~~EDSAD
FVSFFPDFVWTLRDFSLELE~VDGQSISADDYLQNSLKLKQGT~~SPKEEKFNLPRLCIR
KFFPKKKCFIFDRPTHRKKLGQ~LETMHDDELDPEFVQQVADFCSYIFTNSKVKTLSG~~
~NIQVNGPRLETLVLTYVDAISSGDLPCMENAVLALAQIENSAAVQKAIAHYDQ~~~QMA
QKV~~QLPTETLQELLDLHMASEKEAIEVFIKNSFKDVDHLFQKELAAQLEKRRDDFYKE
NMEASSDRCSALLKDIFHPLEEE~IKQGVYSKPGGYRLLMQTMNELKKKYLQ~~EPRKGI
QSEEVLQTYLKSKESVTDAILQTDQTLTEKEKEIEVQRVK~~~~~AESA~~~~EAAAKML
EEMQ~~KKNQQMMEEKEKSYQEHV~~KQLTEKMEQERAQLMAEQERA~~~~~MALKLKEQ
ALLLKEGFQNESRQLQREIDNL
>Eptesicus fuscus_GBP6_XM_054721326.1
~~~~~~~~~~~~~~~~~~~~~~~~~~~~~~~~~~~~~~~~~~~~~~~~~~~~~~~~~~~~
~~~~~~~~~~~~~~~~~~~~~~~~~~~~~~~~~~~~~~~~~~~~~~~~~~~~MASRPNMM
APICLVENS~NE~QLSVNQEALEILDQISQPVVVVAIAGLYRTGKSYLMNRLAGENQ~~~
~~~~~~GFPLGSTVQSQTKGIWMWCVPHPYKPDCTLVLLDTEGLGDVEKGDPKNDSWIFA
LAVLLCSSFVYNSMSTINQQALEQLH~~FVTELTELIRAKSSPTPDGL~~~~~~~EDSTE
FVSFFPDFIWTVRDFSLELE~LNGHPVTEDEYLENALKLVPGM~~NHKALISNLPRECIR
HFFPRRKCFVFDRPTNDKKLLANIEKVADNQLDPNFKEETKNFCSYIFTQARTKTLRE~~
~GIMVTGKRLKTLVVTYVDAINSGAVPCLENAVTTLAQLENSGAVQKAADHYSE~~~QMA
QRV~~SFPTDTLQELLDQHAACEREAIAIFMENSFKDDNQEFQKNLVEIIKDKQDKISWE
NEEASIKYCQEKLEQLSKSLMES~VSAGIFSVPGGHKLYMETKERIEQDYWQ~~VPRKGV
KANEVFQRFLQSQAAIENSILQADKALTDEMKAMAAERAK~~~~~KEAA~~~~EKEQELL
RQKL~~EEQRQQMEAQKRSREENM~~LQLKEKLEKERENILREQNMM~~~~~LEHKLKVQ
EDLLREGLKKKSEDMNVEINHL
>Eptesicus fuscus_GBP4_XM_054721285.1
~~~~~~~~~~~~~~~~~~~~~~~~~~~~~~~~~~~~~~~~~~~~~~~~~~~~~~~~~~~~
~~~~~~~~~~~~~~~~~~~~~~~~~~~~~~~~~~~~~~~~~~~~~~~~~~~~MASEYTMK
DPICLVENQ~NN~QLMVNPTALEILDQISQPVVVVAIAGLYRTGKSYLMNRLAGQNH~~~
~~~~~~GFCLGSTVRSETKGIWMWCIPHPSKPDHTLVLLDTEGLGDVEKGDSKNDSWIFA
LAVLLSSMFVYNSMSSINHQALEQLH~~YVTELTKLIRTKSSPISGEG~~~~~~~DDSAE
FASFFPDFVWVVRDFTLELE~LDGRIISDDQYLENALKLAPGT~~RDKIQQANIPRECIR
KFFPKRKCFTFDRPTNDKKLLHHMDGVSENQLECSFQEQSKNFCNYIFTAAKTKTLRE~~
~GIIVTGNRLGTLGKAYVDAINSGAVPCLENAVTTLAELENSAAMQKAANHYSE~~~QMA
QRV~~SFPTDTLQELLDLHAACEKEALVIFMEHSIMDEKQGFQEKLMGIIEKKKEDFLLQ
NEDASGKYCQAQLKQLSETLMES~ISRGMFSVPNGYKLYLEAIDKLEQSYTQ~~VPRKGV
KAHEVLQNFKQSQAATKESILQADNMLTAGEKALAAEQAK~~~~~TEAV~~~~ERDQELL
RQTL~~RETQQKMEAQEKSFMENI~~ALLKEKM~KTEKEKELENRRK~~~~~MVEYVKNV
EESLRNHQEKEMQHKIEVQRIK
>Eptesicus fuscus_GBP7_XM_054721327.1
~~~~~~~~~~~~~~~~~~~~~~~~~~~~~~~~~~~~~~~~~~~~~~~~~~~~~~~~~~~~
~~~~~~~~~~~~~~~~~~~~~~~~~~~~~~~~~~~~~~~~~~~~~~~~~~~~MASEYTLM
DPICLVENQ~NN~QLTVNPTALETLDKISQPVVVVAIAGLYRTGKSYLMNRLAGKNQ~~~
~~~~~~GFPLGSTVRSETKGIWMWCVPHPSKPNHTLVLLDTEGLGDVEKGDPKNDLWIFA
LAVLLSSMFVYNSMGSINHQALEQLH~~YVTELTKLIRTKSSPSSGEV~~~~~~~DDSAE
FASFFPDFVWVVRDFTLDLK~LDGRTITEDEYLENALKLVPGE~~DPQIQKSNMPREYIR
KFFPRRKCFVFEHPTNDKKVLHYMEEMSENQLEWNFQEQSKNFCQYILTHANTKTLRE~~
~EIIVTGIGLGTLAKAYVDAINSGAVPCLENAVTTLAEQENSVAVQKAADHYSE~~~QMA
QRV~~SFPTDMLQELLDLHTACEREAIAIFMENSFKDDSQVFQKKLMETITMKKEYFLLQ
NEEASGKYCQAQLKQLSEPLMES~ISRGTFFVPDGYKLYLEAMDKLEQSYNM~~VPRKGV
KAHEVLQSFVQSQAATKESILQADKALTAEEKALAAEHAK~~~~~NQEA~~~~EKEQELL
RQKQ~~KEQQEKMDAQDKSFQEHL~~VQLKEKIRRQSESRLREQERM~~~~~LEHKQKIQ
EELLIEGFENESEKMRKEINLL
>Eptesicus fuscus_GBP4_XM_054720795.1
~~~~~~~~~~~~~~~~~~~~~~~~~~~~~~~~~~~~~~~~~~~~~~~~~~~~~~~~~~~~
~~~~~~~~~~~~~~~~~~~~~~~~~~~~~~~~~~~~~~~~~~~~~~~~~~~~MASEYTMK
DPICLVENQ~NN~QLTVNPTALEILDKISQPVVVVAIAGLYRTGKSYLMNRLAGQNH~~~
~~~~~~GFRLGSTVRSETKGIWMWCVPHPSKPDHTLVLLDTEGLGNMETGDSKNDSWIFA
LAVLLSSMLIYNSMSSINHQALEQLY~~YVTELTKLIRTKSSPSSGKV~~~~~~~DDSAE
FASFFPDFVWVVRDFMLELM~LDGCTITEDQYLENALELVPGK~~DPQIQKSNMPRENIR
MFFPRRKCFVFDRPTTDKKLLLHMEEVSENQIEISFQEQSKNFCQYIFAHAKPKTLRG~~
~RIIVTGNRLGTLAKAYVDAINSGAVPCLENAMITLAEHENSVAVQKAADHYSE~~~QMA
QRV~~NFPTDTLQELLSQHAACEKEAIAIFMENSFKDDNQEFLKNLVGTMEEKKGVFLLQ
NEKASAKYCQAQLKQLSEPLLKN~ILRGTFSVPGGYNLYVKEMDKIEHSYNL~~VPRKGV
KAKEVLQSFLQSQAATKESIFQADKAISACEKALAAEQAN~~~~~KQAV~~~~ENEQQVI
TQT~~~~~~~QKMEDQEKISPEIF~~VQLK~NIKTAIERQLRNQERM~~~~~LKQNMEML
EKINKQVNKLTKDIEKHENNSS
>Eptesicus fuscus_GBP5_XM_028129922.2
~~~~~~~~~~~~~~~~~~~~~~~~~~~~~~~~~~~~~~~~~~~~~~~~~~~~~~~~~~~~
~~~~~~~~~~~~~~~~~~~~~~~~~~~~~~~~~~~~~~~~~~~~~~~~~~~~MASEIHMP
GPVCLIENI~EG~KLVVNQEALGILSAFTQPLVVVAIVGLYRTGKSYLLNKLAGRNE~~~
~~~~~~GFSVGSTVQSHTKGIWMWCVPHPAEPNHTLVLLDTEGLGDVEKGDQNNDTQIFA
LAILLSSTFVYNTMNKIDQRAIDLLH~~YVIELSNHLRTVSPPDLDGV~~~~~~~EDAAD
AVSFCPDLVWTVRDFYLSLE~ADGKHITADDYLENSLKLKEDT~~DENHQNFNLPRHCIQ
TFFARKKCFVFDSPIHRKKLAH~LPTLHNDELDPDFVQQVADFCSYIFHHSKTKTLSG~~
~GIKVNGPRLENLVLTYVNAISSGYLPCMEDTVLALAQIKNSTAVQKAIAHYDQ~~~LMG
QKV~~QLPTENLQELLDLHRTSEKEAIEVFIKNSFKDVDRTFQKELETLLEAKKNDFRKQ
NLEASSDRCSALLQDIFGPLEEY~VKQGVYLKPGGYRLFIQKREELKAKYYQ~~EPRKGI
QAEEALQNYLLSKESVSDAILHTDLVLTEKEKERKEAYLK~~~~~AEAA~~~~KAKPGRL
EEIK~~RQNQQMMERERQ~HQEQL~~RQ~~~~MEINRTQQLSQQQMA~~~~~LERQLQEK
VAKQREREEAEIRKLRNELQQL
>Eptesicus fuscus_GBP6_XM_008154744.3
~~~~~~~~~~~~~~~~~~~~~~~~~~~~~~~~~~~~~~~~~~~~~~~~~~~~~~~~~~~~
~~~~~~~~~~~~~~~~~~~~~~~~~~~~~~~~~~~~~~~~~~~~~~~~~~~~MASRPNMV
APICLVENN~NE~HLSVNQEALEILDQISQPVVVVAIAGLYRTGKSYLMNQLAGQNH~~~
~~~~~~GFPLGSTVQSQTKGIWMWCVPHPYKPDCTLVLLDTEGLGDVEKGDPKNDSWIFA
LAVLLSSSFVYNSLSTINHQALEQLH~~YVTELTELIRAKSSPIPDGV~~~~~~~EDSLE
FVSFFPDFIWTVRDFSLELE~LNGHPITADEYLENALKLLPGM~~NYKAQISNLPRECIR
HFFPRRKCFVFDRPTNDKKLLSNIEKVADNQLDPNFKEETKNFCFYIFTQARTKTLRE~~
~GIMITGKRLKTLVVTYVDAINSGAVPCLENAMTTLAHTENSRAVQKAVDHYSE~~~QMT
QRV~~SFPTDSLQELLDLHAACEREAIAIFMENSFKDDNQEFQKNLVEIIKDKQDKFLLQ
NEDASVKYCQDKLEQLSKSLMED~ISAGIFSVPGGHKLYIETKERIEQDYWQ~~VPRKGV
KANEVLQRFLQSQAATENSILQGDKALTDEMKAMAAERAK~~~~~KEAA~~~~EKEQELL
RQKL~~QEQQQQMEAQMRSREENM~~LQLKEKLERERENILREQNMI~~~~~LEHKLKVQ
EDLLREGFKKKCEDMNAEISHL
>Eptesicus fuscus_GBP6_XM_054720812.1
~~~~~~~~~~~~~~~~~~~~~~~~~~~~~~~~~~~~~~~~~~~~~~~~~~~~~~~~~~~~
~~~~~~~~~~~~~~~~~~~~~~~~~~~~~~~~~~~~~~~~~~~~~~~~~~~~MASRPNMM
APICLVENN~NE~HLSVNQKALEILDQISQPVVVVAIAGLYRTGKSYLMNQLAGQNH~~~
~~~~~~GFPLGSTVQSQTKGIWMWCVPHPYKSDCTLVLLDTEGLGDVEKGDPKNDSWIFA
LAVLLCSSFVYNSLSTINHQALEQLH~~YVTELTELIRAKSSPKSDGI~~~~~~~EDSIE
FVSFFPDFIWAVRDFTLELK~LNGHPITADEYLENALKLVLGM~~NHKAQISNLPRECIR
HFFPRRKCFVFDRPTNDKKLLANIEKVADNQLDSNFKEQIKNFCSYIFTQGRTKTLRE~~
~GIMVTGKRLRTLVVTYVDAINSGAVPCLENAMMTLAQIENTGAVQKAANHYSE~~~QMA
QRV~~SFPTDTLQELLDQHAACEKEAIAIFMENSFKDDNQAFQKNLVVLCLNKKDGFLLQ
NEDASVKYCQDKLEQLSKSLMES~ISAGIFSVPGGHKLYMETKERIERDYWQ~~VPRKGV
KANEVLQRFLQSQAAIENSILQADKALTDGEKAMAVERAK~~~~~KEAA~~~~EKEQELL
RQKL~~QEQQQEMEAQKRSLEENI~~LQLKEKLERDRENILREQNMM~~~~~LEHKLKVQ
EDLLREGFKKKSEELNAEINHL
>Eptesicus fuscus_GBP6_XM_054721292.1
~~~~~~~~~~~~~~~~~~~~~~~~~~~~~~~~~~~~~~~~~~~~~~~~~~~~~~~~~~~~
~~~~~~~~~~~~~~~~~~~~~~~~~~~~~~~~~~~~~~~~~~~~~~~~~~~~MASRPNMM
APICLVENN~NE~QLSVNQEALEILDQISQPVVVVAIVGLYRTGKSYLMNQLAGQNH~~~
~~~~~~GFPLGSTVQSETKGIWMWCVPHPCKPDCTLVLLDTEGLGDVEKGDPKNDSWIFA
LAVLLSSSFVYNSMSTINHQALEQLH~~YVTELSELIRAKSSPTPDEV~~~~~~~DDSLE
FVSFFPDFIWTVRDFTLELK~LNGHPITADEYLENALKLIPGR~~NPKAQISNLPRECIR
HFFPKRKCFVFDRPINDKELLASIEKVADNQLDPNFKEQTKNFCSYILTQARTKTLRK~~
~GITITGKRLRTLVVTYVDAIKSGAVPCLENAVTTLAQIENSGAVQKAANHYSE~~~QMA
QRV~~SFPTDTLQELLYQHAACEREAIAIFLENSFKDDNQEFLQNLVEIIKDKQDKFLLQ
NEETSVKYCQDKLEQFSKSLMES~ISAGIFSVPGGHKLYMETRKRIEQDYWQ~~VPRKGV
KANEVLQRFLQSQAAIENSILQADKALTDGEKAMAVERAK~~~~~KEAA~~~~EKEQELM
RQKL~~QEQQQQMEAQKRSLEENI~~VQLKEKMEKERETIVKEQNMM~~~~~LEHKLKVQ
EDLLKEGFKKKSEEMNAEINHL
>Eptesicus fuscus_GBP6_XM_008154702.3
~~~~~~~~~~~~~~~~~~~~~~~~~~~~~~~~~~~~~~~~~~~~~~~~~~~~~~~~~~~~
~~~~~~~~~~~~~~~~~~~~~~~~~~~~~~~~~~~~~~~~~~~~~~~~~~~~MASRPNMM
APICLVENS~NE~QLSVNKEALEILDQISQPVVVVAIVGLYRTGKSYLMNRLAGQNH~~~
~~~~~~GFPLGSTVQSQTKGIWMWCVPHPNKPDCTLVLLDTEGLGDVEKGDPKNDSWIFA
LAVLLCSSFVYNSLGTINHQALEQLH~~YVTELTELIRAKSSPTPDGV~~~~~~~DDSVE
FVSFFPDFIWTVRDFTLELK~LNGHPITEDEYLENALKLIPGL~~NPKAQISNLPRECIQ
HFFPKRKCFVFDRPINNKELLANIEKVADNQLDPKFQEQTKNFCSYILTQARTKTLRE~~
~GITVTGKRLRTLVVTYVDAINSGAVPCLENAVTTLAQLENSGAVQKAANHYSE~~~QMA
QRV~~SFPTDTLQELLDLHAACEKEAIAIFMEHSFKDDNQAFLKNLVEIIKDKQDEFLLQ
NEEASVKYCQETLEQLSKSLMES~VSAGIFSVPGGHKLYMETKERIEQDYWQ~~VPRKGV
KANEVLQRFLQSQAAIENSILQADKALTDGEKAMAAERAK~~~~~KEAA~~~~EKEQELM
RQKL~~QEQQQQMEAQKRSLEENI~~VQLKEKLERERENVLREQNMM~~~~~LEHKLKIQ
EDLLRDGFRKKAEEMNAEINHL
>Hipposideros_armiger_GBP4_XM_019634259.1         
~~~~~~~~~~~~~~~~~~~~~~~~~~~~~~~~~~~~~~~~~~~~~~~~~~~~~~~~~~~~
~~~~~~~~~~~~~~~~~~~~~~~~~~~~~~~~~~~~~~~~~~~~~~~~~~~~MACGSMMM
GPICLVENQ~EN~QLTVNPKALEILDKISQPVVVVAIAGLYRTGKSYLMNRLAGQNH~~~
~~~~~~GFPLGSTVQSKTKGIWMWCMPHPSKPNHILVLLDTEGLGDVEKGDSNNDSWIFA
LAVLLSSMLVYNSMGTINNQALEQLH~~YVTELANLIRTNSSPSSGEV~~~~~~~DDSAE
FVSFFPDFVWAVRDFMLELE~LDGRPITEDEYLENALKLIPGK~~SPQTQNCNMARVCIW
KFFPKRKCFVFDQPTHNKNQLLHIDEASEDQLEKSFQEQSKNFCSYIFKNAKTKTLRE~~
~GIIVTGKRLGTLVVTYVKAINSGAVPCLENAVTTLAQLENSAAVQKAADHYSE~~~QMD
QRV~~RLPTDTLQELLDLHAACEREAIEIFMENSFKDDKREFQKKLLETIQEKKGDFMQQ
NKEASTKYCQAQLKQLLEPLMKD~ISKGTFSVPGGHKLYLEEMDKFEQSYKL~~VPRKGV
KANEVLQSSLKSLAATEESILQAESALSAAEKKVAX~~~~~~~~~~~~~~~~~~~~~~~~
~~~~~~~~~~~~~~~~~~~~~~~~~~~~~~~~~~~~~~~~~~~~~~~~~~~~~~~~~~~~
~~~~~~~~~~~~~~~~~~~~~~
>Hipposideros_armiger_GBP4_XM_019634567.1         
~~~~~~~~~~~~~~~~~~~~~~~~~~~~~~~~~~~~~~~~~~~~~~~~~~~~~~~~~~~~
~~~~~~~~~~~~~~~~~~~~~~~~~~~~~~~~~~~~~~~~~~~~~~~~~~~~MACGSMMM
GPLCLVENG~KN~QLAVNPKALEIFDKISQPVVVVAIAGLCRTGKSFLMNRLAGQNH~~~
~~~~~~GFPLGSTVQSKTKGIWMWCMPHPSKPNHILVLLDTEGLGDVEKGDSNNDLWIFA
LAVLLSSTFVYNSMGTINHQALEQLH~~YVTELTNLIRTKSSPSSGEV~~~~~~~DDSAK
FVSFFPEFVWAVRDFMLELE~LNGRPITEDEYLENALKLTPGE~~SPQIQNRNMARVCIR
KFFPKRKCFVFDQPAHNKKQLLHIDEASEDQLEKSFQEQSKNFCSYIFKNAKAKTLRE~~
~GIIVTGNGLKTLVVTYVKAINSGAVPCLENAVTTLAQLENSAAVQKAADHYSE~~~QMA
QRV~~RLPTDTLQELLDLHSACEKEAIEIFMENSFMDENQEFQKELLETIQEKKGDFMQQ
NKEASTKYCQAQLKQLLEPLMKD~ISKGTFSVPGGHKLYLEEMDKVEQSYKL~~VPSKGV
KADEVLQSSLKSLAATEESILQAESAFSAAEKKVAAERAK~~~~~KLAA~~~~EKELELQ
RQKE~~KELKKEMEDQEKSFKEHL~~AQLEKKMERDTENKLRELETM~~~~~LEHKHEVK
KELLVEGFKKESEEMAKEINQL
>Hipposideros_armiger_GBP6_XM_019661802.1         
~~~~~~~~~~~~~~~~~~~~~~~~~~~~~~~~~~~~~~~~~~~~~~~~~~~~~~~~~~~~
~~~~~~~~~~~~~~~~~~~~~~~~~~~~~~~~~~~~~~~~~~~~~~~~~~~~MASGPIMM
TPICLVENN~NE~QLSVNQEALQILDKISQPVVVVAIVGLYRTGKSYLMNRLAGHNH~~~
~~~~~~GFPLGSTVQSETKGIWMWCVPHPSKPNHTLVLLDTEGLGDVEKGDPKNDSWIFA
LAVLVCSSFVYNSMNTINHQALEQLH~~YVTELAELIRAKSSLTPKGV~~~~~~~EDSTE
FVSFFPDFIWTVRDFTLDLK~LNGYPITEDEYLENALKLIPGR~~NPKIQMSNLPRECIR
RFFPKRKCFVFDRPTNDKEILANIENVTETQLDPEFQEQTKNFCSYIFNQARTKTLRE~~
~GINVNGKRLGTLVVTYVKAINSGAVPCLETAVRTLAQLENSAAVQKAADHYSE~~~QMA
HRV~~RLPTDTLQELLDLHAACEKEAIEIFMEDSFKDENQEFQKNLVEILKNKKESFLLQ
NQEASAKYCQAKLDQLSMALIES~ISAGTFSVSGGHTLYLETKERIERDYWQ~~VPRKGV
KAKEVFQRFLDSQAAIEKSILQSDKALTDGEKAIAEERAR~~~~~KQAA~~~~EKEQELL
KQQL~~QEQQVQMEAQNRSLQENI~~DQLKEKLERERENIIREQNMI~~~~~LEHKLKVQ
EELLRDGFKKKSEEMNAEINHL
>Hipposideros_armiger_GBP6_XM_019661807.1         
~~~~~~~~~~~~~~~~~~~~~~~~~~~~~~~~~~~~~~~~~~~~~~~~~~~~~~~~~~~~
~~~~~~~~~~~~~~~~~~~~~~~~~~~~~~~~~~~~~~~~~~~~~~~~~~~~MASGPIMM
APICLVENN~NE~QLSVN~~~~~~~~~~SQPVVVVAIVGLYRTGKSYLMNRLAGHNH~~~
~~~~~~GFPLGSTVQSETKGIWMWCVPHPSKPNHTLVLLDTEGLGDVEKGNPKNDSWIFA
LAMLLCSSFVYNSMSTINHQALEQLH~~YVTELAELIRAKSSFNPEGV~~~~~~~EDSTE
FVSFFPDFIWTVRDFTLDLK~LNGLCITEDEYLENALKLIPGR~~NPKIQTSNRSRECIQ
HFFPKRKCFVFDRPTNDKKLLANIENVTETQLDPEFQEQIKIFCSYIFTEARTKTLRE~~
~GIKVNGKRLGTLLVTYVESINSGAVPCLENAVRTLAQLENSAAVQKAADHYSE~~~QMA
QRMSHLLPTDMLQELLDLHAACEKEAIKIFMENSFKDENQEFQKSLVEILKNKKESFLLQ
NEETSAKYCQAKLHMLSMALIES~ISAEIFSVSGGHKLYLETKERIERDYWQ~~VLRKGV
KAKEVFQRFLESQAAIEKSILQSDKALTDGEKAIAEARAR~~~~~KQAA~~~~EKEQELL
KQQM~~QEQQLQMEAQERSLQENI~~DQLKEKLERERENIIREQNMI~~~~~FPHELKVQ
SNLLNEGFRKESEEMNAAISHL
>Hipposideros_armiger_GBP5_XM_019661774.1         
~~~~~~~~~~~~~~~~~~~~~~~~~~~~~~~~~~~~~~~~~~~~~~~~~~~~~~~~~~~~
~~~~~~~~~~~~~~~~~~~~~~~~~~~~~~~~~~~~~~~~~~~~~~~~~~~~MASEIHMP
GPMCLIENT~KG~KLVVNPGALKSLSAIKQPLVVVAIVGLYRTGKSYLMNKLAGKSK~~~
~~~~~~GFSIGSTVQSHTKGIWMWCVPHPEKPNRTLVLLDTEGLGDVEKGDNNNDTQIFA
LAILLSSTFVYNTMNKIDQRAIDLLY~~YVTELSNLLRTVSSPDLDRV~~~~~~~ENEAD
IVSCCPGLVWTLRDFYLSLE~ADGKLITADDYLETSLRPKRGT~~DQSLQNFNLPRLCIQ
KFFPVKKCFIFDSPTHRKKLTQ~LESLHNDDLDPDFVQQVADFCHYIFHYSKTKTLSG~~
~GIKVNGPKLKKLVLTYVNAISSGGLPCVENSVLALAQTKNSAAVKKAIAHYDQ~~~QMR
QKL~~QLPTDTLQELLDLHRASKREAIEVFMKNSFKDVDQKFQKELGTLLKAKQDDLCKQ
NLETSSYLCSALLQDIFGRLEED~VKQGIYSKPGGHRLFIQKVEELKAKYYQ~~EARKGI
QAEEALQKYLQSKESVSDAIRQTDVALTQREKEMEEAHKK~~~~~EEAA~~~~KAKAQML
KNIQ~~RQNRLRMEQRERLHQEQV~~RQMEVNRANYLAQQQRALERR~~~~~LQEEAAKQ
EERIQAERRRLQNEIQKQKNAA
>Hipposideros_armiger_GBP2_XM_019634566.1         
~~~~~~~~~~~~~~~~~~~~~~~~~~~~~~~~~~~~~~~~~~~~~~~~~~~~~~~~~~~~
~~~~~~~~~~~~~~~~~~~~~~~~~~~~~~~~~~~~~~~~~~~~~~~~~~~~MASEIHMP
GPVCLIENT~KG~QLVPNPEALKILSAIKQPLVVVAVVGLYRTGKSYLLNKLAGKNK~~~
~~~~~~GFSLGYTVQSHTKGIWMWCVPHPEKPSHTLVLLDTEGLGDVEKDDNQNNSWIFA
LAILLSSTFVYNSVGTINQQAIDQLH~~YVTKLTERIRAKSSPGDSEV~~~~~~~KDSAD
FVSFFPDFVWALRDFSLELE~ANGQPITADEYLELSLKLKQGT~~NIKTESFNEPRFCIR
KFFPKKKCFIFDRPTQRKYLAH~LEKLQEEDLNPEFREQVADFCSYIFKSSKTKTLSG~~
~DITVNGPRLESLVLTYVNAISSGDLPCMENAVLALAQIENSAAVKKAIAHYDQ~~~QMR
QKL~~RLPTDTLQELLDLHRASEKEAIKVFMKNSFKDVDLKYQEELRICLVAKQDDFCKQ
NVKASSDHCVALLQHIFSPLEED~VKRGTFAKPGGYYLFLQKRQELTNKYYQ~~VPRKGI
QAEETLRKYLESKQDVADTLLKTDQSLTEKEKESQVQRVR~~~~~AECA~~~~EGAQKML
DEMQ~~KKNEQMMEEKEKSHLEYV~~KQLTEKMEKDKTEFQAEQQRI~~~~~LELKLQEQ
ARLFEERFQKVQNEKEANERKT
>Hipposideros_armiger_GBP2_XM_019634258.1         
~~~~~~~~~~~~~~~~~~~~~~~~~~~~~~~~~~~~~~~~~~~~~~~~~~~~~~~~~~~~
~~~~~~~~~~~~~~~~~~~~~~~~~~~~~~~~~~~~~~~~~~~~~~~~~~~~MASKIHMP
GPMCLIENT~KG~QLVVNPEALKILSAIEQPLVVVAIVGLYRTGKSYLMNKLAGKTK~~~
~~~~~~GFSLGYTVQSHTKGXWMCCVPHPEKPSHTLVLLDTEGLGDVEK~~~~~~~~~~~
~~~~~~~~~~~~~~~~~~~~~~~~~~~~~~~~~~~~~~~~~~~~~~~~~~~~~~~~~~~~
~~~~~~~~~~~~~~~~~~~~~~~~~~~~~~~~~~~~~~~~~~~~~~~~~~~~~~~~~~~~
~~~~~~~~~~~~~~~~~~~~~~~~~~~~~~~~~~~~~~~~~~~~~~~~~~~~~~~~~~~~
~~~~~~~~~~~~~~~~~~~~~~~~~~~~~~~~~~~~~~~~~~~~~~~~~~~~~~~~~~~~
~~~~~~~~~~~~~~~~~~~~~~~~~~~~~~~~~~~~~~~~~~~~~~~TCLVAKRDDFCKQ
NVKVSSDSCMALLQDIFNPPEEDVMKQGTVSKTGGYYLFIQKEHKLINKYYQ~~VPRKGI
QTEETLRKYLESKQDVADALLQTNQSLIEKEKEIEVERMK~~~~~AESA~~~~KAAKKML
EEMQ~~EKNEQMMEETEKSHQEHV~~KQLTEKM~KDRTQLMAEQLRI~~~~~LQLKLQEQ
DRLLKEGFQEESKKLQNEMKAI
>Desmodus_rotundus_GBP1_XM_024565472.3            
~~~~~~~~~~~~~~~~~~~~~~~~~~~~~~~~~~~~~~~~~~~~~~~~~~~~~~~~~~~~
~~~~~~~~~~~~~~~~~~~~~~~~~~~~~~~~~~~~~~~~~~~~~~~~~~~~MASETHMP
GPVCLIGNT~NG~KLVVNPEALKTLSAITQPLVVVAIVGLYRTGKSYLMNKLAGKKK~~~
~~~~~~GFSLGSTVQSHTKGIWMWCVPHPEKADHTLVLLDTEGLGDVEKGDNQNDSWIFA
LAILLSSTFVYNSMGTINQQAMDQLH~~YVTELTDRIRAKSSPDANEV~~~~~~~EDSAD
FVSFFPDFVWTLRDFSLNLE~ANGQPITADEYLENSLKLKKVT~~SEKDKNFNLPRLCIR
KFFPKKKCFIFDRPTHRKKLGQ~LETLHDDELDSEFVQQATVFCSYIFNSSKVKTLPG~~
~GISVNGPRLENLVLTYVNAISSGDLPCMENAVLALAEIENSAAVQKAIAHYDQ~~~QMA
QKV~~QLPTETLQELLDLHRASEKEAIEIFIKNSFKDVDHLFQKELAAQLEKKQEDFCKQ
NIKASSDRCSALLKDIFNPLEED~IKQGIYSKPGGYCLFIQKMQELKKKYLQ~~EPRKGI
QSEEILQTYLGSKEAVIETILQTDQTLTEKEKEIEEQRVK~~~~~AESA~~~~EAARKML
EEMQ~~IKNQQLIEQKEKSYQEHV~~KQLTEKIEQERAQLVAEQERA~~~~~LTLKLQEQ
AQLLMEGFKRESEQLRKEAENL
>Desmodus_rotundus_GBP2_XM_024565471.3            
~~~~~~~~~~~~~~~~~~~~~~~~~~~~~~~~~~~~~~~~~~~~~~~~~~~~~~~~~~~~
~~~~~~~~~~~~~~~~~~~~~~~~~~~~~~~~~~~~~~~~~~~~~~~~~~~~MASETHMP
GPVCLIGNT~NG~KLVVNPEALKTLSAITQPLVVVAIVGLYRTGKSYLMNKLAGKSK~~~
~~~~~~GFSLGSTVQSHTKGIWMWCVPHPEKADHTLVLLDTEGLGDVEKGDNQNDSWIFA
LAVLLSSTFVYNSMGTINQLAMDQLH~~YVTELTERIRAKSSPGYGEA~~~~~~~EDSAD
FVSFFPAFVWTLRDFSLNLE~ANGKPITPDEYLELSLKLKKGD~~NKKTKSFNEPRLCIR
KFFPKKKCFIFDRPAQRKYLVH~LEELQEEDLNPEFREQVAEFCFYIFKYSEAKTLSG~~
~GIIVTGPRLENLVLTYVNAISSGDLPCMENAVLALAEIENSAAVQKAIAHYDQ~~~QMA
QKV~~QLPTETLQELLDLHRASEKEAIEVFMKNSFKDVDQKFQKELAECLVAKRDDFCKQ
NVKASSECCMALLQDIFSPLDKD~VKEGTFSKPGGYHLFVQKQQELKNKYYE~~VPRKGI
EAEETLRKYLESTETVADAILQTDQSLTEKEREIEVERIK~~~~~AESA~~~~EAAQNKL
EEMQ~~KKTQQMLEEKEKSYQEHL~~KQLTDKMDKERAQLMAEHEKA~~~~~LNLKLQEN
ERLLKEGFQEESRKLQKEIRDM
>Desmodus_rotundus_GBP5_XM_024565504.3            
~~~~~~~~~~~~~~~~~~~~~~~~~~~~~~~~~~~~~~~~~~~~~~~~~~~~~~~~~~~~
~~~~~~~~~~~~~~~~~~~~~~~~~~~~~~~~~~~~~~~~~~~~~~~~~~~~MASETHMP
GPVCLIGNT~NG~KLVVNPEALKTLSAITQPLVVVAIVGLYRTGKSYLMNKLAGKSK~~~
~~~~~~GFSVGSTVQSHTKGIWMWCVPHPEKPDHTLVLLDTEGLGDVEKGDKNNDTQIFA
LAILLSSTFVYNTMNKIDQRAIDLLH~~FVTELSNLLRTLSSPDLDGV~~~~~~~EDAAD
LVSFFPDLVWTLRDFYLSLE~ADGQQITADVYLENSLKLKPDT~~DQSHQNFNLPRHCIQ
KFFPIKKCFIFDSPAHRKKLAQ~LETLPDDELDPDFVQQVADFCYYIFHHSKTKTLAG~~
~GIKANGPELERLVLTYVNAISSGNLPCMGNSVLALAQIKNSAAVQKAIAHYDQ~~~QMA
QKV~~QLPTETLQELLDLHRASEKEAIEVFMKNSFKDVDQKFQKELGTLLKAKQDDFRKQ
NLEASSDRCSALLQNIFGSLEED~VKQGIYSKPGGHCLFMQETEKLKAKYYQ~~EPRKGI
QAEEALQKYLQSKKSVSDAVLQTDKALTARAKEMEEARLR~~~~~AKAA~~~~KDEAQRL
EMIR~~RQKQQMMEQRERQHQEQL~~RQIEIERARRLAEQQRALERK~~~~~LQEETAKQ
QERVEAEMRRLQYELQQQQYHA
>Desmodus_rotundus_GBP6_XM_024565356.3            
~~~~~~~~~~~~~~~~~~~~~~~~~~~~~~~~~~~~~~~~~~~~~~~~~~~~~~~~~~~~
~~~~~~~~~~~~~~~~~~~~~~~~~~~~~~~~~~~~~~~~~~~~~~~~~~~~MVSRPNMT
APICLVENI~DE~QLSVNQEALEILDQISQPVVVVAIVGLYRTGKSYLMNRLAGQNH~~~
~~~~~~GFPLGSTVQSETKGIWMWCVPHPSKPNHTLVLLDTEGLGDVEKGDPKNDSWIFA
LAVLLSSMFVYNSMGTINHQALEQLH~~YVTELTELIRAKSSPTPDGI~~~~~~~EDSME
FVSFFPDFVWTVRDFTLELK~LNGHPITEDEYLENALKLIPGG~~NPKLYVANLPRECIR
HFFLKRKCFVFDQPTKDKELLANIENVPENELDPKFQEQTKNFCSYIYTQSRTKTLRE~~
~GIMVTGKRLQSLVVTYVDTINSGVVPCLENAVTTLAQIENSAAVQKAADHYSE~~~QMV
QQV~~RFPTDTLQELLDLHAACEREAIAIFMENSFKDGNQEFQKKLVKIIKDKKDDFTLQ
NEEESVKYCQATLDQLSMALMES~ISAGTFSVPGGHKLYLETKERIEGDYCR~~VPRKGV
KANEVLQSFLQSQMAIEKSILQADKALTDGEKAMAAERAR~~~~~KEAA~~~~EKEQELM
AQKL~~KEQEQQMEAQRKSLEENI~~AQLKEKLERDRENMIREQNMM~~~~~LEHKLKIQ
DDLFTEQFRKKSEEMNAEINKL
>Desmodus_rotundus_GBP6_XM_045199535.2            
~~~~~~~~~~~~~~~~~~~~~~~~~~~~~~~~~~~~~~~~~~~~~~~~~~~~~~~~~~~~
~~~~~~~~~~~~~~~~~~~~~~~~~~~~~~~~~~~~~~~~~~~~~~~~~~~~MASRPNMT
APICLVENI~DE~QLSVNQEALQILDQISQPVVVVAIVGLYRTGKSYLMNRLAGQNH~~~
~~~~~~GFPLGSTVQSETKGIWMWYVPHPSKPNHTLVLLDTEGLGDVEKGDPKNDSWIFA
LAVLLCSSFVYNSMSTINHQALEQLH~~YVTELTELIRAKSSPTPDGV~~~~~~~EDSME
FVSFFPDFVWTVRDFTLELK~LNGHPITEDEYLENALKLVPGR~~NPKAQISNLPRECIR
HFFPKRKCFVFDRPTNDKQLLADIENVAEHQLDPKFQEQTRNFCSYIYTQSRTKTLRE~~
~GIMVTGKRLQTLVVTYVDAINSGAVPCLENAVTALAQIENSAAVQKAADHYSE~~~QMA
QQV~~RFPTDTLQELLDLHAACEREAIAIFMENSFKDGNQEFQKKLVEIIKDKKDDFTLQ
NEEESVKYCQATLDQLSMALMES~ISAGTFSVPGGHKLYLETKESIERDYCR~~VPRKGV
KANEVLQSFLKSQMAIEKSILQADKALTDGEKAMAAERAR~~~~~KEAA~~~~EKEQELM
AQKL~~KEQEQQMEAQRKSLEENI~~AQLKEKLERDRENIIREQNMM~~~~~LEHKLKIQ
EELLKDGFRKKSEEMNAEINHL
>Desmodus_rotundus_GBP6_XM_045199524.2            
~~~~~~~~~~~~~~~~~~~~~~~~~~~~~~~~~~~~~~~~~~~~~~~~~~~~~~~~~~~~
~~~~~~~~~~~~~~~~~~~~~~~~~~~~~~~~~~~~~~~~~~~~~~~~~~~~MASRPNMT
APICLVENI~DE~QLSVNQEALQILDQISQPVVVVAIVGLYRTGKSYLMNCLAGQNH~~~
~~~~~~GFPLGSTVQSETKGIWMWCVPHPSKPNHTLVLLDTEGLGDIEKGDPKNDSWIFA
LAVLLSSMFVYNSMGTINHQALEQLH~~YVTELTELIRAKSSATLYGV~~~~~~~EDSME
FVSFFPDFVWTVRDFTLELK~LNGHPITEDEYLENALKLIPGR~~GHKAQMSNFPRECIH
HFFPKRKCFVFYRPINDNKLLANIENVPENELDPKFQEQTKNFSSYIFTQARTKILRE~~
~GIKVTGKRLQTLVVTYVDAINSGAVPCLENAVTTLAQIENSAAVQKAADHYSE~~~QMV
QQV~~RFPTDTLQELLDLHAACEREAIAIFMENSFKDGNQEFQKKLVEIIKDKKDDFTLQ
NEEESVKYCQATLDQLSMALMES~ISAGTFSVPGGHKLYLETKERIEGDYCR~~VPRKGV
KANEVLQSFLKSQMAIEKSILQADKALTDGENAMAVEQAR~~~~~KEAA~~~~EKEQELM
KQKL~~KEQEQQMEAQKRSLEENI~~AQLKEKLERDRENIIREQNMM~~~~~LEHKLKVQ
EDLLSEGFKKKAEELNAEIDHL
>Desmodus_rotundus_GBP7_XM_024565427.3            
~~~~~~~~~~~~~~~~~~~~~~~~~~~~~~~~~~~~~~~~~~~~~~~~~~~~~~~~~~~~
~~~~~~~~~~~~~~~~~~~~~~~~~~~~~~~~~~~~~~~~~~~~~~~~~~~~MASESTTM
NPICLVENQ~EN~QLRVNPKALEILDKISQPVVVVAITGPHRTGKSYLMNRLAGPNP~~~
~~~~~~DFPLGFMVKSETKGIWMWCVPHPSKPNHTLVLLDTEGLGNVEKGDPKNDSWIFA
LAVLLSSMFVYNSMGTINHQALEQLH~~YVTELTQIIRTKSSPSPGEE~~~~~~~DDSAE
FMSFFPDLLWAVRDFTLELE~LDGHTITADEYLQNALKLIPGE~~DPQIQESNLPRELIR
KFFPRRNCFVLDQPTNDKKLLQHMEDVSENQLDLNFQEQSKNFCQYIFTHAKTKTIRE~~
~EIIITGNGLGTLAKAYVDAINSGAVPCLENAVTALAQIENSAAMQKAADHYSE~~~QMV
QQV~~RFPTDTLQELLDLHVTCEREAIKVFMEKSFKDDNQVFQKKLMEIIEMRKEVFLLH
NEEVSGKYCQAQLKQLSEPLMER~ISRGTFSVPGGYNLYLEAIDNIEQSYNL~~VPRKGI
KANEVLQSFVQAQAETKESILQADKALTAGEKDLAAERAK~~~~~NWEA~~~~EKEQELV
RQKQ~~KEEQEKSEAQEKSFQENL~~IQLKEKMKRGSETRLRELERT~~~~~LEHKLKIQ
EELHIEGFEKESEKMGKEINQL
>Miniopterus_natalensis_GBP5_XM_016211341.1       
~~~~~~~~~~~~~~~~~~~~~~~~~~~~~~~~~~~~~~~~~~~~~~~~~~~~~~~~~~~~
~~~~~~~~~~~~~~~~~~~~~~~~~~~~~~~~~~~~~~~~~~~~~~~~~~~~MASEIHMP
CPVCLIENI~KG~RLEVNQEALKILSSFTRPLAVVAIVGLYRTGKSYLMNKLARKKE~~~
~~~~~~GFSVGSTVQSHTKGIWMWCVPHPKKPNHTLVLLDTEGLGDVEKGDKNNDTHIFA
LAILLSSTFVYNTMNKIDQRSIDLLH~~YVTELSNLLKTVYSPDLDGA~~~~~~~EDAAD
IVSFYPDLVWILRDFFLSLE~ADGQHITADDYLKNSLKLKQDT~~DQSHQNFNMPRLCIQ
KFFPTKKCFVFDSPTHRKKLAQ~LQTLHNDELDPDFVQQVADFCSYIFHHSKTKTLSG~~
~GIQVNGPRLKSLVLAYVNAINNGNLPRMENSVLSLAQIKNSAAVQKAIAHYDL~~~QMG
QKV~~QLPTETLQELLDLHRASEKEAIEVFMKNSFKDVDQRFQKELKTLLEAKQDDFCKQ
NLEASSERCSALLQDIFGPLEED~VRKGIYAKPGGHRLFIQKTEELTAKYYR~~EPRKGI
QTEEALQKYLQSKESVSDAILHVDQALTARKREMEEVHLK~~~~~EQAA~~~~NAVAQML
LLIQ~~RWNQRIMEEREREHQTLL~~RQMEKQHRRKMEIEGARYLAQ~~~~~QQRDLEHQ
LQEEAAQRRERAEAEKRRLQRE
>Miniopterus_natalensis_GBP1_XM_016211332.1       
~~~~~~~~~~~~~~~~~~~~~~~~~~~~~~~~~~~~~~~~~~~~~~~~~~~~~~~~~~~~
~~~~~~~~~~~~~~~~~~~~~~~~~~~~~~~~~~~~~~~~~~~~~~~~~~~~~~~~MDMP
GPVCLIENN~KE~RLVVNPEALKILSAITQPVVVVAIVGLYRTGKSYLMNKLAGKTR~~~
~~~~~~GFSLGSTVQSHTKGIWMWCVPHPKKPKHTLVLLDTEGLGDVEKGDNKNDSWIFA
LAILLSSTFVYNSMGTINQQAMDQLH~~YVTELTDRIRAKSSPDANNV~~~~~~~EDSAD
FVSFFPDFVWTLRDFSLVLE~VDGQSISPDEYLQNSLKLKHGT~~TDKDKKFNLPRLCIR
KFFPNKKCFIFDRPTHRKKLSE~LETMHDDELDSEFVQQAADFCSYIFSSSKVKTLSG~~
~GIQVNGPRLESLVLTYVNAISSGDLPCMENAVLALAQIENSAAVQKAIDHYDR~~~QMG
EKV~~QLPTETLQELLDLHRASEKEAIEVFMKNSFKDVDQLFQKDLGAQLEKRLEDFCKQ
NKKASSDRCSALLKDIFSSLEED~IKQGVYSKPGGYRLFIQVMKELKEKYYQ~~EPRKGI
QSEEVLQTYLKSKESVTDAILQTDQTLKEKEKEIEVQRVK~~~~~TESA~~~~EAAAKML
QEIQ~~KENQQVMEEKEKSYQEHV~~RQLTEKMEKERAQLIAEQERT~~~~~LALKLKEQ
AQLLKEGFQGQNRQLQREIEDL
>Miniopterus_natalensis_GBP4_XM_016211336.1       
~~~~~~~~~~~~~~~~~~~~~~~~~~~~~~~~~~~~~~~~~~~~~~~~~~~~~~~~~~~~
~~~~~~~~~~~~~~~~~~~~~~~~~~~~~~~~~~~~~~~~~~~~~~~~~~~~MASEYTMM
DPICLVENQ~KN~QLTVNLTALEILDNISQPVVVVAIAGLYRTGKSYLMNRLAGQNH~~~
~~~~~~GFPLGSTVRSETKGIWMWCVPHPSKPNHTLVLLDTEGLGDVGKGDPKNDPWIFA
LAVLLSSMFVYNSMSTIDHQALEQLH~~YVTELTELIRTKSSPSSGDI~~~~~~~EDSAE
FLSFFPDFVWAVRDFTLELE~LDGRPISEDEYLENALKLIPGE~~DPQIQKSNMPRECIR
KFFPRWKCFVFDQPTTDKKLLHHMEEVSDNQLEWNFQEQSKNFCQYIFTHAKPKTIRD~~
~EIIVTGNGLGTLAKAYVDAINSGGVPCLENAVTALAQLENSAAVQKAAEHYSQ~~~QMD
QLV~~EFPTDTLQELLDLHAACEKEAIAIFMEKSFRDENQVFQKKLMETIEMKKGHFLLQ
NEEASGKYCQAQLKQLSEPLMES~ISGGTFSVPGGYNLYLEAMDKLEESYTL~~VPKKGV
KANEVLQGFLQSQAATKDSILQADTALTATERALAAERAK~~~~~NWEA~~~~EKELELL
RQKQ~~KEEQEKSEAQEKSFQENL~~VQLKEKIKRESENRLREQERM~~~~~LEHKQKIQ
EELLIEGFEKESEKMRKEINQL
>Miniopterus_natalensis_GBP6_XM_016197210.1       
~~~~~~~~~~~~~~~~~~~~~~~~~~~~~~~~~~~~~~~~~~~~~~~~~~~~~~~~~~~~
~~~~~~~~~~~~~~~~~~~~~~~~~~~~~~~~~~~~~~~~~~~~~~~~~~~~MASIPSMV
APICLVENS~NE~QLSVNQEALQILDQISQPVVVVAIVGLYRTGKSYLMNRLVGQNH~~~
~~~~~~GFPLGSTVQSETKGIWMWCVPHPSKTDCTLVLLDTEGLGDVEKGDPKNDSWIFA
LAVLLSSTFVYNSMSTINHQALEHLH~~YVTELTELIRAKSSPTSDGV~~~~~~~EDFSE
FVSFFPDFIWTVRDFTLELM~LTGCPITEDEYLENALKLIPGM~~DPKIQRSNLPRECIR
HFFPKRKCFVFDRPTNDKKLLANIEKIEEHQLDPQFQEQTQNFCYHIFTQARTKTLRE~~
~GIIVTGKRLKTLVVTYVDAINSGGVPCLENAVTALAQLENSAAVQKAAEHYSQ~~~QMD
QLV~~EFPTDTLQELLDLHAACEKEAIAIFMEKSFRDENQVFQKHLVQMIRDKKDEFVRR
NEEASTKYCEAELEQLSVNLLES~ISAGIFSVPGGYELYMEAKDRIERDYWQ~~VPRKGV
KAKAVLQSFLRSQVAIGKSILQADRALTDKEKAMAEERAR~~~~~KEAA~~~~EKEQELM
TQKL~~QEQQQQMEAQKRSLEENI~~CQLKEKMERDRENLIREQNSM~~~~~LEHKLKVQ
RDLLKEGFTKKSEEMNAEINRL
>Miniopterus_natalensis_GBP6_XM_016211343.1       
~~~~~~~~~~~~~~~~~~~~~~~~~~~~~~~~~~~~~~~~~~~~~~~~~~~~~~~~~~~~
~~~~~~~~~~~~~~~~~~~~~~~~~~~~~~~~~~~~~~~~~~~~~~~~~~~~~~~~~~~~
~~~~~~~~~~~~~~~~~~~~~~~~~~~~~~~~~~~~~~~~~~~~~~~~~~~~~~~~~~~~
~~~~~~~~~~~~~~~~~~~~~~~~~~~~~~~~~~~~~~~~~~~~~~~~~~~~~~~~~~~~
~~~~~~~~~~~~~~~~~~~~~~~~~~~~~~~~~~~~~~~~~~~~~~~~~~~~~~~~~~~~
~~~~~~~~~~~~~~~~~~~~~~~~~~~~~~~~~~~~~~~~~~M~~DPKIQRSNLPRECIR
HFFPKRKCFVFDRPTNDKKLLANIEKVEENQLDPQFQEQTKNFCYHIFTQARTKTLKK~~
~GILVTGKRLKTLVVTYVDAINSGGVPCLENAVTALAQLENSAAVQKAAEHYSQ~~~QMD
QLV~~EFPTDTLQELLDLHAACEKEAIAIFMEKSFRDENQVFQKHLVQMIRDKKDEFVRR
NEEASTKYCEAELEQLSVNLLES~ISAGIFSVPGGYELYMEAKDRIERDYWQ~~VPRKGV
KAKAVLQSFLRSQVAIGKSILQADRALTDKEKAMAEERAR~~~~~KEAA~~~~EKEQELM
TQKL~~QEQQQQMEAQKRSLEENI~~CQLKEKMERDRENLIREQNSM~~~~~LEHKLKVQ
RDLLKEGFTKKSEEMNAEINRL
>Molossus_molossus_GBP1_XM_036257569.1            
~~~~~~~~~~~~~~~~~~~~~~~~~~~~~~~~~~~~~~~~~~~~~~~~~~~~~~~~~~~~
~~~~~~~~~~~~~~~~~~~~~~~~~~~~~~~~~~~~~~~~~~~~~~~~~~~~MAPEIHMP
GPVCLIENT~SG~RLVVNQEALKTLSAFTQPLVVVAIVGLYRTGKSYLMNKLAGKKK~~~
~~~~~~GFSLGSTVQSHTKGIWMWCVPHPEKPDHILVLLDTEGLGDVEKGDNQNDSWVFA
LAILLSSTFVYNSMGTINQQAMDQLY~~YVTELTDRIRAKSSPEADEL~~~~~~~ENSAE
FVSFFPDFVWTLRDFSLDLE~ADGQPISADEYLENSLKLKQGT~~SPKDKNFNLPRLCIR
KFFPKKKCFIFDRPTHRRKLGQ~LETLHDDELDSEFLQQAADFCSYIFHNSKIKTLSG~~
~GIQVNGPRLESLVVTYVDAISSGDLPCMENAVLALAQIENSAAVQKAIAHYDQ~~~QMA
GKV~~QLPTETLQELLDLHRDSEKEAIEVFIKNSFKDVDHLFQKKLAAQLEEKRDDFCQQ
NVKASSDRCSALLKEIFSPLEEN~VKQGVYSKPGGYRLFIQTMQELKKKYLQ~~EPRKGI
QSAEILQAYLQSKESVTDAILQTDQTLTEKEKEIEVQRVK~~~~~GESA~~~~EAAAKML
EEMQ~~KKNQQIMEEKEKSYQEHV~~KQLTEKMEMERAQLMAEQERV~~~~~VNLKLQEQ
ARLLQEGFKKESTQLQNEIQTL
>Molossus_molossus_GBP5_XM_036256772.1            
~~~~~~~~~~~~~~~~~~~~~~~~~~~~~~~~~~~~~~~~~~~~~~~~~~~~~~~~~~~~
~~~~~~~~~~~~~~~~~~~~~~~~~~~~~~~~~~~~~~~~~~~~~~~~~~~~MASEMHMP
GPVCLIENI~SG~QLVVNQEALKTLSAFTQPLVVVAIVGPYRTGKSYLMNKLAGKKE~~~
~~~~~~GFSVDSTVQSHTKGIWMWCVPHPEKPDHTLVLLDTEGLGDVEKNDKNNDTQIFA
LAILLSSTFVYNTMNKIDQRTIDLLH~~YVTELSDLLRRVSSTDLDGV~~~~~~~EDAVD
AVSFRPDLVWTLRDFYLSLE~ADGQQITADDYLENSLKLKEDT~~DQSHQNFNLPRRCIQ
KFFATKKCFVFDQPIHRKKLAQ~LQTLQNDELDPDFVQQLADFCSYIFHHSKTKSLSG~~
~DIKVNGPHLESLVLKYVNAISSGKLPCMENSVVALAQIKNSAAVQKAIAHYDQ~~~QMA
GKV~~QLPTETLQELLDLHRDSEKEAIEVFIKNSFKDEDQRFQKELGTLLEEKQNHFCKQ
NAEASSERCSALLRDIFGPLEQN~VKQGIYSKPGGHCLFIQKTEELKAKYYQ~~EPKKGI
QAEEALQKYLESKKSVSDAILQTDQALTAREKQMQEARLK~~~~~AQAA~~~~EAEAQRL
AEAQ~~RQHQQMMQQREREHQEHL~~RQMEIIRAQRQAEAQRALERR~~~~~LQEEAEKQ
KAMIQAEQMRLQNEVLRLQQSI
>Molossus_molossus_GBP6_XM_036255692.1            
~~~~~~~~~~~~~~~~~~~~~~~~~~~~~~~~~~~~~~~~~~~~~~~~~~~~~~~~~~~~
~~~~~~~~~~~~~~~~~~~~~~~~~~~~~~~~~~~~~~~~~~~~~~~~~~~~MASRPNMM
APICLVGNS~NG~QLSVNQEALQILDQISQPVVVVAIVGMYRTGKSYLMNQLAGQNH~~~
~~~~~~GFPLGSTVQSETKGIWMWCVPHPLNTDHTLVLLDTEGLGDVEKGDPKNDSWIFA
LAVLLSSMFVYNSMGTINHQALEQLQ~~YVTELTELIRAKSSPPPDGV~~~~~~~DDSSE
FVSFFPDFIWAVRDFTLELK~LNDHSITEDEYLDNALKLIPGR~~SPKVQISNLPRECIR
HFFPKRKCFVFDRPTTDKDLLAHIETVAKHQMDPKFLEQTKMFCSYIFTQARTKTLRE~~
~GIPVTGKRLRTLVVTYVDTIKSGAVPCLENAVTALAELENSAAVQKAADHYTE~~~QMA
QRV~~SFPTDSLQELLDLHAACEREAIAIFMQNSFKDDNQMFQKNLVEIIQGEKDGFLKQ
NEEASVKYCQAKLDQLSVALQEG~ISAGMFSVPGGHKLYMETKKKIEEDYFQ~~VPRKGV
KANEVLQSFLQSQAPIEKSILQADKALTDQEKAMAEERAR~~~~~KEAA~~~~EKEQELM
RQKL~~QEQQQQMEAQKRSLEENM~~LQLQEKLERDRENYIKEQNMM~~~~~LQHKLKVQ
EDMLKDGFTKQAEALNNEISHL
>Molossus_molossus_GBP6_XM_036255693.1            
~~~~~~~~~~~~~~~~~~~~~~~~~~~~~~~~~~~~~~~~~~~~~~~~~~~~~~~~~~~~
~~~~~~~~~~~~~~~~~~~~~~~~~~~~~~~~~~~~~~~~~~~~~~~~~~~~MASRPNMM
APICLVGNS~NG~QLSVNQEALQILDQISQPVVVVAIVGMYRTGKSYLMNQLAGQNH~~~
~~~~~~GFPLGSTVQSETKGIWMWCVPHPLNTDHTLVLLDTEGLGDVEKGDPKNDSWIFA
LAVLLSSMFVYNSMGTINHQALEQLH~~YVTQLTELIRAKSSPTPDGV~~~~~~~DDSSE
FVSFFPDFIWTIRDFTLELK~LNGHSITEDQYLDNALKLIPGR~~NPRAQISNLPRECIR
HFFPKRKCFVFDRPTTDKDLLAHIEKVATHQLDPKFLEQTKIFCSYIFTQARTKTLRE~~
~GIPVTGKRLRILVVTYVDTIKSGAVPCLENAVTALAELENSAAVQKAADHYTE~~~QMA
QRV~~SFPTDSLQELLDLHAACEREAIAIFMERSFKDDKQMFQKNLVEIIQNKKDGFLQQ
NEEASVKYCQAKLDQLSVALLEG~ISAGMFSVPGGHKLYLETKEKIEEDYFQ~~VPRKGV
KANEVLQSFLRSQAPIEKSILQADKALTDQEKAMAEERAR~~~~~KEAA~~~~EKEQELM
RQKL~~QEQQQQMEAQKRSLEENI~~LQLREKLERDRENLIREQNMM~~~~~LQHKLNVQ
EDMIKDGFMKKAEEMNDEINYL
>Molossus_molossus_GBP7_XM_036257572.1            
~~~~~~~~~~~~~~~~~~~~~~~~~~~~~~~~~~~~~~~~~~~~~~~~~~~~~~~~~~~~
~~~~~~~~~~~~~~~~~~~~~~~~~~~~~~~~~~~~~~~~~~~~~~~~~~~~MASEYTMM
DPICLVENQ~KN~QLVVNPKALEILDKIDQPVVVVAITGLYRTGKSYLMNRLAGQNH~~~
~~~~~~GFPLGSMVRSETKGIWMWCVPHPSESNHTLVLLDTEGLGDVEKSDPENDSWIFA
LAVLLSSMLVYNSMGTINHQALEQLH~~YVTELTKLIRTKSSPSSDEE~~~~~~~DDSAE
FVSFFPDFVWAVRDFMLELK~LDERTITEDEYLENALKLIPGE~~DPQIQKSNMPREYIR
KFFPRRKCFVFDQPTNDKKLLLHMQEVSENQLEGHFQEQSKNFCQYILTHASTKNLRE~~
~KII~TGNGLGTLAKAYVDAINSGAVPCLENAVTALAELENSAAVQKAADHYTE~~~QMA
QRV~~SFPTDSLQELLDLHAACEREAIAIFMERSFKDDKRGFQKKLVEIIEMKKEDFLLQ
NEQASGKYCQAQLEQLSEPLIDD~ISRGTFSVPGGYNLYLEAMDKFEQSYNL~~VPRKGV
KANEVLQTFLQSQAATKESILQADQALSAEEKALAAVNAK~~~~~NQKA~~~~EKELELL
RQKQ~~KEEQEKMEAQDKSFQENL~~VQLKEKIRKGKENRLTEQKRM~~~~~LEHKQKIQ
EELLVEGFEKESEEMGKEINQL
>Myotis_myotis_GBP1_XM_036352183.1                
~~~~~~~~~~~~~~~~~~~~~~~~~~~~~~~~~~~~~~~~~~~~~~~~~~~~~~~~~~~~
~~~~~~~~~~~~~~~~~~~~~~~~~~~~~~~~~~~~~~~~~~~~~~~~~~~~MASDIHMP
GPVCLIENT~NT~QLVVNPEALKILSAITQPVVVVAIVGLYRTGKSYLMNKLAGKKN~~~
~~~~~~GFSLGSTVQSHTKGIRMWCVRHPKKPNYTLVLLDTKGLGDIEKGDNQNDSWIFA
LAILLSSTFVYNSMGTINQQAIDELH~~YVTELTEKIRAKSSPDANEV~~~~~~~EDSAD
FVSFFPDFVWTLRDFSLELE~ANGQPISADEYLQNSLKLKQGT~~SLKNEKFNLPRLCIR
KFFPKKKCFVFDRPTHWKKLGQ~LETMHDDELDPEFVQQVTDFCSYIFSNSKVKTLSG~~
~GIQVNGPRLETLVLTYVNAINSRDLPCMENAILALAQIENSAAVKKAIAHYDW~~~QMS
EKV~~QLPTETLQELLDLHMASEKEAIEVFMKNSFKDVDHLFKNKLADQLAKKRDDFCKE
NMKASSDRCSALLKDIFHSLEED~IKQEIFSKPGGYRLLMQTIHELKKKYLQ~~EPRKGI
QSEEVLQTYLRSKESVIDAILQTDQNLTKREKLIEVQRVK~~~~~AESA~~~~EAAAKML
EEMQ~~KNNQQMMEEEEKIYQEHV~~KQLTEKMEQERAQLMAEQERA~~~~~LSLKLQEQ
AMLQKEGFQDKSRQLQREIENL
>Myotis_myotis_GBP1_XM_036350908.1                
~~~~~~~~~~~~~~~~~~~~~~~~~~~~~~~~~~~~~~~~~~~~~~~~~~~~~~~~~~~~
~~~~~~~~~~~~~~~~~~~~~~~~~~~~~~~~~~~~~~~~~~~~~~~~~~~~~~~~~~~~
~~~~~~~~~~~~~~~~~~~~~~~~~~~~~~~~~~~~~~~~~~~~~~~~~~~~~~~~~~~~
~~~~~~~~~~~~~~~~~~~~~~~~~~~~~~~~~~~~~~~~~~~MCSDFQGDNQNDSWIFA
LAILLSSTFVYNSMGTINQQAMDQLH~~YVTELTEKIRAKSSPDANEV~~~~~~~EDSAD
FVSFFPDFVWTLRDFSLELE~ADGQPISADEYLQISLKLKQGT~~SPKDKNFNLPRLCIR
KFFPKKKCFIFDRPTHRKKLGQ~LETMHDDELDPEFVQQAADFCSYIFSNSKVKTLSG~~
~GIQVNGPRLESLVMTYINAISSGDLPCMENAILALAQIENSAAVKKAIAHYDQ~~~QMA
EKV~~ELPTETLQELLDLHMASEKEAIEVFIKNSFKDVDHLFQKELAAHLEKRRDDFYKE
NMKASSDRCSALLKDIFHSLEED~IKQGVYSKSGGYRLLIQTMQELKKKYLE~~APKKGI
QSEEVLHAYLSSKESVIDAILQTDQNLTEKEKEIEVQRVK~~~~~AESA~~~~EAAAKML
EEMQ~~KKNQQMMEEKEKSYQEHL~~KQLTEKMEQERAELKAEQERA~~~~~LSLKLKEQ
AMLLKEGFQNESRQLQREIENL
>Myotis_myotis_GBP1_XM_036350914.1                
~~~~~~~~~~~~~~~~~~~~~~~~~~~~~~~~~~~~~~~~~~~~~~~~~~~~~~~~~~~~
~~~~~~~~~~~~~~~~~~~~~~~~~~~~~~~~~~~~~~~~~~~~~~~~~~~~MASDIHMP
GPVCLIENT~NT~QLVVNPEALNILSAITQPVVVVAIVGLYRTGKSYLMNKLAGQQK~~~
~~~~~~GFSLGSTVQSHTKGIWMWCVPHPKKPSYTLVLLDTEGLGDVEKGDNQNDSWIFA
LAILLSSTFVYNSMGTINQQAMDQLH~~YVTELTEKIRAKSSPDANEV~~~~~~~EDSAD
FVSFFPDFVWTLRDFSLELE~ADGQPISADEYLQISLKLKQGT~~SPKDKNFNLPRLCIR
KFFPKKKCFIFDRPTHRKKLGQ~LETMHDDELDPEFVQQAADFCSYIFSNSKVKTLSG~~
~GIQVNGPRLETLVMTYVNAISSGDLPCMENAVLALAQIENSAAVKKAIAHYDQ~~~QMA
EKV~~ELPTETLQELLDLHMASEKEAIEVFMKNSFKDVDHLFQKELAEKLARKRDDFCKE
NVKASSDRCSALLKDIFHSLEED~IKQGVYSKPGGYHLLMQTVNELKKKYLQ~~EPRKGI
QSEEVLQTYLRSKESVTDAILQTDQTLTEKEKEIEVQRVK~~~~~AESA~~~~EAAAKML
EEMQ~~KKNQQMMEEKERSYQEHL~~KQLTEKMEQERAQLMAEQERA~~~~~LSLKLQEQ
AMLLKEGFQNESRQLQREIEHL
>Myotis_myotis_GBP4_XM_036318529.1                
~~~~~~~~~~~~~~~~~~~~~~~~~~~~~~~~~~~~~~~~~~~~~~~~~~~~~~~~~~~~
~~~~~~~~~~~~~~~~~~~~~~~~~~~~~~~~~~~~~~~~~~~~~~~~~~~~MASECILM
DPICLVENQ~NN~QLTVNPIALEILDKISQPVVVVAIAGLYRTGKSYLMNRLAGQNQ~~~
~~~~~~GFPLGSTVQSETKGIWMWCVPHPSKPNHTLVLLDTEGLGHVEKGNLKNDLWIFA
LAVLLSSMFVYNSMGSINHQALEQLH~~YVTELTKLIRTKSSPSSGEV~~~~~~~DDSAE
FASFFPDFVWVVRDFTLDLK~LDGRTITEDEYLENALKLVPGE~~DPQTQKSNMPREYIR
KFFPRRKCFVFDQPTNDKKVLHYMEEMSESQLEWNFQEQSKNFCQYILTHAKTKTLRE~~
~EIIVTGIGLGTLAKAYVDAINSGAVPCLENTVTTLAEQENSVALQMATDHYSE~~~QMA
QRV~~SFPTDTLQELLDLHTTSEREAIAIFMEHSFKDDNQVFQKKLMETIAMKKEYFLLQ
NEEASGKYCQAQLKQLSEPLMES~ISRGTFSVPDGYKLYLEAMDKLEQSYNM~~VPRKGV
KAHEVLQSFIQSQAATKESILQADKALTDGEKALAAEHAK~~~~~NWEA~~~~EKEQELL
RQKQ~~KEQQEKMNAQDKSFQEHL~~VQLNEKIRRQSESRLKEQERM~~~~~LEHKQKIQ
EELLIEGFENESEKMRKEINQL
>Myotis_myotis_GBP4_XM_036350907.1                
~~~~~~~~~~~~~~~~~~~~~~~~~~~~~~~~~~~~~~~~~~~~~~~~~~~~~~~~~~~~
~~~~~~~~~~~~~~~~~~~~~~~~~~~~~~~~~~~~~~~~~~~~~~~~~~~~MASECILM
DPICLVENQ~NN~QLTVNPIALEILDKISQPVVVVAIAGLYRTGKSYLMNRLAGQNQ~~~
~~~~~~GFPLGSTVQSETKGIWMWCVPHPSKPNHTLVLLDTEGLGHVEKGNLKNDLWIFA
LAVLLSSMFVYNSMGSINHQALEQLH~~YVTELTKLIRTKSSPSSGEV~~~~~~~DDSAE
FASFFPDFVWVVRDFTLDLK~LDGRTITEDEYLENALKLVPGE~~DPQTQKSNMPREYIR
KFFPRRKCFVFDQPTNDKKVLHYMEEMSESQLEWNFQEQSKNFCQYILTHAKTKTLRE~~
~EIIVTGIGLGTLAKAYVDAINSGAVPCLENTVTTLAEQENSVALQMATDHYSE~~~QMA
QRV~~SFPTDTLQELLDLHTTSEREAIAIFMEHSFKDDNQVFQKKLMETIAMKKEYFLLQ
NEEASGKYCQAQLKQLSEPLMES~ISRGTFTVPDGYKLYLEAIDKLEQSYNM~~VPRKGV
KAHEVLQSFIQSQAATKESILQADKALTDGEKALAAEHAK~~~~~NWEA~~~~EKE*~~~
~~~~~~~~~~~~~~~~~~~~~~~~~~~~~~~~~~~~~~~~~~~~~~~~~~~~~~~~~~~~
~~~~~~~~~~~~~~~~~~~~~~
>Myotis_myotis_GBP6_XM_036348465.1                
~~~~~~~~~~~~~~~~~~~~~~~~~~~~~~~~~~~~~~~~~~~~~~~~~~~~~~~~~~~~
~~~~~~~~~~~~~~~~~~~~~~~~~~~~~~~~~~~~~~~~~~~~~~~~~~~~MACGYNMK
DPICLVENQ~NN~QLTVNPTALEILDKISQPVVVVAITGVYRTGKSYLINRLARKNH~~~
~~~~~~GFRLGSTVRSETKGIWMWCIPHPFNPNHTLVLLDTEGLGDVEKGDSKNDSWIFA
LAVLLSSMFVYNSMNTINHQALEQLH~~YVTELTRLIRAKSSPSSGEV~~~~~~~GDSAE
FVSFFPDFVWAVRDFMLELK~LDGRTITEDEYLEHALKLVPGE~~HPQIQQSNMPREYIR
KFFPKRKCFIFERPTNNINLLQHMEEVSENQLECSFQVQTKNFCNYIFTAAKTKTLRE~~
~GIIVTGNRLGTLAKAYVDAINSGAVPCLENAVITLTQRENSAAMQKAADHYSE~~~QMA
QRV~~SFPTDTLQELLDLQTACEKEAIAIFMEHSFKNDNQVFQKKLEGIIKKKKENFLLK
NEEEFLKYCHAQFTQLSEPLMEG~IFRGTFFVPGGYILYLEEMNKVESSYEL~~VPRKGV
KAMEVLQNLKKSQAAIKECILQSDKALTAMEKVLAAKTEE~~~~~~L~~~~~~KRVQELL
RQTP~~KEKEQQVEALENSSKETL~~AQMYQEMRQKRKRLKEQKEHP~~~~~KQKQPMEF
LQNFQDSLEQEALILVEKAIAA
>Myotis_myotis_GBP6_XM_036348466.1                
~~~~~~~~~~~~~~~~~~~~~~~~~~~~~~~~~~~~~~~~~~~~~~~~~~~~~~~~~~~~
~~~~~~~~~~~~~~~~~~~~~~~~~~~~~~~~~~~~~~~~~~~~~~~~~~~~MASGYTMM
DPICLVDNQ~NN~QLTVNPTALEILDKMSQPVVVVAISGVYRTGKSYLMNRLAGQNH~~~
~~~~~~GFPLGSTVRSETKGIWMWCVPHPSKPNHTLVLLDTEGLGDVEKGDSKNDSWIFA
LAVLLSSMFVYNSMNHINHQALEQLH~~YVTELTKLIRAKSSPSSGEV~~~~~~~GDSAE
FVSFFPDFVWVVRDFTIELK~LDGHTITEDEYLENALKLVPGE~~NPKIQHSNMPRKYIR
KFFPKRKCFVFERPTNDKNLLQHMEGVSENQLECSFQVQSKNFCNYIFTAAKTKTLRE~~
~GIIVTGNRLGTLAKAYVDAINSGAVPCLENAVITLAERENSAAMQKAADHYSQ~~~QMA
QRV~~SFPTDTLQELLDLHAGCEKEAIAIFMVNSFKDDNQVFQKKLQ~~~~~~~~~~~~~
~~~~~~~~~~~~~~~~~~~~~~~~~~~~~~~~~~~~~~~~~~~~~~~~~~~~~~~~~~~~
~~~~~~~~~~~~~~~~~~~~~~~~~~~~~~~~~~~~~~~~~~~~~~~~~~~~~~~~~~~~
~~~~~~~~~~~~~~~~~~~~~~~~~~~~~~~~~~~~~~~~~~~~~~~~~~~~~~~~~~~~
~~~~~~~~~~~~~~~~~~~~~~
>Myotis_myotis_GBP4_XM_036348464.1                
~~~~~~~~~~~~~~~~~~~~~~~~~~~~~~~~~~~~~~~~~~~~~~~~~~~~~~~~~~~~
~~~~~~~~~~~~~~~~~~~~~~~~~~~~~~~~~~~~~~~~~~~~~~~~~~~~MASGYTMM
DPICLVENQ~NN~QLTVNPTALEILDKISQPVVVLAIAGLYRTGKSYLMNRLAGQNH~~~
~~~~~~GFCLGSTVRSETKGIWMWCVPHPSKPNHTLVLLDTEGLGDVEKGDSKNDSWIFA
LAVLLSSMFVYNSMSTINHQALEQLH~~YVTELTKLIRTKSSPISGEA~~~~~~~GDSAE
FASFFPDFVWVVRDFTLELE~LDGWTITEDDYLENALKLVPGE~~DPKIQQANIPREYIR
KFFPKRKCFTFDRPTTDKKLLHRMDGVSENQLEFSFQEQSKNFCNYIFTEAKTKTLRE~~
~GIIVTGNRLGTLGKAYVDAINSGAVPCLENAVTTLAERENSAAMQKAADHYSE~~~QMA
QRV~~SFPTDTLQELLDLHAACEKEALEIFMECSIMDEKQGFQEKLMDIIEKKKKDFLLQ
NEEASGKYCQAQLMQLSESLMES~ISRGMFSVPDGYKLYLEAIDKLEQSYTL~~VPRKGV
KAMEVFQNFKQSQAATKESILQADKALTAGEKALAAEQAK~~~~~TEAV~~~~EREQELL
MQTL~~RETQQKMEAQERSFKKNI~~ALLKVKMKIEKENEQKNQEKM~~~~~VKC~MQSF
EESLRKYQEKETQHEIEVQRIK
>Myotis_myotis_GBP7_XM_036318524.1                
~~~~~~~~~~~~~~~~~~~~~~~~~~~~~~~~~~~~~~~~~~~~~~~~~~~~~~~~~~~~
~~~~~~~~~~~~~~~~~~~~~~~~~~~~~~~~~~~~~~~~~~~~~~~~~~~~MASGYTMM
DPICLVENQ~NN~QLTVNPTALEILGKISQPVVVVAIAGVYRTGKSYLMNRLAGQNH~~~
~~~~~~GFCLGSTVRSETKGIWMWCVPHPSKPNHTLVLLDTEGLGDVEKGDSKNDSWIFA
LAVLLSSMFVYNSMSTINHQALEQLH~~YVTELTKLIRTKSSPISGEA~~~~~~~GDSAE
FASFFPDFVWVVRDFTLELE~LDGWTITEDDYLENALKLVPGE~~DPKIQQANIPREYIR
KFFPKRKCFTFDRPTTDKKLLHRMDGVSENQLEFSFQEQSKNFCNYIFTVAKTKTLRE~~
~GIIVNGKRLGTLGKAYVDAINSGAVPCLENAVTTLAEQENSAAMQKAADHYSE~~~QMA
QRV~~SFPTDTLQELLDLHAACEKEALEIFMECSIMDEKQGFQEKLMDIIEKKKKDFLLQ
NEEASGKYCQAQLMQLSESLMES~ISRGMFSVPDGYKLYLEAIDKLEQSYTL~~VPRKGV
KAMEVLQNFKQSQAATKESILQADKALTAGEKALAAEQAK~~~~~KEAV~~~~ERKQELL
MQTL~~RETQQKMEAQERSFKKNI~~ALLKEKMKTERENEEKKKREE~~~~~MEEYMQSF
EESLRKYQEKETQHEIEVQRIK
>Myotis_myotis_GBP5_XM_036350901.1                
~~~~~~~~~~~~~~~~~~~~~~~~~~~~~~~~~~~~~~~~~~~~~~~~~~~~~~~~~~~~
~~~~~~~~~~~~~~~~~~~~~~~~~~~~~~~~~~~~~~~~~~~~~~~~~~~~MASEIHMP
GPICLIENI~EG~KLVVNQEALEILSAITQPLVVVAIVGLYRTGKSYLMNKLAGQNE~~~
~~~~~~GFSVGSTVQSHTKGIWMWCVPHPEEPNHTLVLLDTEGLGDVEKGDQNNDTQIFA
LAILLSSTFVYNTMNKIDQRALDLLH~~YVIELSNQLRTVSPPDLDGV~~~~~~~EDAAD
AVSFCPDLVWTLRDFYLSLE~ADGRHITADDYLENSLKLKEDT~~DENHQNFNLPRHCIQ
TFFARKKCFVFDSPTHWKKLAH~LPTLHNDELDPDFVQQVADFCSYIFHHSKAKTLSG~~
~GIKVNGPRLESLVLTYVNAISSGNLPCMENAVLALAQIKNSAAVQKAIAHYDQ~~~QMA
QKV~~QLPTENLQELLDLHRTCEKEAIEIFINNSFKDVDQNFQKELETLLEAKQDDFRKQ
NLEASSDRCSALLQDIFGPLEEY~VKQGVYSKPGGHRLFIQKREELKAKYYE~~EPRKGI
QAEEALQNYLQSKESVSDAILYTDLVFTAKEKERKEAYLK~~~~~A~~~~~~~EAEARRL
EEIQ~~RQNQQMMEERERQHQEQL~~RQMEIHRAQQLAQEQMAWEH*~~~~~~~~~~~~~
~~~~~~~~~~~~~~~~~~~~~~
>Myotis_myotis_GBP5_XM_036352272.1                
~~~~~~~~~~~~~~~~~~~~~~~~~~~~~~~~~~~~~~~~~~~~~~~~~~~~~~~~~~~~
~~~~~~~~~~~~~~~~~~~~~~~~~~~~~~~~~~~~~~~~~~~~~~~~~~~~MASEIHMP
GPVCLIENI~EG~KLVVNQEALEILSAITQPLVVVAIVGLYRTGKSYLMNKLAGQNE~~~
~~~~~~GFSVGSTVQSHTKGIWMWCVPHPEEPNHTLVLLDTEGLGDVEKGDQNNDTQIFA
LAILLSSTFVYNTMNKIDQRALDLLH~~YVIELSNQLRTVSPPDLDGV~~~~~~~EDAAD
AVSFCPDLVWTLRDFYLSLE~ADGRHITADDYLENSLKLKEDT~~DENHQNFNLPRHCIQ
TFFARKKCFVFDSPTHWKKLAH~LPTLHNDELDPDFVQQVADFCSYIFHHSKAKTLSG~~
~GIKVNGPRLESLVLTYVNAISSGNLPCMENAVLALAQIKNSAAVQKAIAHYDQ~~~QMA
QKV~~QLPTENLQELLDLHRTCEKEAIEIFINNSFKDVDQNFQKELETLLEAKQDDFRKQ
NLEASSDRCSALLQDIFGPLEEY~VKQGVYSKPGGHCLFIQKREELKAKYYE~~EPRKGI
QAEEALQNYLQSKESVSDAILYTDLVFTAKEKERKEAYLK~~~~~A~~~~~~~EAEARRL
EEIQ~~RQNQQMMEERERQHQEQL~~RQMEIHRAQQLAQEQMAWEH*~~~~~~~~~~~~~
~~~~~~~~~~~~~~~~~~~~~~
>Myotis_myotis_GBP6_XM_036349025.1                
~~~~~~~~~~~~~~~~~~~~~~~~~~~~~~~~~~~~~~~~~~~~~~~~~~~~~~~~~~~~
~~~~~~~~~~~~~~~~~~~~~~~~~~~~~~~~~~~~~~~~~~~~~~~~~~~~MASRPNMM
APICLVENN~NE~QLSVNQEALEILDQISQPVVVVAIAGLYRTGKSYLMNRLAGQNH~~~
~~~~~~GFPLGSTVQSETKGIWMWCVPHLCKPDCTLVLLDTEGLGDVEKGDPKNDSWIFA
LAVLLCSSFVYNSLSTINHQALEQLH~~YVAELTELIRAKSSPTPDGV~~~~~~~EDSSE
FVSFFPDFIWVVRDFCLELE~LNGHPITADEYLENALKLVPGM~~NHKAQISNFRRECIR
NFFPRRKCFVFDRPTNDKKLLANIEKVEDKQLDPYFKEETKNFCSYILTQARTKTLRE~~
~GIMVTGKRLRTLVVTYVDAINNGSVPCLENAMTTLAQLENAGAVQKAANHYSE~~~QMA
QRV~~SFPTDTLQELLDLHTACEREAIAIFMEHSFKDDNQAFQKNLVEIIKDKQDKILLR
NEEASVKFCQEKLEQLSKSLMED~ISAGIFSVPGGHKLYVETKEKLEQEYWQ~~VPRKGL
KAHEVLQRFLQSQAATESSILQGDKGLTEEMKAMAAERAK~~~~~KEAA~~~~EKEQELL
RQKL~~QEQQQQMEAQKRSREENI~~LQLKEKLEREKENILREQNMI~~~~~LEHKLKVQ
EDLLREGFKSKSEDMNAEINHL
>Myotis_myotis_GBP6_XM_036349030.1                
~~~~~~~~~~~~~~~~~~~~~~~~~~~~~~~~~~~~~~~~~~~~~~~~~~~~~~~~~~~~
~~~~~~~~~~~~~~~~~~~~~~~~~~~~~~~~~~~~~~~~~~~~~~~~~~~~MASRPNMT
APICLVENN~NE~HLSVNQKALEILGQISQPVVVVAIVGLYRTGKSYLMNRLAGQNH~~~
~~~~~~GFPLGSTVQSETKGIWMWCVPHPTKPDCTLVLLDTEGLGDVEKGDPKNDSWIFA
LAVLLCSSFVYNSLSTINHQALEQLH~~YVTELTELIRAKSSPTPDGV~~~~~~~EDSSE
FVSFFPDFIWTVRDFILELE~LNGHPITADEYLENALKLVPGL~~NPKAQISNLPRECIR
HFFPRRKCFVFDRPINNKELLAHIEKVVDNQLDPNFKEQTKNFCSYILTQARTKTLRE~~
~GITVTGKRLRTLVVTYVDAINSGAVPCLENAVTTLAQLENSGAVQKAANHYSE~~~QMA
QRV~~SFPTDTLQELLDLHAACEKEAIAIFMEHSFKDDNHGFQKNLVEIIKDKQDKILLQ
NEEASVKFCQEKLEQLSKSLMEG~ISAGIFSVPGGHKLYMETKERLEQDYWK~~VPRKGV
KAHEVLQRFLQSQAATENSILQADKALTDGEKAMAAERAK~~~~~KEAA~~~~EKEQELM
KQKL~~QEQQQQMEAQKRSLEENI~~LQLKEKMERDRETIIREQNMI~~~~~LEHKLKVQ
EDLLREGFKKKSEEMNAEINHL
>Phyllostomus_discolor_GBP1_XM_036026389.1        
~~~~~~~~~~~~~~~~~~~~~~~~~~~~~~~~~~~~~~~~~~~~~~~~~~~~~~~~~~~~
~~~~~~~~~~~~~~~~~~~~~~~~~~~~~~~~~~~~~~~~~~~~~~~~~~~~MASETHMP
APVCLIENT~NG~KLAVNPEALKILSAITQPLVVVAIVGLYRTGKSYLMNKLAGKKK~~~
~~~~~~GFSLGSTVQSHTKGIWMWCVPHPEKADHTLVLLDTEGLGDVEKGDNQNDSWIFA
LAILLSSTFVYNSMGTINQQAMDQLH~~YVTELSDRIRAKSSPDANEV~~~~~~~EDSAD
FISFFPDFVWTLRDFSLNLE~ANGQSITEDEYLENSLKLKKVT~~NQKDENFNLPRLCIR
KFFPKKKCFIFDRPTHRKKLGQ~LETLHDDELDSDFVQQATVFCSYIFNSSKVKTLPG~~
~GIEVNGPRLENLVLTYVNAISSGGLPCMENAVLALAQIENSAAVKKAIALYDE~~~QMA
QKV~~QLPTETLQELLDLHRASEKEAIEVFIKNSFKDVDHLFQKELAAQLEKKQEDFCKQ
NMKASSDRCSALLKDIFSPLEED~IKQGIYSKPGGYRLFIQKMQELKKKYLQ~~EPRKGI
QSEEILQTYLESKEAVTETILQTDQTLTEKEKEIEEQRVK~~~~~AESA~~~~EATRKML
EEMQ~~IKNQQMMEQKEKSYQEHV~~KQLTEKMDKERAQLMAEQDRV~~~~~LSLKLQEQ
AQLLKEGFKRESEQLHKEIQNL
>Phyllostomus_discolor_GBP2_XM_036026387.1        
~~~~~~~~~~~~~~~~~~~~~~~~~~~~~~~~~~~~~~~~~~~~~~~~~~~~~~~~~~~~
~~~~~~~~~~~~~~~~~~~~~~~~~~~~~~~~~~~~~~~~~~~~~~~~~~~~MASETHMP
APVCLIENT~NG~KLAVNPEALKILSAITQPLVVVAIVGLYRTGKSYLMNKLAGKSK~~~
~~~~~~GFSLGSTVQSHTKGIWMWCVPHPEKPNHTLVLLDTEGLGDVEKGDNQNDSWIFA
LAVLLSSTFVYNSMGTINQMAMDQLH~~YVTELTERIRAKSSPDNGEV~~~~~~~EDSAD
FVSFFPAFVWTLRDFSLELE~VHGEPITPDEYLELSLRLKKGT~~DKKTKSFNEPRLCIR
KFFPKKKCFIFDRPAPRKQLAQ~LEQLQEEDLDFEFREQVAEFCSYIFRYSEAKTLSG~~
~GIIVTGPRLENLVLTYVNAISSGDLPCMENAVLALAEIENSAAVKKAIAHYDE~~~QMA
QKV~~QLPTQTLQELLDLHRASEKEAIEIFMNKSFKDVDQKFQKELAESLLAKRDDFCKR
NVKASSECCTALLQDIFSPLDED~VKEGKFSKPGGYQLFTQKQQKLKNEYYK~~VPRKGV
EAEETLRKYLESKEAVADAILQTDQSLTEMEKEIEVARIK~~~~~AESA~~~~EAAQNML
KEME~~EKTRQMMEEKEKSHQEHL~~KQLTDKMEQERAQLMAEHERV~~~~~LSLKLQEN
ERLLKEGFQEQSRKLQKEIHDL
>Phyllostomus_discolor_GBP4_XM_036027492.1        
~~~~~~~~~~~~~~~~~~~~~~~~~~~~~~~~~~~~~~~~~~~~~~~~~~~~~~~~~~~~
~~~~~~~~~~~~~~~~~~~~~~~~~~~~~~~~~~~~~~~~~~~~~~~~~~~~MASGSTTK
NPICLVENK~KN~QLTANPKALEILDKISQPVVVVAIVGLYRTGKSYLMNRLAGQKH~~~
~~~~~~GFTLGSTVRPETKGIWMWCLPHPSKLDHTLVLLDTEGLGDVEKGDPKNDSWIFA
LAVLLSSVFVYNSMGAINHQALEQLH~~YVTELTQLIRTKSSPSPGEE~~~~~~~DDSAE
FMSFFPDLVWAVRDFMLELE~MDGHPITADEYLQHALKLIPGE~~DPQIKKSNMPKLCIK
KFFPRQKCFVFDWPINDKISLRHMEEVSENQLDLNFQKQSKIFCDYIFTHSKAKTIRE~~
~EIIVTGNGLGILAKAYVDTINSGAVPCLENAVTALAQHENAAAVQKAADHYSE~~~QMA
QRV~~RFPTDTLQELLDLHAACEREAIAIFMKRSIKDDKQLFQKKLMETIRRREEDFLQQ
NEHASVKYCQAQLKQFTEPLMEN~ISKGTFSVPGGYNLYLEAMDKVEQSYNL~~VPRKGI
KANAVFQNFLQAQAATKESILQADKALTAGEKDLAAERAK~~~~~KLEA~~~~EKEQELL
RQQL~~NEKQEEMKAQEKSFEESM~~AQLKNKLEKDHENRLREWEEI~~~~~LEKKLKVS
LELSTTSNTEETEKMRKEISQL
>Phyllostomus_discolor_GBP6_XM_028511525.2        
~~~~~~~~~~~~~~~~~~~~~~~~~~~~~~~~~~~~~~~~~~~~~~~~~~~~~~~~~~~~
~~~~~~~~~~~~~~~~~~~~~~~~~~~~~~~~~~~~~~~~~~~~~~~~~~~~MASGPNMR
APICLVENI~NE~QLSVNQEALQILEQISQPVVVVAIVGLYRTGKSYLMNCLAGQNH~~~
~~~~~~GFPLGSTVQSKTKGIWMWCVPHPSKPNHTLVLLDTEGLGDVEKGDPKNDLWIFA
LAVLLSSVFIYNSMGTINHQALEQLH~~YVTELTELIRAKSSPTPDGV~~~~~~~DNSME
FVSFFPDFVWTVRDFTLELK~LNDHPITEDEYLENALKLIPGR~~NPKAQISNLPRECIR
HFFPKRKCFVFDRPIYDKQLLANIENVAEHQLNPQFREQTNNFCSYILTQSRTKTLRE~~
~GIMVTGKRLQTLVVSYVDAINSGAVPCLENAVTTLAQIENSVAVQKAADHYSE~~~QMA
QQV~~RFPTDTLQELLDLHAACEREAIEIFMEKSFKDKNQEFQKKLVEIIKDKKDDFMLQ
NEEESVKYCQAKLDQLSAALMES~ISAGTFSVPGGHKLYLETKERIEGDYCK~~VPRKGV
KANEVLQRFLQSQMAIEKSILQADKALTDGEKAMAEERAR~~~~~KEAA~~~~EKEQELM
KQKL~~QEQEQQMEAQKKSLEENI~~AQLKEKMERERENIIREQNMM~~~~~LEHKLKVQ
EELLKDGFRKKSEEMDAEINHL
>Phyllostomus_discolor_GBP6_XM_028512214.2        
~~~~~~~~~~~~~~~~~~~~~~~~~~~~~~~~~~~~~~~~~~~~~~~~~~~~~~~~~~~~
~~~~~~~~~~~~~~~~~~~~~~~~~~~~~~~~~~~~~~~~~~~~~~~~~~~~MASGPNMR
APICLVENI~NE~QLSVNQEALQILEQISQPVVVVAIVGLYRTGKSYLMNCLAGQNH~~~
~~~~~~GFPLGSTVQSETKGIWMWCVPHPSKPNHTLVLLDTEGLGDVEKGDPKNDSWIFA
LAVLLSSMLIYNSMGTITNQALEQLH~~YVTELTELIRAKSSPTPDGG~~~~~~~DDSME
FVSFFPDFVWTVRDFTLELK~LKGHPITEDEYLENALKLIPGG~~NPKVQIANLPRECIR
HFFLKRKCFVFDQPTKDKDLLANIENVPESELDPKFQEQTKNFCSYIYTQSRTKTLRE~~
~GIMVTGKRLQTLVVTYVDTINSGVVPCLENAVTILAQIENSAAMQKAADHYSE~~~QMV
QQV~~RFPTDTLQELLDLHTACEREAIAIFMEKSFKDEKQEFQKKLVKIIKDKKDNFMLQ
NEEESVKYCQAKLDQLSAALMES~ISAGTFSVPGGHKLYLETKERIKGDYCN~~VPRKGV
KANEVLQSFLQSQMTIEKSILQADEALTDGEKAMAEERAR~~~~~KEAA~~~~EKEQELM
KQKL~~QEQEQHREAERRSLEENI~~SQLKEKMEQDRENIIREQTMM~~~~~LEHKLKVQ
EDLLTEQFRKKSEAMNAEINQL
>Phyllostomus_discolor_GBP7_XM_036026386.1        
~~~~~~~~~~~~~~~~~~~~~~~~~~~~~~~~~~~~~~~~~~~~~~~~~~~~~~~~~~~~
~~~~~~~~~~~~~~~~~~~~~~~~~~~~~~~~~~~~~~~~~~~~~~~~~~~~MASGSMTM
NPICLVENQ~KN~QLRINPKALEILDKISQPVVVVAIAGPHRTGKSYLMNRLAGTNP~~~
~~~~~~DFPLGFMMKSETKGIWMWCVPHSSKPNHTLVLLDTEGLGNVEKGDPKNDSWIFA
LAVLLSSVFVYNSMGAINHQALEQLH~~YVTELTQLIRTKSSPSPGEE~~~~~~~DDSAE
FMSFFPDLVWAVRDFTLELE~MDGSPITADEYLRNALKLIPGE~~DPQIQESNLPREFIR
KFFPRMNCLVLDQPTNDKRLLQHMEDVSENQLDLNFQEQSKNFCQYIFTHAKTKTIRE~~
~EIIITGNGLGTLAKAYVDTINSGAVPCLENAVATLAQMENSAAVQKAVDHYSE~~~QMA
QQI~~RFPTDTLQELLDLHVTCEREAIKVFMENSFKDDNQVFQKKLMETIEMRKEDFLLQ
NEEESGKYCQVQLKQLSEPLMEK~ILRGTFSVPGGYNLYLEAMDNIEQSYNL~~VPRKGI
KANEVLQSFLQTQAATKESILQGDKALTPGEKDLAAEHAK~~~~~NWEA~~~~EKEQELI
RQKQ~~KEQEEKSEAQEKSFQENL~~IQLKEKMKRASENRLKVLERT~~~~~LEHKLKIQ
EELQVEGFEKESEKIGKEINQL
>Pipistrellus_kuhlii_GBP1_XM_036446854.2          
~~~~~~~~~~~~~~~~~~~~~~~~~~~~~~~~~~~~~~~~~~~~~~~~~~~~~~~~~~~~
~~~~~~~~~~~~~~~~~~~~~~~~~~~~~~~~~~~~~~~~~~~~~~~~~~~~MASDKHMP
GPVCLIENT~DT~QLVVNPEALKILSAITQPVVVVAIVGLYRTGKSYLMNKLAGQKK~~~
~~~~~~GFSLGSTVQSHTKGIWMWCVPHPKKQNYTLVLLDTKGLGDEEKGDNQNDSWIFA
LAILLSSTFVYNSMGTINHQAMDELR~~YVTELTDKIRAKSSPDANEV~~~~~~~EDSAD
FVSFFPDFVWTLRDISLKLEELDGQPTSADEYLQNSLKLKKVP~~SPKYENFNLPRLCIR
KFFPKKKCFIFDRPTNQKKLGQ~LETMHDDELDPEFVQQTADFCSYIFTNSNVKTLSG~~
~DIQVNGSRLETLVLTYVDAISSGDLPCMENAILALAQIENSAAVKKAIAHYDQ~~~QMG
EKV~~ELPTETLQELVDLHMASEKEAIEIFMKNSFKDVDHLFQKELAAQLQKRCNDFYKE
NMKASSDRCSALLKDIFHSLEED~IKQRVYSKPGGYHLLMQTVNELKKKYLQ~~EPRKGI
QSKEVLQTYLRSKESVTEEILQADNTLTNMEKLIEVQRVK~~~~~AESA~~~~EAAAKML
EEMQ~~KKNQQMLEEEEKSYQEHV~~KQLTKKMEQDRVQLMAEQEEA~~~~~LALKLREQ
LFLLKEGSQNKNRQLQREIDNL
>Pipistrellus_kuhlii_GBP1_XM_036446857.2          
~~~~~~~~~~~~~~~~~~~~~~~~~~~~~~~~~~~~~~~~~~~~~~~~~~~~~~~~~~~~
~~~~~~~~~~~~~~~~~~~~~~~~~~~~~~~~~~~~~~~~~~~~~~~~~~~~MASDMHMP
SPVCLIENT~ST~KLVVNPEALKILSAIAQPVVVVAIVGLYRTGKSYLMNKLAGQKK~~~
~~~~~~GFSLGSTVQSHTKGIWMWCVPHPKKPNHTLVLLDTEGLGDVEKGDNQNDSWIFA
LAILLSSTFVYNSMGTINQQAMDQLH~~YVTELTKKIRAKSSPDANED~~~~~~~EDSAD
FVSFFPDFVWTLRDFPLELE~VDGQPISADEYLQNSLKLKQGT~~SPKDENFNLPRLCIR
KFFPKKKCFIFDQPTHRKKLGQ~LEIMHDDELDAEFVQQAADFCSYIFTNSKVKTLSG~~
~NIQVNGPRLETLVMTYVDAISSGDLPCMENAVLALAQIENSAAVKKAIAHYDQ~~~QMG
EKV~~ELPTETLQELLDLHMASEKEAIEVFMKNSFKDVDNLFQKGLAAQLEKRRDDFYKE
NIKASSDRCSALLKDIFDSLEED~IKQGVYSKPGGYRLLMQTVHELKKKYLQ~~EPRKGI
QSEEVLQTYLKSKESVIDAILQTDQNLTVKEKEIEVQRVK~~~~~AESA~~~~EAAAKML
EEMH~~KKNQQMMEEKEKSFQEHV~~KQLTEKMEQERAQLMAEQERT~~~~~MALKLEEQ
ALLLKEGFQNESRTLQREIDSL
>Pipistrellus_kuhlii_GBP7_XM_045584365.1          
~~~~~~~~~~~~~~~~~~~~~~~~~~~~~~~~~~~~~~~~~~~~~~~~~~~~~~~~~~~~
~~~~~~~~~~~~~~~~~~~~~~~~~~~~~~~~~~~~~~~~~~~~~~~~~~~~MASEYTLM
DPICLVENQ~NN~QLTVNPTALEILDKISQPVVVVAIVGLYRTGKSYLMNRLAGKNH~~~
~~~~~~GFPLGSTVRSETKGIWMWCVPHPSKPNHTLVLLDTEGLGDVEKDDPKNDLWIFA
LAVLLSSMFVYNSMGSINHQALEQLH~~YVTELTKLIRAKSSPSSGEI~~~~~~~EDSAE
FASFFPDFVWVVRDFTLDLK~LDGCTVTEDEYLEKALKLVPGE~~DPQIQKSNMPRECIR
KFFPRRKCFVFEHPTNDKKVLHYVEEMSENQLEWNFQEQSKNFCQYILTHAKTKTLRE~~
~EIIVTGIGLGTLAKAYVDAINSGAVPCLENTVTTLAQGENSVAVQKAADHYSE~~~QMA
QKV~~SFPTDTLQELLDLHASCEREAIEIFMERSFNDDKQVFQKKLMETITMKKEYFLLQ
NEEASGKYCQAQLKQLSEPLMES~ISRGTFSVPDGYKLYLEAMDKLEQSYNT~~VPRKGV
KAHEVLQSFVQSQAAIKESILQADKALTAEEKALEDPWGT~~~~~AEHA~~~~KNQEAEK
EQEL~~LRQKQKEQQEKLDAQDKS~~FQEHLVQLKEKIRKQSENRLR~~~~~EQERILEH
KQKILEELLIEGFENESEKMRK
>Pipistrellus_kuhlii_GBP5_XM_036446862.2          
~~~~~~~~~~~~~~~~~~~~~~~~~~~~~~~~~~~~~~~~~~~~~~~~~~~~~~~~~~~~
~~~~~~~~~~~~~~~~~~~~~~~~~~~~~~~~~~~~~~~~~~~~~~~~~~~~MASEILMP
GPVCLIENI~EG~KLVVNQEALKILSAFTQPLIVVAIVGLYRTGKSYLMNKLVGRNE~~~
~~~~~~GFSVGSSVQSHTKGIWMWCVPHPAEPNHTLVLLDTEGLGDVEKGDQKNDTQIFA
LAILLSSTFVYNTMNLIDQRAIDLLY~~YVIELSNHLSTVSPPDLDGV~~~~~~~EDAAD
AVSFCPDLVWTLRDFYLSLE~ADGKHITADDYLENSLKLKEDT~~DENHQIFNLPRRCIQ
TFFARKKCFVFNSPTHRKKLAQ~LPTLHNDELDLDFVQQVEDFCSYILHHSKTKNLPG~~
~GIEVNGPCLESLVLTYVNAISSGNLPSMENTVLALAQIKNSTAVQKAIAHYDQ~~~QMG
QKV~~QLPTENLQELLNLHRTSEKEAIEVFIKNSFKDVDQRFQKELETLLKGKQDDFRKQ
NLEASSDHCSALLQDIFGPLEEY~VKQGIYLKPGGHRLFIQKREELKAKYYQ~~EPRKGI
QAEETLQNYLQSKESMSDGILYSDLVFTAKEKERKEAYLK~~~~~AEAA~~~~KADTRML
EEFK~~RHNQQMMEERERQHQEHL~~RQMEINREQQLEEQQMAMERQ~~~~~LQEEAEKQ
LKRQQSEMRSLLNEFLQLSQAK
>Pipistrellus_kuhlii_GBP6_XM_036446845.2          
~~~~~~~~~~~~~~~~~~~~~~~~~~~~~~~~~~~~~~~~~~~~~~~~~~~~~~~~~~~~
~~~~~~~~~~~~~~~~~~~~~~~~~~~~~~~~~~~~~~~~~~~~~~~~~~~~MASKSNMM
APVCLVENN~NE~HLSVNQEALEFLDQISQPVVVVAIAGPYRTGKSYLMNQLAGQNH~~~
~~~~~~GFPLGSTVQSETKGIWMWCVPHPSKPDCTLVLLDTEGLGDVEKGDPKDDLWIFA
LAVLLSSMFVYNSLSTINHQALEQLH~~YVTELTELIRAKSSLTPDGI~~~~~~~EDSAE
FVSFFPDFIWAVRDFSLELE~LNGLPITEDEYLENSLKLIPGM~~NHKAQISNLPRECIR
NFFPRRKCFVFDRPTNDKKLLANIEKVADNQLDPNFKEETKNFCSYIFTQARTKTLRE~~
~GIMINGKRLKTLVETYVTAINNGLVPCLENAMTTLAQIENSRAIQKAADHYSK~~~QMA
QRV~~SFPTDTLQELLDLHAACEREAIAIFMENSFKDENQVFLKDLVKIIKDKQNEFLLQ
NEDASVKYCQDTLKQLSKPLMEG~ISAGMFSVPGGHKLYMETKGKIEQDYCQ~~VSKKGV
KANEVLYRFLQSLAATENSILQADKALTDGEKAIAVEQAK~~~~~KEAA~~~~EKEQELK
KQEL~~QEQEQQMEAHRRSREENI~~LQLTEKIEKENEIIIREQNMM~~~~~LEHKLKVQ
EDLLREGFKKKSEDMNVEINHL
>Pipistrellus_kuhlii_GBP6_XM_045584374.1          
~~~~~~~~~~~~~~~~~~~~~~~~~~~~~~~~~~~~~~~~~~~~~~~~~~~~~~~~~~~~
~~~~~~~~~~~~~~~~~~~~~~~~~~~~~~~~~~~~~~~~~~~~~~~~~~~~~~~~~~~~
~~~~~~~~~~~~~~~~~~~~~~~~~~~~~~~~~~~~~~~~~~~~~~~~~~~~~~~~~~~~
~~~~~~~~~~~~~~~~~~~~~~~~~~~~~~~~~~~~~~~~~~~~~MYFQSDPKDDLWIFA
LAVLLSSMFVYNGLSTINHQALEQLH~~YVTELTELIRAKSTLTPDGI~~~~~~~EDSAE
FVSFFPDFIWAVRDFSLELE~LNGLPITEDEYLENSLKLIQGM~~NHKAQISNLPRECIR
NFFPRRKCFVFDQPTNDKKLLDNIEKVAANQLDPNFKEETKNFCSYIFTQARTKTLRE~~
~GIMINGKRLRTLVETYVTAINSGAVPCLEDTMTTLAQIENSRAVQKAADHYSK~~~QMA
QRV~~SCPTDTLQELLDLHAACEREAIAIFMENSFKDENQVFQKNLVEIIKHKQDEFLLQ
NEDASVKYCQDTLKQLSKPLMEG~ISAGMFSVPGGHKLYMERKEKIEQDYLLGQVPKKGV
KANEVLCRFLQWQAATENSILQGDKVLTDEMKAMAGKRTK~~~~~KEAA~~~~EKEQELM
KQKL~~QEQEQQMEADRRSRPENI~~LQLMKKIEKNIENIIKEKNMM~~~~~LGHKLKVQ
EDLLREGFKKKYEDMNVEINHL
>Pipistrellus_kuhlii_GBP6_XM_036446849.2          
~~~~~~~~~~~~~~~~~~~~~~~~~~~~~~~~~~~~~~~~~~~~~~~~~~~~~~~~~~~~
~~~~~~~~~~~~~~~~~~~~~~~~~~~~~~~~~~~~~~~~~~~~~~~~~~~~MASRPNMM
TPICLVENI~NE~RLSVNQKALEILDQISQPVVVVAIVGLYRTGKSYLMNRLAGQNY~~~
~~~~~~GFPLGSTVQSETKGIWMWCVPHPYKPDCTLVLLDTEGLGNVEKGDPKNDSWIFA
LAVLLCSSFVYNSMNTINHQALEQLH~~YVTELTKLIKAKSSLIPDGI~~~~~~~ENSTE
FVSFFPDFIWAVRDFTLELE~LNGHPITEDEYLENALKLIPGR~~NPKAQKSNLPRECIR
NFFPKRKCFVFDRPINDKELLANIEKVAEYQLDPKFQEQTKNFCSYILTQARAKTLRE~~
~RITITGKRLRTLVVTYVDAINSGAVPCLENAVTTLAQLENSAAVQKAADHYSE~~~QMA
QRV~~SFPTDTLQELLDLHAACEREAIAIFMENSFKDENQEYLKHLMEIIKDKQDKFLLQ
NEDASVQYCQDKLEQLSKSLMEA~ISAGMFSVPGGHKLYMETKGKIEQDYWQ~~VPKKGV
KANEVLQRFLQSQAAIENSILQADKALTDGEKAMAAERAK~~~~~KEAA~~~~EKEQEVM
KQKL~~QEQQQQMEAQKKSLEENI~~LQLKEKMEKERENIIKEQTMM~~~~~LEHKLKVQ
EDLLNEGFKKKADEMNAEISNL
>Pteropus_alecto_GBP5_XM_025052109.1              
~~~~~~~~~~~~~~~~~~~~~~~~~~~~~~~~~~~~~~~~~~~~~~~~~~~~~~~~~~~~
~~~~~~~~~~~~~~~~~~~~~~~~~~~~~~~~~~~~~~~~~~~~~~~~~~~~~~~~~~~~
~~~~~~~~~~~~~~~~~~~~~~~~~~~~~~~~~~~~~~~~~~~~~~~~~~~~~~~~~~~~
~~~~~~~~~~~~~~~~~~~~~~MWCVPHSKKPDHTLVLLDTEGLGDVEKDDKNNDTQIFA
LAILLSSTFVYNTMNKIDQRAIDLLY~~YVTELSNLLRTLSSSDLDEV~~~~~~~EDAAD
FVSFYPDLVWTLRDFYLSLQ~ADGQLITADDYLENSLRPKQDT~~DQNLQNFNLPRLCIQ
KFFPIKKCFVFDLPTHQKKLTQ~LETLNNDELYPDFVRQVTDFCYYIFHYSKTKTLSG~~
~GIEVNGPYLESLVLTYVNVISSGDLPCVENSVLALAQTKNLTAVKKAIAHYDQ~~~QMG
QKV~~QLPVETLLELLDLHSASEIEAFEVFTKNSFKDVDQRFQKELKTLLKAKRDDLCKQ
NLEVSSDYCSALLQNIFGPLEED~VKRGIYSKPGGHRLFIQKTEELKAKYYQ~~EPRKGI
QAEETLQXILQSKESVSNTILQTDLALTAREKEMEEASIK~~~~~AEAA~~~~KAEAQRL
KEIQ~~RQNEQMMQQRERLHQEQV~~RQMEIYRANFLAQQQRDLDRR~~~~~LQEEAAQQ
KRIQAEIRRLQNELQQLQWVDP
>Pteropus_alecto_GBP1_XM_006919388.3              
~~~~~~~~~~~~~~~~~~~~~~~~~~~~~~~~~~~~~~~~~~~~~~~~~~~~~~~~~~~~
~~~~~~~~~~~~~~~~~~~~~~~~~~~~~~~~~~~~~~~~~~~~~~~~~~~~MDSETQMP
GPVCLIENT~EN~ELTVNPKALEILSAITQPLVVVAIVGLYRTGKSYLMNKLAGKKK~~~
~~~~~~GFSLGSTVQSHTKGIWMWCVPHPEKPDHTLVLLDTEGLGDVEKGDNQNDSWIFA
LAVLLSSTFVYNSMGTINQQAMDQLQ~~YVTELTNRIRAKSSPNANED~~~~~~~ENSAD
FVSFFPDFVWTLRDFTLQLE~ADGQPISADEYLENSLKLKQGT~~NQKDKNFNLPRLCIR
KFFPQKKCFIFDRPTHRKKLGQ~LETLNDNELDPEFNQQTITFCSYIFKNSKTKTLSG~~
~GIEVNGPRLKSLVLTYVKAISSGGLPCMENAVLALAQIENSAAVRKAIDHYDQ~~~QMG
EKL~~QLPTDTLQELLELHKASEKEAIEIFIKNSFKDVDHLHQKELAAQLEKKRDDFYKQ
NMKASSDRCSALLKDLFDPLEED~IKQGIYSKPGGYRLFIQKINELKKKYLQ~~EPRKGI
QADEVLQTYLTSKESVTDAILQTDQSLTEKEKDIEVQRVK~~~~~AESA~~~~EAAAKML
EEMQ~~IKNQQMMEQKEKSHEEHV~~KQLTEKMQAERAQLMAEQERT~~~~~VALKLQEQ
SRLLKEGFQNESKQLHNEIQNL
>Pteropus_alecto_GBP6_XM_006905828.3              
~~~~~~~~~~~~~~~~~~~~~~~~~~~~~~~~~~~~~~~~~~~~~~~~~~~~~~~~~~~~
~~~~~~~~~~~~~~~~~~~~~~~~~~~~~~~~~~~~~~~~~~~~~~~~~~~~MTFGPNMM
APICLVENT~NQ~RLSVNQQALQILDELSQPVVVVAIVGLYRTGKSYLMNRLAGQNH~~~
~~~~~~GFPLGPTVQSETKGIWMWCVPHPSKPNHTLVLLDTEGLGDVEKGDPKNDSWIFA
LAVLLCSSFVYNSMSTINHQALEQLH~~YVTELTERIRAKSSPTPDGV~~~~~~~EDSTE
FVSFFPDFIWTVRDFTLALM~LNGRPITEDEYLENALKLVPGR~~NPRVQLSNLPRECIR
HFFPKRKCFVFDRPTTDKNLLATIENVAENQLEPKFQEQSRNFCSYIYTQARTKTLRE~~
~GIMVTGKRLRTLVVTYVDTINSGAVPCLENAVTTLAQLENSAAVQKAVDHYSE~~~QMV
QRV~~RFPTDTLQELLDLHAACEREAIAIFMENSFKDEKQAFQKRLVEILKNKKEDFLLQ
NEEASVKYCQAELDQLSATLMES~IXXXXXXXXXXHKLYLETKEKIERDYRQ~~VPRKGV
KANEVLQSFLQSQLAVEKSILQSDKALSAGEKTMAEERAR~~~~~KEAA~~~~EKEQELL
RQRL~~QEQQQGMEAQERSLQENI~~AQLKEKLERERLMREQNMMLE~~~~~HKLKVQED
MLNSGFQRQAEEMKAEINHLKN
>Pteropus_alecto_GBP7_XM_006919389.3              
~~~~~~~~~~~~~~~~~~~~~~~~~~~~~~~~~~~~~~~~~~~~~~~~~~~~~~~~~~~~
~~~~~~~~~~~~~~~~~~~~~~~~~~~~~~~~~~~~~~~~~~~~~~~~~~~~MASGSTMM
EPICLIENQ~KN~RLRVNPNALKILQENSQPVVVVAIVGPYRTGKSYLMNRLAGQNH~~~
~~~~~~GFPLGSTVQSKTKGIWMWCVPHPSKPNHTLVLLDTEGLGDVEKGDSNNDSWIFA
LAVLLSSMFVYNNVGIINHQALEQLH~~YVTELTKLIRTKSSPSSGEV~~~~~~~HDSAN
FVSFFPDFVWAARDFMMELV~WKGHPITEDEYLENALKLIPGE~~NHQTQKSNLSRESIR
KFFPKRKCFVFDWPTNDKKLLLHIEEASENQLEQNFQVQSKNFCSYIFTHAKTKTLRE~~
~GLIVTGNRLATLAETYVNSINSGAIPCLENAVINLAERENLVALHAAANYYSEYSEQMA
QRV~~KFPTDTLQELLDLHAACDKEAIAVFMENSFKDDKLEFQKKLVETIEGKKGEFLLQ
NEEASAKYCQAQLKQLSETLMES~ISRGIFSVPGGHNLYLEARNTVERSYQL~~VPRKGV
KANEVLQSFLQSQAAIEKSILQSDKALTTAEKATLAERAK~~~~~NVAT~~~~EKELALL
IQKV~~QEQEEKLKAQQKSYNENM~~AQLKIKLERTEKTLLEETERM~~~~~LEHKLKIQ
KELFTEGFKKKYEEMNKEINQL
>Pteropus_giganteus_GBP5_XM_039838753.1           
~~~~~~~~~~~~~~~~~~~~~~~~~~~~~~~~~~~~~~~~~~~~~~~~~~~~~~~~~~~~
~~~~~~~~~~~~~~~~~~~~~~~~~~~~~~~~~~~~~~~~~~~~~~~~~~~~MEPETQMP
GPVCLIENT~NG~QLVVNPEALKILSAIMQPLVVVAIVGLCHTGKSYLMNQLAGKNK~~~
~~~~~~GFSVGSTVQSHTKGIWMWCVPHPKKPDHTLVLLDTEGLGDVEKGDKNNDTQIFA
LAILLSSTFVYNTINKIDQRAIDLLY~~YVTELSDLLRTLSSSDLDEV~~~~~~~EDAAD
FVSFYPDLVWTLRDFYLSLQ~ADGQLITADDYLENSLRPKQDT~~DQNLQNFNLPRLCIQ
KFFPIKKCFVFDLPTHQKKLTQ~LETLNNDELYPDFVRQVTDFCYYIFHYSKTKTLSG~~
~GIEVNGPYLESLVLTYVNVISSGDLPCMENSVLALAQTKNLTAVKKAIAHYDQ~~~QMG
QKV~~QLPVETLLELLDLHSASEIEAFEVFTKNSFKDVDQRFQKELKTLLKAKQDDLCKQ
NLEISSDYCSALLQNIFGPLEED~VKRGIYSKPGEHRLFIQKTEELKAKYYQ~~EPRKGI
QAEETLQKYLQSKESVSNTILQTDLALTAREKEMEEARIK~~~~~AEAA~~~~KAEAQRL
KEIQ~~RQNEQMMQQRERLHQEQV~~RQMEINRANFLAQQQRDLERR~~~~~LQEEAAQQ
KRIRAEIRRLQNELQQLQWVDP
>Pteropus_giganteus_GBP1_XM_039838752.1           
~~~~~~~~~~~~~~~~~~~~~~~~~~~~~~~~~~~~~~~~~~~~~~~~~~~~~~~~~~~~
~~~~~~~~~~~~~~~~~~~~~~~~~~~~~~~~~~~~~~~~~~~~~~~~~~~~MDSETQMP
GPVCLIENT~EN~ELTVNPKALKILSAITQPLVVVAIVGLYRTGKSYLMNKLAGKKK~~~
~~~~~~GFSLGSTVQSHTKGIWMWCVPHPEKPDHTLVLLDTEGLGDVEKGDNQNDSWIFA
LAVLLSSTFVYNSMGTINQQAMDQLQ~~YVTELTNRIRAKSSPNANED~~~~~~~ENSAD
FVSFFPDFVWTLRDFTLELE~ADGQPISADEYLENSLKLKQGT~~NQKDKNFNLPRLCIR
KFFPQKKCFIFDRPTHRKKLGQ~LETLNDNELDPEFNQQTITFCSYIFNNSKTKTLSG~~
~GIEVNGPRLESLVLTYVKAISSGDLPCMENAVLALAQIENSAAVRKAIDHYDQ~~~QMG
EKL~~QLPTDTLQELLELHEASEKEAIKIFIKNSFKDVDHLHQKELAAQLEKKRDDFYKQ
NMEASSDRCSALLKDLFDPLEED~IKQGIYSKPGGYRLFIQKINELKKKYLQ~~EPRKGI
QADEVLQTYLTSKESVTDAILQTDQSLTEKEKDIEVQRVK~~~~~AESA~~~~EAAAKML
EELQ~~IKNQQMMEQKEKSHEEHV~~KQLTEKMQAERAHLMAEQERT~~~~~VALKLQEQ
SRLLKEGFQNESRQLHNEIQNL
>Pteropus_giganteus_GBP6_XM_039838776.1           
~~~~~~~~~~~~~~~~~~~~~~~~~~~~~~~~~~~~~~~~~~~~~~~~~~~~~~~~~~~~
~~~~~~~~~~~~~~~~~~~~~~~~~~~~~~~~~~~~~~~~~~~~~~~~~~~~MTFGPNMM
APICLVENT~NQ~RLSVNQQALQILDKISQPVVVVAIVGLYRTGKSYLMNRLAGQNH~~~
~~~~~~GFPLGSTVQSETKGIWMLCVPHPSKPNHTLVLLDTEGLGDVEKGDPKNDSWIFA
LAVLLCSSFVYNSMSTINHQALEQLH~~YVTELTELIRAKSSPTPDGV~~~~~~~QDSTE
FVSFFPDFIWTVRDFTLALM~LNGRPITEDEYLENALKLVPGR~~NPRVQLSNLPRECIR
HFFPKRKCFVFDRPTTDKNLLATIENVAENQLEPKFQEQSRNFCSYIYTQARTKTLRE~~
~GIMVTGKRLRTLVVTYVDTINSGAVPCLENAVTTLAQLENSAAVQKAVDHYSE~~~QMV
QRV~~RFPTDTLQELLDLHAACEREAIAIFMENSFKDEKQAFQKRLVEILKNKKEDFLLQ
NEEASVKYCQAELDQLSATLMES~ISAGTFSVPGGHKLYLETKEKIERDYRQ~~VPRKGV
KANEVLQSFLQSQLAVEKSILQSDKALSAGEKAMAEERAR~~~~~KEAA~~~~EKEQELL
RQRL~~QEQQQKMEELERSLQENI~~AQLKEKLERERENLIREWNMM~~~~~LDHKLKVQ
EDMLNSGFQRQAEELKAEINHL
>Pteropus_giganteus_GBP7_XM_039838751.1           
~~~~~~~~~~~~~~~~~~~~~~~~~~~~~~~~~~~~~~~~~~~~~~~~~~~~~~~~~~~~
~~~~~~~~~~~~~~~~~~~~~~~~~~~~~~~~~~~~~~~~~~~~~~~~~~~~MASGSTMM
EPICLIENQ~KN~QLRVNPNALKILQENSQPVVVVAIVGLYRTGKSYLMNRLAGQNH~~~
~~~~~~GFPLGSTVQSQTKGIWMWCVPHPSKPNHTLVLLDTEGLGDVEKGDSNNDSWIFA
LAVLLSSMFVYNNVGIINHQALEQLH~~YVTELTKLIRTKSSPSSGEV~~~~~~~PDSAN
FVSFFPDFVWAARDFMMELV~WKGHPITEDEYLENALKLIPGE~~NHQTQKSNLSRESIR
KFFPKRKCFVFDWPTNDKKLLLHIEEASENQLEQNFQVQSKNFCSYIFTHAKTKTLRE~~
~GLIVTGNRLATLAETYVNSINSGAIPCLENAVINLAERENSVAVQKAANYYSE~~~QMA
QRV~~KFPTDTLQELLDLHAACDKEAIAVFMENSFKDDKLEFQKKLVETIEGKKGEFLLQ
NEEASAKYCQAQLKQLSETLMES~ISRGIFSVPGGHNLYLEARNTVERSYQL~~VPRKGV
KANEVLQSFLQSQAAIEKSILQSDKALTTAEKATLAERAK~~~~~NVAT~~~~EKELALL
IQKV~~QEQEEKLKAQQKSYNENM~~AQLKIKLERTEKTLLEETERM~~~~~LEHKLKIQ
KELFNEGFKEKYEEINKEIKQL
>Pteropus_vampyrus_GBP5_XM_011355695.2            
~~~~~~~~~~~~~~~~~~~~~~~~~~~~~~~~~~~~~~~~~~~~~~~~~~~~~~~~~~~~
~~~~~~~~~~~~~~~~~~~~~~~~~~~~~~~~~~~~~~~~~~~~~~~~~~~~MEPETQMP
GPVCLIENT~KG~QLVVNPEALKILSAITQPLVVVAIVGLCRTGKSYLMNQLAGKNK~~~
~~~~~~GFSVGSTVQTHTKGIWMWCVPHPKKSDHTLVLLDTEGLGDVEKGDKNNDTQIFA
LAILLSSTFVYNTINKIDQRAIDLLY~~YVTELSDLLRTLSSSDLDEV~~~~~~~EDAAD
FVSFYPDLVWTLRDFYLSLQ~ADGQLITADDYLENSLRPKQDT~~DQNLQNFNLPRLCIQ
KFFPIKKCFVFDLPTHQKKLTQ~LETLNNDELYPDFVRQVTDFCYYIFHYSKTKTLSG~~
~GIEVNGPYLESLVLTYVNVISSGDLPCMENSVLALAQTKNLTAVKKAIAHYDQ~~~QMG
QKV~~QLPVETLLELLDLHSASEIEAFEVFTKNSFKDVDQRFQKELKTLLKAKQDDLCKQ
NLEISSDYCSALLQNIFGPLEED~VKRGIYSKPGGHRLFIQKTEELKAKYYQ~~EPRKGI
QAEETLQKYLQSKESVSNTILQTDLALTAREKEMEEARIK~~~~~AEAA~~~~KAEAQRL
KEIQ~~RQNEQMMQQRERLHQEQV~~RQMEINRANFLAQQQRDLERR~~~~~LQEEAAQQ
KRIRAEIRRLQNELQQLQWVDP
>Pteropus_vampyrus_GBP1_XM_011355608.2            
~~~~~~~~~~~~~~~~~~~~~~~~~~~~~~~~~~~~~~~~~~~~~~~~~~~~~~~~~~~~
~~~~~~~~~~~~~~~~~~~~~~~~~~~~~~~~~~~~~~~~~~~~~~~~~~~~MDSETQMP
GPVCLIENT~EN~ELTVNPKALKILSAITQPLVVVAIVGLYRTGKSYLMNKLAGKKK~~~
~~~~~~GFSLGSTVQSHTKGIWMWCVPHPEKPDHTLVLLDTEGLGDVEKGDNQNDSWIFA
LAVLLSSTFVYNSMGTINQQAMDQLQ~~YVTELTNRIRAKSSPNANED~~~~~~~ENSAD
FVSFFPDFVWTLRDFTLELE~ADGQPISADEYLENSLKLKQGT~~NQKDKNFNLPRLCIR
KFFPQKKCFIFDRPTHRKKLGQ~LEMLNDNELDPEFNQQTITFCSYIFNNSKTKTLSG~~
~GIEVNGPRLESLVLTYVKAISSGDLPCMENAVLALAQIENSAAVQKAIDHYDQ~~~QMG
EKL~~QLPTDTLQELLELHEASEKEAIKIFIKNSFKDVDHLHQKELAAQLEKKRDDFYKQ
NMEASSDRCSALLKDLFDPLEED~IKQGIYSKPGGYCLFIQKINELKKKYLQ~~EPRKGI
QADEVLQTYLTSKESVTDAILQTDQSLTEKEKDIEVQRVK~~~~~AESA~~~~EAAAKKL
EEMQ~~IKNQQMMEQKAKSHEEHV~~KQLTEKMQAERAQLMAEQERT~~~~~VALKLQEQ
SRLLKEGFQNESRQLHNEIQNL
>Pteropus_vampyrus_GBP6_XM_011387077.2            
~~~~~~~~~~~~~~~~~~~~~~~~~~~~~~~~~~~~~~~~~~~~~~~~~~~~~~~~~~~~
~~~~~~~~~~~~~~~~~~~~~~~~~~~~~~~~~~~~~~~~~~~~~~~~~~~~MTFGPNMM
APICLVENT~NQ~RLSVNQQALQILDELSQPVVVVAIVGQYRTGKSYLMNRLAGQNH~~~
~~~~~~GFPLGCTVKSETKGIWMWCVPHPSKPNHTLVLLDTEGLGDVEKGDPKNDSWIFA
LAVLLCSSFVYNSMSTINHQALEQLH~~YVTELTELIRAKSSPTPDGV~~~~~~~EDSTE
FVSFFPDFIWTVRDFTLALM~LNGRPITEDEYLENALKLVPVR~~NPRVQLSNLPRECIR
HFFPKRKCFVFDRPTTDKNLLATIENVAENQLEPKFQEQSRNFCSYIYTQARTKTLRE~~
~GIMVTGKRLRTLVVTYVDTINSGAVPCLENAVTTLAQLENSAAVQKAVDHYSE~~~QMV
QRV~~RFPTDTLQELLDLHAACEREAIAIFMENSFKDEKQAFQKQLVEILKNKKEDFLLQ
NEEASVKYCQAELDQLSATLMES~ISAGTFSVPGGHKLYLETKEKIEQDYRQ~~VPRKGV
KANEVLQSFLQSQLAIEKSILQSDKALSAGEKAMAEERAR~~~~~KEAA~~~~EKEQELL
RQRL~~QEQQQEMEAQERSLQENI~~AQLKEKLERERENLMREWNMM~~~~~LDHKLKVQ
EDMLNSGFQRQAEEMKAEINHL
>Pteropus_vampyrus_GBP7_XM_011355609.2            
~~~~~~~~~~~~~~~~~~~~~~~~~~~~~~~~~~~~~~~~~~~~~~~~~~~~~~~~~~~~
~~~~~~~~~~~~~~~~~~~~~~~~~~~~~~~~~~~~~~~~~~~~~~~~~~~~MASGSTMM
EPICLIENQ~KN~QLRVNPNALKILQENSQPVVVVAIVGLYRTGKSYLMNRLAGQNH~~~
~~~~~~GFPLGSTVQSQTKGIWMWCVPHPSKPNHTLVLLDTEGLGDVEKGDSNNDSWIFA
LAVLLSSMFVYNNVGIINHQALEQLH~~YVTELTKLIRTKSSPSSGEV~~~~~~~PDSAN
FVSFFPDFVWAARDFMMELV~WKGHPITEDEYLENALKLIPGE~~NHQTQKSNLSRESIR
KFFPKRKCFVFDWPTNDKKLLLHIEEASENQLEQNFQVQSKNFCSYIFTHAKTKTLRE~~
~GLIVTGNRLATLAETYVNSINNGAIPCLENAVINLAERENSVAVQKAANYYSE~~~QMA
QRV~~KFPTDTLQELLDLHAACDKEAIAVFMENSFKDDKLEFQKKLMETIEGKKGEFLLQ
NEEASAKYCQAQLKQLSETLMES~ISRGIFSVPGGHNLYLEARNTVERSYQL~~VPRKGV
KANEVLQSFLQSQAAIEKSILQSDKALTTAEKATLAERAK~~~~~NVAT~~~~EKELALL
IQKV~~QEQEEKLKAQQKSYNENM~~AQLKIKLERTEKTLLEETERM~~~~~LEHKLKIQ
KELFNEGFKEKYEEINKEIKQL
>Rhinolophus_ferrumequinum_GBP1_XM_033114820.1    
~~~~~~~~~~~~~~~~~~~~~~~~~~~~~~~~~~~~~~~~~~~~~~~~~~~~~~~~~~~~
~~~~~~~~~~~~~~~~~~~~~~~~~~~~~~~~~~~~~~~~~~~~~~~~~~~~MASEIHMP
GPICLIENT~RG~QLVINAAALKTLSAITEPLVVVAIVGLYRTGKSYLMNRLAGKNK~~~
~~~~~~GFSLGSTVQSHTKGIWMWCVPHPKKSNHTLVLLDTEGLGDVEKGDNQNDSWIFA
LAILLSSTFVYNSMGTINQQAMDQLH~~YVTELTDRIRANSSPDASEV~~~~~~~EDSAA
FVSFFPDFVWTLRDFSLDLE~ADGQSISADEYLENSLKLKQGT~~SQKDKNFNLPRLCIR
KFFPKKKCFIFDRPTHRKKLGQ~LETLHDDELDSEFVQQAAAFCSYIFNNSKTKTLSG~~
~GIEVNGPRLESLVLTYVDAISCGDLPCMENAVLALAQIENSAAVKKAIAHYDQ~~~QMG
QKL~~QLPTDTLQELLDLHRASEKGAIEVFMKNSFKDVDNLFQKELAAELEKKRDDFCKQ
NMKASSDRCSALLEDIFIPLEES~IKQGIYSKPGGYRLFIQKMQELKNKYLQ~~EPRKGV
QAEEILQAYLKSKESISDAILQTDQTLTEKEKEIEVQRVK~~~~~AESA~~~~EAAAKML
EEIQ~~AKNQQLMEQKEKSYQEHV~~KQLTEKMESERIQSMAEQQRI~~~~~LDLKLQEQ
AQLLKEGFKNESRQLHNEIQNL
>Rhinolophus_ferrumequinum_GBP1_XM_033114821.1    
~~~~~~~~~~~~~~~~~~~~~~~~~~~~~~~~~~~~~~~~~~~~~~~~~~~~~~~~~~~~
~~~~~~~~~~~~~~~~~~~~~~~~~~~~~~~~~~~~~~~~~~~~~~~~~~~~~~~~~~~~
~~~~~~~~~~~~~~~~~~~~~~~~~~~~~~~~~~~~~~~~~~~~~~~~~~~~~~~~~~~~
~~~~~~~~~~~~~~~~~~~~~~MWCVPHPEKPNHTLVLLDTEGLGDVEKGDNNNDAQIFA
LAILLSSTFVYNTMNKIDQRAIDLLY~~YVTELSHLLRAESSPNLDRV~~~~~~~EDTAD
FVSCCPDLVWTLRDFYLSLE~ADGQLITADDYLETSLRPKQDT~~DESLQNFNLPRLCIQ
KFFPVKKCFIFDSPTHRKKLAQ~LETLNNNELDPDFVQQVADFCYYIFHSSKTKTLSG~~
~GIKVNGPHLKSLVLTYVDAISRGDLPCMENSVLALAQTKNSAAVKKAIAHYDQ~~~QMG
QKL~~QLPTDTLQELLDLHRASEKGAIEVFMKNSFKDVDQKFQRELQTLLETKQDDLCKQ
NLEASSDRCSALLRDIFGPLEED~VKQGIYSKPGGHHQFIQKTEELKAKYYQ~~EPRKGI
QAEEALRKYLQSKESVSDTILQTDLVLTKREKEMEEARKK~~~~~AEAA~~~~KAKAQML
KNIQ~~RQNQLMMEKRERLHQEQV~~RQMEVNRANYLAQQQRDMERR~~~~~LQEEAAKQ
EERIQAERRRLQQLRNAAPPED
>Rhinolophus_ferrumequinum_GBP4_XM_033114817.1    
~~~~~~~~~~~~~~~~~~~~~~~~~~~~~~~~~~~~~~~~~~~~~~~~~~~~~~~~~~~~
~~~~~~~~~~~~~~~~~~~~~~~~~~~~~~~~~~~~~~~~~~~~~~~~~~~~MACGSVMK
NPICLVENQ~KT~HLTVNRKALQILNKISQPVVVVAIAGLCRTGKSYLMNRLAGRNR~~~
~~~~~~GFPLGHTVRSETKGIWMWCVPHPSKQNHTLVLLDTEGLDDVEKGDSNNDSWIFV
LAVLLSSSFVYNSMSTINHQALEQLH~~YVTELSNLIRTKSSPSSGGV~~~~~~~NDSAE
FVSFFPDFVWVVRDFMLALV~LDGRPITEDEYLENALKLIPGE~~GSQIQNSNRTRECIR
KFFPKRKCFVFDRPTNDKKLLHRLHEASENQLETTFQEQSKNFCSYVFKNAKAKTLRQ~~
~GLIVDGYRLESLVVTYVDAINSGAVPCLENAVTTLAQRENSAAVQKAADHYRE~~~QMA
QRV~~RFPTDTLQQLLDLHAACEREAIQIFMENSFKDENQEFQKKLVSTIQEKKEDFLLQ
NEEASRKYCEAQLTQLLEPLRND~ISRGTYSVPGGYKLYLEKRHKVEQSYKL~~VPRKGV
KANKVLQSSLQSLAATEESILQADRALTAAEKNLAAERAK~~~~~NQAT~~~~EKELELQ
RQKL~~KEMEEKMASQEKTFEENI~~VQLKKKLEREIENRLRDQKKC~~~~~LEHKWEME
KELLEEGFKKKAEELKKEIIQL
>Rhinolophus_ferrumequinum_GBP6_XM_033114810.1    
~~~~~~~~~~~~~~~~~~~~~~~~~~~~~~~~~~~~~~~~~~~~~~~~~~~~~~~~~~~~
~~~~~~~~~~~~~~~~~~~~~~~~~~~~~~~~~~~~~~~~~~~~~~~~~~~~MASGHNMM
APICLVENN~NE~QLSVNQKALQILDKISQPVVVVAIVGLYRTGKSYLMNRLAGQNH~~~
~~~~~~GFSLGSTVQSETKGIWMWCVPHPSKPNHTLVLLDTEGLGDVEKGDPKNDSWIFA
LAVLLSSSFVYNSMSTINHQALEQLQ~~YVTELTELIRAKSSPSPEEV~~~~~~~EDSSE
FVSFFPDFIWTVRDFTLELK~LNGRPITEDEYLENALKLVPGR~~NPKVQMSNLPRECIR
HFFPKRKCFVFDRPTNDKELLANIENVTETQLDPKFQEQIKNFCSYVFSQARTKTLRE~~
~GIMVTGKRLGTLVVTYVDAINSGAVPCLENAVTTLAQLENSAAVQKAADHYSE~~~QMA
QRV~~RFPTDTLQELLDLHAACEREATEIFMENSFKDENQEFQKKLVEILKNKKENFLLQ
NEEASAKYCQAKLDQLSTALEQS~ISAGIFSVSGGHKLYMETKERIERDYWQ~~VPRKGV
KANEVFHRFLQSQAAIEKSILQSDKVLTDGEKAIAEERAR~~~~~KQAA~~~~EKEQELL
RQQL~~QEQQLRMEAQERSLQENI~~IQLKEKLERERENAIRERNMM~~~~~LDHKLKVQ
EELLKDGFKKKSEEMNAEINHL
>Rhinolophus_ferrumequinum_GBP6_XM_033114814.1    
~~~~~~~~~~~~~~~~~~~~~~~~~~~~~~~~~~~~~~~~~~~~~~~~~~~~~~~~~~~~
~~~~~~~~~~~~~~~~~~~~~~~~~~~~~~~~~~~~~~~~~~~~~~~~~~~~MASGHNMM
APICLVENN~NE~QLSVNQKALQILDKISQPVVVVAIVGLYRTGKSYLMNHLAGQKD~~~
~~~~~~GFPLGCTVQSETKGIWMWCVPHPSKPSHTLVLLDTEGLGDVEKGDPKNDSWIFA
LAVLLSSSFVYNSVSTINHQALEQLH~~YVTELTELIRAKSSPSPKEV~~~~~~~EDSSE
FVSFFPDFIWTVRDFTLELK~LNGHPITEDEYLENALKLVPGR~~NPKVQMSNLPREAIR
HFFPKRKCFVFDRPTNDKELLANIENVTEAQLEPEFQEQTKNFCSYIFSQARTKTLRE~~
~GITVTGKRLGTLVVTYVDAINSGAVPCLENAVTTLAQLENSAAVQKAADHYSE~~~QMA
QRV~~RFPTDTLQELLDLHAACEREAIQIFMENSFKDENQEFQKKLVKILNNKKESFLLQ
NEEASAKYCQAKLDQLSTALMES~ISAGTFSVSGGHKLYLEKKERIEWDYWQ~~VPRKGV
KANEVFHRFLQSQAAIEKSILQSDKVLTDGEKAIAEERAR~~~~~KQAA~~~~EKEQELL
RQQL~~QEQQLRMEAQERSLQENI~~VQLKEKLERERENAIREQNMM~~~~~LDHKLKVQ
RDLLIEGFRKESEEMNAEINYL
>Rousettus_aegyptiacus_GBP5_XM_036236065.1        
~~~~~~~~~~~~~~~~~~~~~~~~~~~~~~~~~~~~~~~~~~~~~~~~~~~~~~~~~~~~
~~~~~~~~~~~~~~~~~~~~~~~~~~~~~~~~~~~~~~~~~~~~~~~~~~~~MEPEIQMS
GPVCLIENT~KG~QLVVNPEALKILSAITQPLVVVAIVGLYRTGKSYLMNQLAGKNK~~~
~~~~~~GFSVGSTVQSHTKGIWMWCVPHPVKTNHTLVLLDTEGLGDVEKGDKNNDTQIFA
LAILLSSVFVYNTMNKIDQRAIDLLY~~YVIELSNLLRTLSSPDLDEV~~~~~~~DDAAD
FVSFYPDLVWTLRDFYLSLQ~ADGEFITADDYLENSLRPKQDT~~DQNLQNFNLPRLCIQ
KFFPIKKCFIFDLPTHQKKLTQ~LETLNNDELDPDFVQQVADFCHYIFHYSKIKTLSG~~
~GIKVNGPYLESLVLTYVNAINSGDLPCMDNSVLVLAQIKNLAAVKKAIAHYDQ~~~QMS
QKV~~QLPVETLLELLDLHSASEIEAMEVFMKNSFKDVDQRFQKELKTLLKAKQDDLCKQ
NLEASSDYCSALLRNIFGPLEED~VKRGIYSKPGGHRLFIQKTEELKAKYYR~~EPRKGI
QAEETLQKYLQSKESVSNTILQTDLALTAREKEMEEARIK~~~~~AEAA~~~~KAEAQKL
EEIQ~~RQNEEMMQQRERLHREQV~~RQMEINRANFLLQRQRDLKRR~~~~~LQEEAAKK
AERMQAESRRLQIEIQQLQRVA
>Rousettus_aegyptiacus_GBP6_XM_016136912.2        
~~~~~~~~~~~~~~~~~~~~~~~~~~~~~~~~~~~~~~~~~~~~~~~~~~~~~~~~~~~~
~~~~~~~~~~~~~~~~~~~~~~~~~~~~~~~~~~~~~~~~~~~~~~~~~~~~MAFGPNMM
APICLVKNT~NH~QLSVNQQALQILDEISQPVVVVAIVGLYRTGKSYLMNRLAGQNH~~~
~~~~~~GFSLGSTVQSETKGIWMWCVPHPSKPNCTLVLLDTEGLGDVEKGDPKNDSWIFA
LAVLLCSSFVYNSMNTINHQALEQLH~~YVTELTELIRAKSSPTPDGV~~~~~~~EDSTE
FVSFFPDFIRTVRDFTLELM~LNGHPITEDEYLENALKLVPGR~~NSRVQLSNLPRECIR
HFFPKRKCFVFDRPTNDKNLLATIENVSENQLEPKFQEQTRNFCSYIYTQAKTKTLRE~~
~GIMVTGKRLRILVVTYVDTINSGAVPCLENAVTTLAQLENSAAVQKAADHYGE~~~QMV
QRV~~RFPTDTLQDLLDLHAACEREAIAIFMENSFKDENQEFLKQLVEILKNKKEDFLLQ
NEEASVKYCQAELDRLSENLMES~ISAGTFSVPGGHKLYLDAKEKIEQDYRR~~VPRKGV
KANEVLQSFLQSQSAIEKSILQSDKALSDVEKAMAAERAR~~~~~NEAA~~~~EKEQELL
RQRL~~EEQQQEIEAQNRSLQENI~~AQLREKLESERENLKREQNMM~~~~~LEHKLKVQ
EDMINHGFQRKAEEMKAEINHL
>Rousettus_aegyptiacus_GBP1_XM_016148504.2        
~~~~~~~~~~~~~~~~~~~~~~~~~~~~~~~~~~~~~~~~~~~~~~~~~~~~~~~~~~~~
~~~~~~~~~~~~~~~~~~~~~~~~~~~~~~~~~~~~~~~~~~~~~~~~~~~~MDSETQMP
GPVCLIENT~QN~RLVANPEALRILSATTQPLVVVAIVGLYRTGKSYLMNKLAGKKK~~~
~~~~~~GFSLGSTVQSHTKGIWMWCVPHPQKPDHTLVLLDTEGLGDVEKGDNQNDSWIFA
LSVLLSSTFVYNSMGTINQQAMDQLH~~YVTELTDRIRAKSSPNASKD~~~~~~~EDSAD
FVSFFPDFVWTLRDFSLELE~VDGQTISADEYLENSLKLKQGT~~SQKDKNFNLPRLCIR
KFFPQKKCFIFDRPTHRKKLGQ~LETLNDNELDPEFNEQTTAFCSYIFNNAKTKTLSG~~
~GIEVNGPRLESLVLTYVNAISDGDLPCMENAVLTLAEIENSAAVQKAIDHYDH~~~QMG
EKL~~QLPTDTLQELLELHEASEKEAIKIFMKNSFKDVDHLYQKKLAAQLEKKRDDFCEQ
NMKASSDRCLALLKELFDPLEEE~IKQGIYSKPGGYRLFIEKTKELKTKYLQ~~EPRKGI
QADEVLQTYLMSKESVSDAILQTDQSLTEKEKEIEVQRVK~~~~~AESA~~~~QATMKML
EEMQ~~IKNQQMMEQKEKSHEEHV~~KQLTEKMQVERAQLLAEQERT~~~~~LALKLQEQ
SRLLNEGFQKESRQLHNEIENL
>Rousettus_aegyptiacus_GBP6_XM_036236044.1        
~~~~~~~~~~~~~~~~~~~~~~~~~~~~~~~~~~~~~~~~~~~~~~~~~~~~~~~~~~~~
~~~~~~~~~~~~~~~~~~~~~~~~~~~~~~~~~~~~~~~~~~~~~~~~~~~~MAFGPNMM
APICLVKNT~NH~QLSVNQQALQILDEISQPVVVVAIVGLYRTGKSYLMNRLAGQNH~~~
~~~~~~GFSLGSTVQSQTKGIWMWCVPHPSKPNHTLVLLDTEGLGDVQKGDSNNDSWIFA
LAVLLSSMFVYNSTGIINHQALEQLH~~YVTELTKLIRTKSSPGSGKV~~~~~~~HDSAN
FVSFFPDFVWAVRDFVMELV~WDGHRITADQYLDNALKLIPGE~~GHQTQKSNLPRECIR
KFFPKRKCFVFDWPTNDKKLLPHIEKVSENQLEPNFQEQSKKFCSYIFTHAKTKTLRE~~
~GLIVTGNGLATLAMTYVDSINGGAIPCLETAVISLAKCANLAALQKAANYYSE~~~QMA
QRV~~RFPTDTLQELLTLHAACHKEATAVFMENSFKDDKLEFQTKLAKIIEDKKGEFLLQ
NEETSAKYCQAQLKQLSETLMES~ISRGTFSVPGGHNLYLEARKTVEQSYQL~~VPSKGV
KANEVLQHFLQSQAAIERSILQADEALTTTEKATLAERAK~~~~~KAAV~~~~ERKLALL
RQEV~~KEQEEKRKAQQKSYNENM~~AQLKEKMERKEKKLLEETVRI~~~~~LEHKLKFQ
EELRTEGFKKKHEEMIEEIKQL
>Rousettus_aegyptiacus_GBP7_XM_016136909.2        
~~~~~~~~~~~~~~~~~~~~~~~~~~~~~~~~~~~~~~~~~~~~~~~~~~~~~~~~~~~~
~~~~~~~~~~~~~~~~~~~~~~~~~~~~~~~~~~~~~~~~~~~~~~~~~~~~~~~~~~MM
EPICLIENQ~KN~CLRVNPSALKILQEDSQPVVVVAIVGMYRTGKSYLMNRLAGQNR~~~
~~~~~~GFPLGSTVQSQTKGIWMWCVPHPSKPNHTLVLLDTEGLGDVQKGDSNNDSWIFA
LAVLLSSMFVYNSTGIINHQALEQLH~~YVTELTKLIRTKSSPGSGKV~~~~~~~HDSAN
FVSFFPDFVWAVRDFVMELV~WDGHPITEDQYLENALKLIPGK~~GHQTQKSNLPRECIR
KFFPKRKCFVFDWPTNDKKLLPHIEEVSENQLEPNFQVQSKNFCSYIFTHAKTKTLRE~~
~GLIVTGNGLATLAMTYVDSINGGAIPCLETAVISLAKCANLAALQKAANYYSE~~~QMA
QRV~~RFPTDTLQELLTLHAACHKEATAVFMENSFKDDKLEFQTKLAKIIEDKKGEFLLQ
NEETSAKYCQAQLKQLSETLMES~ISRGTFSVPGGHNLYLEARKTVEQSYQL~~VPSKGV
KANEVLQHFLQSQAAIERSILQTDEALTTTEKATLAERAK~~~~~NAAV~~~~ERQLALL
RQEV~~KEQEEKRKAQQKSYNENM~~AQLKKKMERKEKKLLEEKERI~~~~~LEHKLKIQ
EELFIEGFKKKHEEMIEEIKQL
>Sturnira_hondurensis_GBP5_XM_037045445.1         
~~~~~~~~~~~~~~~~~~~~~~~~~~~~~~~~~~~~~~~~~~~~~~~~~~~~~~~~~~~~
~~~~~~~~~~~~~~~~~~~~~~~~~~~~~~~~~~~~~~~~~~~~~~~~~~~~MASETHMP
GPVCLIENI~NG~TLAVNPEALKILSAITQPLVVVAIVGLYRTGKSYLMNKLAGKSK~~~
~~~~~~GFSIGSTVQSHTKGIWMWCVPHPEKADHTLVLLDTEGLEDVEKGDKSNDTQIFA
LAILLSSTFVYNTMNKIDQTAIDLLH~~VVTELSNLLRAPSSTDLDKA~~~~~~~EDAAD
MVSFYPDLVWTLRDFYLSLE~ADGQHITADEYLQNSLKLKPDT~~HQSHQNFNLPRRCIQ
KFFPIKKCFIFDLPTHRKKLAQ~LETLHDDELDPDFVQQVADFCYYIFHHSKTKTLSG~~
~GIKAKGPELESLVLTYVNAISSRNLPCMGNAVLALAQIKNSAAVQKAIAHYDQ~~~QMA
QKV~~KLPTETLQELLDLHRAIEKEAIEIFTNSSFKDVDQKFQKELETLLKAKQDDFCKQ
NLEASSDHCSALLQNIFGSLEED~VKHGIYSKPGGHCLFLQKTEELKAKYYQ~~EPRKGI
QAEEALQKYLQSKKSLSDAVLQTDQALTARAKKMEEARLR~~~~~AKAA~~~~EAEAQRL
KMIR~~RQKQQMMEQRERQYQEQV~~RQIEMERARRLDEEKRALERK~~~~~FQEEARQQ
QERVQAEMRRLQNELQQQQYNA
>Sturnira_hondurensis_GBP1_XM_037060907.1         
~~~~~~~~~~~~~~~~~~~~~~~~~~~~~~~~~~~~~~~~~~~~~~~~~~~~~~~~~~~~
~~~~~~~~~~~~~~~~~~~~~~~~~~~~~~~~~~~~~~~~~~~~~~~~~~~~MASETHMP
GPVCLIENT~NG~TLAVNPEALKILSAITQPLVVVAIVGLYRTGKSYLMNKLAGKKK~~~
~~~~~~GFSLGSTVQSHTKGIWVWCVPHPEKADHTLVLLDTEGLGDVEKGDNQNDSWIFA
LAILLSSTFVYNSMGTINQQAMDQLH~~YVTELTDRIQAKSSADANEA~~~~~~~ENSAD
FVSFFPDFVWTLRDFSLSLE~ANGQPITADEYLENSLKLKKVT~~SQKDTNFNLPRLCIR
KFFPKKKCFIFDRPTHRKKLDQ~LETLHDDELDSEFVQQVTDFCSYIFHSSKVKTLPG~~
~DIKVNGPRLENLVLTYINAIGSGDLPCMENAVLALAQIENSAAVKKAIAHYDQ~~~QMA
QKV~~QLPTETLQELLDLHSAIEKEAIEVFIKNSFKDVDHLFQKELATELEKKQEDFCKQ
NMKASSDRCSVLLKDIFNPLEED~IKQGIYSKPGGYRLFIQKMQELKKKYLQ~~EPRKGI
QSEEILQTYLESKEAVTEAILQTDQTLTEKEKDIEEQRMK~~~~~AESA~~~~EAAKKML
EEMQ~~TQNQKMMEQREKSYQEHV~~KQLTEKIEKERAQLVAERERD~~~~~LALKLQEQ
ARLLQEGFKQESEQLRKEVENL
>Sturnira_hondurensis_GBP2_XM_037060905.1         
~~~~~~~~~~~~~~~~~~~~~~~~~~~~~~~~~~~~~~~~~~~~~~~~~~~~~~~~~~~~
~~~~~~~~~~~~~~~~~~~~~~~~~~~~~~~~~~~~~~~~~~~~~~~~~~~~MASETHMP
GPVCLIENT~NG~TLAVNPEALKILSAITQPLVVVAIVGLYRTGKSYLMNKLAGKSK~~~
~~~~~~GFSLGSTVQSHTKGIWMWCVPHPEKADHTLVLLDTEGLGDVEKGDNQNDSWIFA
LAILLSSTFVYNSMGTINQMAMDQLH~~YVTELTERIRAKPSPVNGGV~~~~~~~EDSAD
FVSFFPAFVWTLRDFSLELE~VNGEPITPDEYLELSLKLKKGT~~DKKTKSFNEPRLCIR
KFFPKKKCFIFDRPARRKYLVH~LEQLQEEDLDSDFREQVVEFCSYIFKYSEAKTLTG~~
~GIIVTGPRLENLVLTYVNAISSGDLPCMENAVLALAEIENSAAVKKAIAHYDQ~~~QMA
QKV~~KLPTETLQELLDLHRATEKEAIEVFMNSSFKDVDQKFQKKLAECLLAKRDDFCKQ
NAKASSECCIALLQDIFSPLDKD~VKEGTFSKPGGYHLFIQKQQKLKNEYHK~~IPRKGT
EAEETLRKYLESKEAVANAILQTDQSLTEKEKEIEVERTK~~~~~AESA~~~~EAAQNML
KEMQ~~KKTQQMMEEKEKSHQEHL~~KQLTDKMEEERAQLKAEHERV~~~~~LNLKLQEH
ERLLKEGFQEQSRKLQKEIQDL
>Sturnira_hondurensis_GBP6_XM_037045447.1         
~~~~~~~~~~~~~~~~~~~~~~~~~~~~~~~~~~~~~~~~~~~~~~~~~~~~~~~~~~~~
~~~~~~~~~~~~~~~~~~~~~~~~~~~~~~~~~~~~~~~~~~~~~~~~~~~~MASGSNMT
APICLVENI~NE~QLSVNQEALQILDEISQPVVVVAIVGLYRTGKSYLMNCLAGRDH~~~
~~~~~~GFPLGSTVQSETKGIWMWCVPHPSKPNHTLVLLDTEGLGDVEKGDPKNDSWIFA
LAVLLSSVFVYNSMGTINHQALEQLH~~YVTELTELIRAKSSPTPDGV~~~~~~~DDSME
FVSFFPDFVWTVRDFTLELK~LNGRPITEDEYLENALKLIPGM~~SYKSQKANLPRECIR
HFFPKRKCFVFYRPINDNRLLVNIENVPEDQLDPKFQEQTVNFSSYIFTHARTKILRK~~
~GVEVTGKRLKTLAVTYVDAINSGTVPCLENAVTTLAEHENSAAVQKAADHYSE~~~QMA
QRV~~RFPTDTLQELLDLHAACEREAIEIFMEKSFKDEKQEFQKKLVKIIKDMKDDFMLQ
NEEESVKYCQATLDQLSVAFMES~ISAGTFFVPGGHTLYLEAKERIEGDYCK~~VPRKGV
KANEVLQKFLRLQMAIEKSILQADKVLTDKERAMAEERAR~~~~~REAA~~~~EKEQELM
KQKL~~QEQQQQMEAQKKSVEENI~~AQLKEKLERDRENMIKEQNMM~~~~~LEHKLKAQ
GDLLEKGFKMKAEKMDAEINSL
>Sturnira_hondurensis_GBP6_XM_037045450.1         
~~~~~~~~~~~~~~~~~~~~~~~~~~~~~~~~~~~~~~~~~~~~~~~~~~~~~~~~~~~~
~~~~~~~~~~~~~~~~~~~~~~~~~~~~~~~~~~~~~~~~~~~~~~~~~~~~MASGSNMR
APICLVENI~NE~QLSVNQEALQILDQISQPVVVVAIVGLYRTGKSYLMNCLAGQDH~~~
~~~~~~GFPLGSTVQSETKGIWMWCMPHPSKPNHTLVLLDTEGLGDVEKGDPKNDLWIFA
LAVLLSSVFVYNSMGTINHQALEQLH~~YVTELTELIRAKSSPTPDGV~~~~~~~DDSME
FVSFFPDFIWTVRDFTLELK~LNGCPITEDEYLENALKLVPGR~~NAKAQISNLPRECIL
HFFPKRKCFVFDRPTCDKQLLANIENVAKHQLDPQFQRQTNNFCSYILIQSRTKTLRE~~
~GILVTGKRLQTLVVTYVDAINSGAVPCLENAVTTLAQIENSAAVQKAADHYSE~~~QMA
QRV~~RFPTDTLQELLDLHAACEREAIAIFMEKSFKDEKQEFQKKLAKIIKDKKDGFMLQ
NEEESVKYCQATLDQLSVALMES~ISAGTFSVPGGHKLYLEAKEKIEGDYCK~~VPRKGV
KANEVLQKFLQSQMAIEKSILQADKALTDGEKAMAEERAR~~~~~KEAA~~~~EKEQELM
KQKL~~QEQQQQMEAQKKSMEENI~~AQLKEKLERDRENMIREQNMM~~~~~LEHKLKIQ
EELLKDGFRKKSEEMNAEINHL
>Sturnira_hondurensis_GBP6_XM_037045453.1         
~~~~~~~~~~~~~~~~~~~~~~~~~~~~~~~~~~~~~~~~~~~~~~~~~~~~~~~~~~~~
~~~~~~~~~~~~~~~~~~~~~~~~~~~~~~~~~~~~~~~~~~~~~~~~~~~~MASGSNMT
APICLVENI~NE~QLSVNQEALQILDQISQPVVVVAIVGLYRTGKSYLMNCLAGQNH~~~
~~~~~~GFPLGSTVQSETKGIWMWCVPHPSKPNHTLVLLDTEGLGDVEKGDPKNDSWIFA
LAVLLSSVFVYNSMGTINHQALEQLH~~YVTELTELIRAKSSPTPDGV~~~~~~~DDSME
FVSFFPDFIWTVRDFTLELK~LNGHPITEDEYLENALKLIPGR~~NPKVQIANLPRECIR
HFFLKRKCFVFDQPTKDRELLANIENVPENELDPKFQEQTKNFCSYIYTQSRTKTLRE~~
~GIMVTGKWLQTLVVTYVDTINSGAVPCLENAVTTLAQIENSAAVQKAADHYSE~~~QMA
QRV~~RFPTDTLQELLDLHAACEREAIAIFMEKSFKDEKQEFQKKLVKIIKDKKDDFMLQ
NEEESVKYCQATLDQLSVALMES~ISAGTFSVPGGHKLYLEAKERIEGDYCK~~VPRKGV
KANEVLQSFLQSQMAIEKSILQADKALTDGEKAMAEEQAR~~~~~KEAA~~~~EKEQELM
KQKL~~QEEEQQMEAQKKSVEENI~~AQLKEKLERDRENMIREQNMM~~~~~LEHKLKVQ
EDLLTERFQKKSEGMNAEINQL
>Sturnira_hondurensis_GBP7_XM_037060904.1         
~~~~~~~~~~~~~~~~~~~~~~~~~~~~~~~~~~~~~~~~~~~~~~~~~~~~~~~~~~~~
~~~~~~~~~~~~~~~~~~~~~~~~~~~~~~~~~~~~~~~~~~~~~~~~~~~~MASGSTTM
NLICLVENQ~KN~QLRLNPKALEILDKISQPVVVVAIAGPHQTGKSYLMNRLAGTNP~~~
~~~~~~DFPLGFMMKSETKGVWMWCVPHPSKPNHTLVLLDTEGLGNVEKGDPKNDSWIFA
LALLLSSMFVYNSMGAINHQALEQLH~~YVTELTQLIRTKSSPSPGEE~~~~~~~DDSAE
FMSFFPDLVWAVRDFTLELE~MDGRPITADEYLQNALKLVPGE~~DPQIQESNVPREFIR
KFFPRKNCFVLDQPTNDKRLLQHMEDVSENQLDFNFQEESKNFCQYIFTHAKPKTIRE~~
~EIIITGNGLGTLAKAYVDTINSGAVPCLENAVTTLAEHENSAAVQKAADHYSE~~~QMA
QRV~~TFPTDTLQELLDLHVACEREAIKVFMENSFKDDNQVFQKKLMETIEIRKEDFLLH
NEEESVKYCQVQLKQLSEPLMEK~ISRGTFSVPGGYNLYLEGMDSIEQSYNL~~VPRKGI
KANEVLQSFLQAQAATKESILQADKALTAEEKDLAAERAK~~~~~NWEA~~~~EKQQELV
RQKQ~~KEQEEKSEAQEKSFQENL~~IQLKEKMKRESENRLRVLGGT~~~~~LEHKLKIQ
EELRIEGFEEESEKMRKEINQL
>Oryctolagus cuniculus XM_002715873 GBP1
~~~~~~~~~~~~~~~~~~~~~~~~~~~~~~~~~~~~~~~~~~~~~~~~~~~~~~~~~~~~
~~~~~~~~~~~~~~~~~~~~~~~~~~~~~~~~~~~~~~~~~~~~~~~~~~~~MTSEIHMP
GPMCLIENI~NG~QLLVNQEALKILSAIKQPVVVVAIVGLYRTGKSYLMNKLAGKKK~~~
~~~~~~GFSLGSTVQSHTKGIWMWCVPHPKKPDHALVLLDTEGLGDVEKGDNQNDSWIFA
LAILLSSTFVYNSMGTINQQAMDQLH~~YVTELTDRIRAKSSPDANEV~~~~~~~EDSSD
FVSFFPDFVWTLRDFSLDLE~VDGQAISADQYLENSLKLKHGT~~GEKIKNFNLPRLCIR
MFFPKKKCFIFDRPTHRKKLGQ~LETMHDDELDPEFVRQVAEFCSYIFSNSKTKTLSG~~
~GIRIDGPRLENLVLTYVSAISSGDLPCMENAVLALAEIENSAAVRKAIAHYDQ~~~QMS
QKV~~QLPTETLQELLDLHRTSEREAIEVFIKNSFKDVDHSFQKELAAQLEKKQNDFVNQ
NMEASSERCSALLQDIFQPLEES~MKQGVFSKPKGYRLLIQRMQELKEQYYQ~~APGKGI
QAEETLQKYLKSKESAIDAILQTDQTLTEKEKDIEVERVK~~~~~AEAA~~~~EANVKML
EELQ~~KKNQQMMEQKEKSYQEHV~~KQLTDKMERDRVQMLQEQERT~~~~~LALKLQEQ
ARLMNEGFANESKRLTNEIESL
>Oryctolagus cuniculus XM_002715513.4 GBP5
~~~~~~~~~~~~~~~~~~~~~~~~~~~~~~~~~~~~~~~~~~~~~~~~~~~~~~~~~~~~
~~~~~~~~~~~~~~~~~~~~~~~~~~~~~~~~~~~~~~~~~~~~~~~~~~~~MALEILMA
EPVCLIENT~SE~QFMVNEEAVQILSAVTQPVVVVAIVGLYRTGKSYLMNKLAGKKT~~~
~~~~~~GFSVGSTVQSHTKGIWMWCVPHPEKPDHTLVLLDTEGLGDVEKADDSNDIKIFT
LAILLSSTFVYNTMSKIDQGSMDLLN~~NVTELTDLLRVRTSPDPDVG~~~~~~~EDAAG
HVSFFPDLVWTLRDFFLDLQ~IDGQLITADEYLENSLKLKEGD~~DQRTQSYNLPRKCIK
KFFPTRKCFIFDSPTDLKKLSQ~LETLSDDDLEPLFVQQVAEFCSYIFNHSMTKTLPG~~
~GIKVNGPRLESLLLTYVNAISCGDLPCMENAVLTLTQKENTAAVQKAIAHYDQ~~~QMS
QKV~~QLPTETLQELLDLHTASRREAIGVFMKDSFKDVDQKFQKELEALLDAKRDDFCKR
NLEASSDLCSALLQDIFGPLESS~~EQGTYSKPGGHNLYLQKTEELKAEYYQ~~KPRKGI
QAEEALQEYLKSKESVSATILQTDQALRAREEEMKEARRQ~~~~~AEAA~~~~RAEAERL
EAIQ~~RENQRLMEEQERRHQEEV~~RQMEMNRARMLQEQQRAKERR~~~~~LQEEAQRL
NAIHQAEQARLQEELRRLQQVS
>Oryctolagus cuniculus XM_002715512 GBP4
~~~~~~~~~~~~~~~~~~~~~~~~~~~~~~~~~~~~~~~~~~~~~~~~~~~~~~~~~~~~
~~~~~~~~~~~~~~~~~~~~~~~~~~~~~~~~~~~~~~~~~~~~~~~~~~~~MATDITMK
TPICLVENW~EE~KLTVNPKALEILNQISQPVVVVAIVGLYRTGKSYLMNRLAGQNH~~~
~~~~~~GFPLGSTVQSQTKGIWMWCVPHPSKPNHTLVLLDTEGLGDVEKGDPKNDSWIFA
LAVLLSSAFVYNSLGTINHQALEQLH~~YVTELTELIRAKSSPTSHEV~~~~~~~EDSTE
FVSFFPDFIWAVRDFTLELK~LNGQPITEDEYLENALKLIPGK~~NPRIENSNKPRTCIR
YFFPKRKCFVFDRPTSDKNLLICIEEVPEDQLELNFKVQSKKFCSYIFTHGKTKTLRQ~~
~GIIVTGNRLGRLVEMYVDAINSGAVPCLENAVTTLAERENAAAVQKAAEHYLA~~~LVA
QRV~~RFPTDTLQELLDLHAACEREAIEIFMEHSFKDDNQKFQKKLAETIEKMKEEFLLQ
NEEASVKYCQAELKRLSASLMES~ISRGVFSAPGGHRLYLEARKKVEEEYEL~~VPRKGV
KATEVLQRFLESQAAAENSILQADKALSDGEKALAAEEAK~~~~~REAA~~~~EKEREVL
RQRE~~QEMQQKIEAQERSFQENI~~AQLKEKMEREREDLLREQERM~~~~~LEHKLKVQ
EEMLTEGFRKNAEELNNQIREL
>Oryctolagus cuniculus XM_008264927 GBP4
~~~~~~~~~~~~~~~~~~~~~~~~~~~~~~~~~~~~~~~~~~~~~~~~~~~~~~~~~~~~
~~~~~~~~~~~~~~~~~~~~~~~~~~~~~~~~~~~~~~~~~~~~~~~~~~~~MATE~FMN
APICLVENW~EG~KLTVNPKALEILLNISQPVVVVAIVGLYRTGKSYLMNRLAGRSS~~~
~~~~~~GFPLGSTVQSETKGIWMWCMPHPSKPDHTLVLLDTEGLGDVEKGDPENDSWIFA
LAVLLSSAFVYNSLGTINHQALEQLY~~YVAELSQFIRAKSCLISEEV~~~~~~~EDSTD
FVSFFPDFIWAVRDFTLELK~SHECPITEDDYLENALKLNPEN~~NPRIKKSNMSRTCIR
YFFPKRKCFVFHRPTSDKNVLVHLDKVPANQLERDFQEQTEKFCSYIFTHAKTKTLRE~~
~GIIVTGNWLGRLLETYLDAINRGTVPCLENAVTALAKRENAAALQKAAEHYSR~~~RMT
QQV~~RFPTDTLQELLDVHAACEREATAIFMEHSFKDEKLEFRKKLTDTIEKKKKDFLLQ
NEEASVEYCQAELRRLSESLMES~ISRGTFSVPGGHHFYLEAKKKVEQNYEL~~VPNKGV
KANEVLQSFLQSQAATENSILQADNALTDGEKALAAEQAK~~~~~REAA~~~~EKEQEVL
RQRE~~KEQQQMMEAQERSLLENM~~SQLKEKMEKETANLLSEQEGM~~~~~LEHKLKLQ
EEMLTEGFNKNAEALNKEINRL
