# Supplementary material for: Deciphering the origins of guanylate-binding proteins in mammals (Monotreme, Marsupials and Placentals)
Source: BMC Biol. 2025 Oct 1;23:292. doi: 10.1186/s12915-025-02403-8 (PMC12486975; doi:10.1186/s12915-025-02403-8)
Supplement: Supplementary file 4 — Additional file 4: Data 2. Alignment of the mammals' GBP nucleotide sequences used in this study. [file 12915_2025_2403_MOESM4_ESM.txt]

>Arvicanthis niloticus GBP4 XM_034500840 (Gbpd3)
~~~~~~~~~~~~~~~~~~~~~~~~~~~~~~~~~~~~~~~~~~~~~~~~~~~~~~~~~~~~
~~~~~~~~~~~~~~~~~~~~~~~~~~~~~~~~~~~~~~~~~~~~~~~~~~~~~~~~~~~~
~~~~~~~~~~~~~~~~~~~~~~~~~~~~~~~~~~~~~~~~~~~~~~~~~~~~~~~~~~~~
~~~~~~~~~~~~~~~~~~~~~~~~~~~~~~~~~~~~~~~~~~~~~~~~~~~~~~~~~~~~
~~~~~~~~~~~~~~~~~~~~~~~~~~~~~~~~~~~~~~~~~~~~~~~~~~~~~~~~~~~~
~~~~~~~~~~~~~~~~~~~~~~~~~~~~~~~~~~~~~~~~~~~~~~~~~~~~~~~~~~~~
~~~~~~~~~~~~~~~~~~~~~~~~~~~~~~~~~~~~~~~~~~~~~~~~~~~~~~~~~~~~
~~~~~~~~~~~~~~~~~~~~~~~~~~~~~~~~~~~~~~~~~~~~~~~~~~~~~~~~~~~~
~~~~~~~~~~~~~~~~~~~~~~~~~~~~~~~~~~~~~~~~~~~~~~~~~~~~~~~~~~~~
~~~~~~~~~~~~~~~~~~~~~~~~~~~~~~~~~~~~~~~~~~~~~~~~~~~~~~~~~~~~
~~~~~~~~~~~~~~~~~~~~~~~~~~~~~~~~~~~~~~~~~~~~~~~~~~~~~~~~~~~~
~~~~~~~~~~~~~~~~~~~~~~~~~~~~~~~~~~~~~~~~~~~~~~~~~~~~~~~~~~~~
~~~~~~~~~~~~~~~~~~~~~~~~~~~~~~~~~~~~~~~~~~~~~~~~~~~~~~~~~~~~
~~~~~~~~~~~~~~~~~~~~~~~~~~~~~~~~~~~~~~~~~~~~~~~~~~~~~~~~~~~~
~~~~~~~~~~~~~~~~~~~~~~~~~~~~~~~~~~~~~~~~~~~~~~~~~~~~~~~~~~~~
------------------------------------------------------------
------------------------------------------------------------
------------------------------------------------------------
------------------------------------------------------------
------------------------------------------------------------
------------------------------ATGGCACCAGGAACT---ATGAAGGCCCCC
ATGTGTCTGGTAGAAAATAAGAACAAGCAGCTGTTGGTGAATCCAAGAGCCATCCGTATT
CTTAACAATATTTCTCAGCCTGTGGTGGTAGTGGCCATTGTGGGGATGTACCGCACAGGA
AAATCCTACCTAATGAACTGCCTGGCTGGACAGAACCATGGCTTCCCTCTGGGATCCACG
GTACAGTCTCAAACCAAGGGCATCTGGATGTGGTGTGTGCCTCACCCAACAAAGTCACGT
CACACCCTGATCCTTCTAGACACTGAGGGTCTTGGGGATGTAGAAAAGGGTGACCCTAAG
AATGATGCCTGGATCTTCGCTTTGGCTGTGCTTCTGAGCAGCACTTTTGTCTACAACAGC
ACGAGCACCATCAACAACGATGCCCTGGAGAAGCTGCATTATGTGACGAAACTCACAGAG
CTCATCAGAGCAAAGTCCTCCCCAAGAACTGATGGGATA---------------------
GAAGATGCTAGAGAGTTTGTGGGCTTCTTTCCAGACTTTGTCTGGACTGTACGGGACTTC
ACTCTGGACCTGAAGTTAGACGGTTGCTGCATCACAGAAGATCAGTACCTGGAGAACGCC
TTGAAGCTGGTTCCAGGGCAG------GATCCCCAAACTGTGACATCCAACTGGCCCAGG
GAATGCATCAGACAGTTCTTTCCCAGGAGGAAGTGTTTTGTCTTTGACTGGCCAGTGAGT
GACCCGCAACTCTTAGCCAAGATTGAGAGTATACCAGAAAGCCGACTGAACCCTAAATTT
CAGGAACAACTGAAGACCTTTAGTTCTCATATCTTCACCCACGCAGCTGGCAAGAGACTT
GGAGAGGGGATCCTGGTCACTGGGAATCGACTGGGAAATTTAGTGCAGACCTATGTGGAT
GCCATCAACACTGGGACAGTTCCTTGCTTGGAGAATGCAGTAAAAACACTGGCAGAGCAT
GAGAACTCAGCAGCAGTGCAGAAGGCAGCTGACCACTACAGTGAGCAGATGGGCCAGCGA
GTGAGGCTCCCCACAGACACGCTCCAAGAGCTGCTGGATGTGCATGCAGCCTGTGAGAAG
GAAGCCATTGCTGTCTTCATGGAGCACTCCTTCAAGGATGACCAATGGAAGTTCCAGAAG
AAGCTAGTGGTCACCACTGAGGAAAGGAAGAAAACTTTCATGCAACAAAATGAAGCAGCA
TCTCTGAGACACTGCCAAGCTGAACTGGACAAGGTCTCAGAGTCCCTAAGAGAGAGCATC
TCACATGGGGCTTTCTCTGTCCCTGGCGGATACAGTCTCTACCTAGAGGCCAGGAAGAAG
GTTGAGCAGGACTATGAGCGAGTGCCCAGGAAGGGAGTGAAGGCAAGTGAGGTCTTCCAG
AACTTCCTGAAGTCACAGATCACTGTTGAGGAGACCATCTTGCAGTCAGACAAAGCTCTC
AGTGATGGACAGAAAGCCATGGCAGCTGAGTTGGCCAAG------------AAGGAGGCA
GCT------------GAGAAGGAACTGGAGTTAATGAGGCAGCAACAGAATAAGAAAGAG
CAAGAGATTGAGGCTCAAATGAGAAGCTTCTCAGAAAACATGGCCCAGCTGCAGAAGAAG
ATAGAGATGGAAAGGGAGAACCTTCTGAGAGATCAGGAGAGGGTTCTGCACCACAAGCTG
GAGGTCCTAGAAGAACTACTTCGTGAAGGAGTTGAGGAGAAGTACAATGATTTAAAAAGA
GAAATAAACCTAAGA
>Microtus ochrogaster GBP4 XM_005357372 (Gbpd3)
~~~~~~~~~~~~~~~~~~~~~~~~~~~~~~~~~~~~~~~~~~~~~~~~~~~~~~~~~~~~
~~~~~~~~~~~~~~~~~~~~~~~~~~~~~~~~~~~~~~~~~~~~~~~~~~~~~~~~~~~~
~~~~~~~~~~~~~~~~~~~~~~~~~~~~~~~~~~~~~~~~~~~~~~~~~~~~~~~~~~~~
~~~~~~~~~~~~~~~~~~~~~~~~~~~~~~~~~~~~~~~~~~~~~~~~~~~~~~~~~~~~
~~~~~~~~~~~~~~~~~~~~~~~~~~~~~~~~~~~~~~~~~~~~~~~~~~~~~~~~~~~~
~~~~~~~~~~~~~~~~~~~~~~~~~~~~~~~~~~~~~~~~~~~~~~~~~~~~~~~~~~~~
~~~~~~~~~~~~~~~~~~~~~~~~~~~~~~~~~~~~~~~~~~~~~~~~~~~~~~~~~~~~
~~~~~~~~~~~~~~~~~~~~~~~~~~~~~~~~~~~~~~~~~~~~~~~~~~~~~~~~~~~~
~~~~~~~~~~~~~~~~~~~~~~~~~~~~~~~~~~~~~~~~~~~~~~~~~~~~~~~~~~~~
~~~~~~~~~~~~~~~~~~~~~~~~~~~~~~~~~~~~~~~~~~~~~~~~~~~~~~~~~~~~
~~~~~~~~~~~~~~~~~~~~~~~~~~~~~~~~~~~~~~~~~~~~~~~~~~~~~~~~~~~~
~~~~~~~~~~~~~~~~~~~~~~~~~~~~~~~~~~~~~~~~~~~~~~~~~~~~~~~~~~~~
~~~~~~~~~~~~~~~~~~~~~~~~~~~~~~~~~~~~~~~~~~~~~~~~~~~~~~~~~~~~
~~~~~~~~~~~~~~~~~~~~~~~~~~~~~~~~~~~~~~~~~~~~~~~~~~~~~~~~~~~~
~~~~~~~~~~~~~~~~~~~~~~~~~~~~~~~~~~~~~~~~~~~~~~~~~~~~~~~~~~~~
------------------------------------------------------------
------------------------------------------------------------
------------------------------------------------------------
------------------------------ATGTTGGAAGATATGCACAAGATGGAACAG
TATGTAATGGCCGAGAAAGGAGAGAGTCATCAGGAACACATGAAACAATTCACTGAGAAA
AAGAAAGAGGATCTTGGATGTCAGGTTGTCATGGCATCAGAAACC---ATGAAGGCCCCC
ATATGTCTGGTGGAAAATAAGAACAAGAAGCTGTCGGTGAATCGAAGAGCCATCGAGATT
CTTAACAGTATTTCCCATCCCGTGGTGGTGGTGGGCATTGTGGGCATGTACCGCACAGGA
AAATCATACCTGATGAACTGCCTGGCTGGGCAGAACAATGGCTTCCCTCTGGGCTCCACA
GTACAGTCTCAAACCAAGGGCATCTGGATGTGGTGTGTGCCTCACCCCACCAAGCCAAAT
CACACCCTCATCCTTCTAGACACCGAGGGCCTTGGGGACGTAGAAAAGGGTGACCCTACA
AATGATGCCTGGATCTTCGCCCTGGCTGTCCTTCTGAGCAGCACTTTTGTCTACAACAGC
ATGAGCACCATCAACAATGATGCACTGGAGAAGTTGCATTATGTGACAAAGCTCACAGAG
CTCATTAGAGCAAAGTCCTCTCCACAATCTAATGCTATA---------------------
GAAGATGCTGGAGAGTTTGTGAGTTTCTTTCCAGACTTTATCTGGACTGTACGGGACTTC
ACCCTGGAGCTGAAGTTGGATGGTCACTGCATCACAGAAGATGACTACCTGGAGAAAGCT
TTGAAGCTAATTCCTGGGCAG------AATCCCCAAATCCAGACATCCAACTGGTCTAGG
GAATGCATCAGACAATTTTTTCCCAGGCGGAAATGTTTTGTCTTTGACTGGCCAGTGAGC
GACCCACAGCTCTTAGCCAAGATTGAGAGCATACCAGAAAGTCAATTGAATCCTAAATTC
CAGAAGCAATCGAAGGCTTTCTGTTCTTATATCTTCACCCATGCAAGTATCAAGAAACTC
AGAGAGGGAGTCCTGGTCACTGGGAATCGACTGGGGACTCTAGTGGAGACGTATGTGGAT
GCCATCAACAGCGGGACAGTTCCTTGCTTGGAGAATGCAGTAAAAACACTGGCCGAGCGT
GAGAACTCCATAGCTGTGCAGAGGGCAGTTGACCACTACAGCGAGCAGATGGCCCAGCGA
GTGAGGCTTCCAACCAACACGCTCCAGGAGCTGCTGGATGTGCATGCAGCCTGTGAGAAG
GAAGCCATCACTGTCTTCATGGAGCACTCCTTCTTGGATGACCAGTGGGAGTTCCAGAAG
AAGCTTGTGGCTACCATAGAGAAAAGGAAGGAGGCATTCATGCTGCAGAATGAAGCAGCA
TCTCTCAGTTACTGCCAGGCCGAACTGGAGAGGCTCTCAGAGTCACTGATGGAGAACATC
TCGTGTGGATCTTTTTCTGTTCCTGGTGGGCACAGCCTCTACTTAGAAGTCAGGAAAAAG
GTTGAGCAGACCTACGAACAAGTGCCTAGGAAGGGAGTGAAGGCAAATGAGGTGTTCCAG
GACTTCCTGAAGTCACAGATAACTATAGAAGATTCCATCTTGCAATCAGATAAAGCCCTC
ACCGATGGGCAGAAAGCCATGGCAGCTGAGCAGGCCAAG------------AAGGAGGCA
GCT------------GAGAAGGAACTGGAGCTAATGAGGCAGCAACAGACAGAGCAAGAG
CAAGCAAAGGAGGCTCAAATGAGAACTTTGTCAGAAAACATGGCCCAGCTGCAGAAGAAG
ATGGAAAGTGAAAGGGAGAACCTACTGAGAGAGCAGGAGAGGATACTGGATCACAAGATC
AAGGCTCTAAAAGAACTAATTCTTGATGGAGTTGAGGAGAAATATGATGATTTAAGAAGA
GAAATAAAGCTAAAA
>Mus pahari GBP4 XM_021189011 (Gbpd3)
~~~~~~~~~~~~~~~~~~~~~~~~~~~~~~~~~~~~~~~~~~~~~~~~~~~~~~~~~~~~
~~~~~~~~~~~~~~~~~~~~~~~~~~~~~~~~~~~~~~~~~~~~~~~~~~~~~~~~~~~~
~~~~~~~~~~~~~~~~~~~~~~~~~~~~~~~~~~~~~~~~~~~~~~~~~~~~~~~~~~~~
~~~~~~~~~~~~~~~~~~~~~~~~~~~~~~~~~~~~~~~~~~~~~~~~~~~~~~~~~~~~
~~~~~~~~~~~~~~~~~~~~~~~~~~~~~~~~~~~~~~~~~~~~~~~~~~~~~~~~~~~~
~~~~~~~~~~~~~~~~~~~~~~~~~~~~~~~~~~~~~~~~~~~~~~~~~~~~~~~~~~~~
~~~~~~~~~~~~~~~~~~~~~~~~~~~~~~~~~~~~~~~~~~~~~~~~~~~~~~~~~~~~
~~~~~~~~~~~~~~~~~~~~~~~~~~~~~~~~~~~~~~~~~~~~~~~~~~~~~~~~~~~~
~~~~~~~~~~~~~~~~~~~~~~~~~~~~~~~~~~~~~~~~~~~~~~~~~~~~~~~~~~~~
~~~~~~~~~~~~~~~~~~~~~~~~~~~~~~~~~~~~~~~~~~~~~~~~~~~~~~~~~~~~
~~~~~~~~~~~~~~~~~~~~~~~~~~~~~~~~~~~~~~~~~~~~~~~~~~~~~~~~~~~~
~~~~~~~~~~~~~~~~~~~~~~~~~~~~~~~~~~~~~~~~~~~~~~~~~~~~~~~~~~~~
~~~~~~~~~~~~~~~~~~~~~~~~~~~~~~~~~~~~~~~~~~~~~~~~~~~~~~~~~~~~
~~~~~~~~~~~~~~~~~~~~~~~~~~~~~~~~~~~~~~~~~~~~~~~~~~~~~~~~~~~~
~~~~~~~~~~~~~~~~~~~~~~~~~~~~~~~~~~~~~~~~~~~~~~~~~~~~~~~~~~~~
------------------------------------------------------------
------------------------------------------------------------
------------------------------------------------------------
------------------------------------------------------------
------------------------------------------------------------
------------------------------------------------ATGAAGGCCCCC
ATGTGTCTGGTAGAAAATAAGAACAAGCACCTGTTGGTGAATCCTAGAGCTATCCATATT
CTTAACAATATTTCTCAGCCTGTGGTCGTGGTAGCCATTGTGGGGATGTACCGCACAGGA
AAATCCTACCTGATGAATTGCCTGGCTGGTCAGAACCATGGTTTTCCTCTTGGATCTACA
ATACAGTCTCAAACTAAGGGCATCTGGATGTGGTGTGTTCCTCACCCAACAAAGCCAAGT
CATACCCTGATCCTCCTAGACACTGAGGGTCTTGGGGATGTAGAAAAGGGTGACCCTAGG
AATGATGCCTGGATCTTCGCCCTGGCTGTGCTTCTGAGCAGCACTTTTGTTTACAACAGC
ATGAGCACCATCAACAATGATGCCCTGGAGAAGCTGCATTATGTGACAAAACTCACAGAG
CTCATCAGATCAAAGTCCTCCCCAAGATCTGATGGGATA---------------------
GAGGATAGTAGAGAATTTGTGGGCTTCTTTCCAGACTTTATCTGGATTGTACGGGACTTC
ACTCTGGAGCTGAAGCTGGATGGTCACTGCATCACGGAAGATCAGTACCTGGAGAATGCC
TTGAAGTTGGTTCCAGGGCAG------GATCCCCAAACCGGGACATCCAACTGGCCCAGG
CAGTGCATCAGACAATTTTTTCCCAGGAGGAAGTGTTTTGTCTTTGACTGGCCAGTAAGT
GACCCACAACTCTTAGCCAAGATTGAGAGTATCCCAGAAAGTCAACTGAACCCTAAATTT
CGGGATCAACTGAAGACTTTTAATTCTCATATCTTCACCCATGCAACTGTCAAGAGACTT
GGAGAGGGGATTCTGGTCACTGGAAATCGACTGGGGAATCTAGTGCAGACCTACGTGGAT
GCCATCAACACTGGGACAATACCTTGCTTGGAGAATGCAGTGACAACCCTGGCTCAGCGT
GAGAACTCAGCAGCTGTGCAGAAGGCAGCTGACCACTACAGTGAGCAGATGGCCCAGCGA
ATGAGGCTCCCCACAGACACGCTCCAGGAGCTGCTGGATGTGCATGCAGCCTGTGAGAAG
GAAGCCATTGCTGTCTTCATGGACCACTCCTTCAAGGATGAGCAGTGGAAGTTCCAGAAG
CAGCTTCTGGGCATCATACAGGAAGGGAAGGAAACTTTCATGCGACAGAATGAAGCAGCA
TCTCTCAGTCACTGCCAGACTGAGCTGGACAAGCTCTCAGAGTCCTTGAGGGAGAACATC
TCATGTGGAGCTTTCTGTGTTCCCGGGGGCCACAATCTCTACTTAGAGGCCAGAAAGAAG
GTTGAGCAGGACTATGAGCAAGTGCCCAGGAAGGGAGTGAAGGCAAGTGAGGTCTTCCAG
AACTTCCTGAAGTCTCACATCACTGTGGAGGCATCCATCTTGCAGTCAGACAAAGCTCTT
AGTGATGGACAGAGAGCAATGGCAGATGAGAAAGCCAAG------------AAAGAGGCA
GCT------------GAGAGGGAAGTGGAGCTAATGAGGCAGCAACAGAAGAAGCAAGAG
CTAGAAATTGAGGCTCAAATGAGAAGCTTTACAGAAAACATGGCTCAGCTGAAGAAGAAG
ATGGAGATGGAAAAGGAGAAACTTCTGAGAGATCAGAAGAGGGTTCTGGACCAGAAGATG
AAGGCCCTAAAAGAACTACTTCTTGAAGAAGTTGAAGAGAAATGTGATGGTTTAAGAAGA
GAAATAAAGCTAAGA
>Rattus norvegicus GBP6 XM_017591354 (Gbpd3)
~~~~~~~~~~~~~~~~~~~~~~~~~~~~~~~~~~~~~~~~~~~~~~~~~~~~~~~~~~~~
~~~~~~~~~~~~~~~~~~~~~~~~~~~~~~~~~~~~~~~~~~~~~~~~~~~~~~~~~~~~
~~~~~~~~~~~~~~~~~~~~~~~~~~~~~~~~~~~~~~~~~~~~~~~~~~~~~~~~~~~~
~~~~~~~~~~~~~~~~~~~~~~~~~~~~~~~~~~~~~~~~~~~~~~~~~~~~~~~~~~~~
~~~~~~~~~~~~~~~~~~~~~~~~~~~~~~~~~~~~~~~~~~~~~~~~~~~~~~~~~~~~
~~~~~~~~~~~~~~~~~~~~~~~~~~~~~~~~~~~~~~~~~~~~~~~~~~~~~~~~~~~~
~~~~~~~~~~~~~~~~~~~~~~~~~~~~~~~~~~~~~~~~~~~~~~~~~~~~~~~~~~~~
~~~~~~~~~~~~~~~~~~~~~~~~~~~~~~~~~~~~~~~~~~~~~~~~~~~~~~~~~~~~
~~~~~~~~~~~~~~~~~~~~~~~~~~~~~~~~~~~~~~~~~~~~~~~~~~~~~~~~~~~~
~~~~~~~~~~~~~~~~~~~~~~~~~~~~~~~~~~~~~~~~~~~~~~~~~~~~~~~~~~~~
~~~~~~~~~~~~~~~~~~~~~~~~~~~~~~~~~~~~~~~~~~~~~~~~~~~~~~~~~~~~
~~~~~~~~~~~~~~~~~~~~~~~~~~~~~~~~~~~~~~~~~~~~~~~~~~~~~~~~~~~~
~~~~~~~~~~~~~~~~~~~~~~~~~~~~~~~~~~~~~~~~~~~~~~~~~~~~~~~~~~~~
~~~~~~~~~~~~~~~~~~~~~~~~~~~~~~~~~~~~~~~~~~~~~~~~~~~~~~~~~~~~
~~~~~~~~~~~~~~~~~~~~~~~~~~~~~~~~~~~~~~~~~~~~~~~~~~~~~~~~~~~~
------------------------------------------------------------
------------------------------------------------------------
------------------------------------------------------------
------------------------------------------------------------
------------------------------------------------------------
------------------------------------------------------------
------------------------------------------------------------
------------------------------------------------------------
------------------------------------------------------------
------------------------------------------------------------
------------------------------------------------------------
------------------------------------------------------------
ATGAGTACCATCAACCACCAGGCCCTGGAGAAGCTGCATTATGTGACAAAACTCACAGAG
CTCATCAGAGCAAAGTCTTCCCCAAGGTCTGATGGGCTA---------------------
GAAGATGCTAGAGAGTTTGTGGCTTTTTTTCCAGATTTTATCTGGACTGTACGGGACTTC
ACTCTGGAGCTGAAGTTGGATGGTCACTGCATCACGGAAGATCAGTACCTGGAGAATGCC
TTGAAGCTGGTTTCAGGGCAG------GATCCCCAAACCCTGGTATCCAACCGGCCAAGG
GAATGCATCAGACAATTCTTTCCTAGGAGGAAGTGTTTTGTCTTTGTTTGGCCAGTGAGT
GACCCACAACTCTTATCCAAGATTGAGAGCATACCAAAAAGTCAAATGAACCCTAAATTC
CAGGAACAATTGAAGAACTTTTGTTCTTATATCTTCACCCATGCAACTGGCAAGAGACTT
GGAGAGGGGATCCTGGTCACTGGGAGTCGACTGGGGAATCTAGTGCAGACCTACGTGGAT
GCAATCAACACTGGGACAGTACCTTGCTTGGAGAATGCAGTAAAAACATTGGCGGAGCAT
GAGAACTCCACAGCTGTGCAGAAGGCAGCTGATCACTACAGTGAGCAGATGGCCCAGCGA
GTGAGGCTCCCCACAGACACGCTCCAGGAGCTGCTGGATGTGCACTCAGCCTGTGAGAAG
GAAGCCATCGCTGTCTTCATGGAGCACTCCTTCAAGGATGACCAGTGGAAGTTCCAGAAG
AAGCTTACTGTCATCGTAGAGGAAAGGAAGGGAGCTTTCATGGAACAGAATGAATCAGCA
TCTCTCAGTCAATGCCAAGCTGAACTGGACAAGCTCTCAGCATCCCTGAGGGAAAGCATC
ACACATGGAGCTTTCTATGTTCCTGGAGGCCACAGTCTCTACTTAGAGGCCATCAAGAAG
GTTGAGCAGGACTATGAGCAAGTGCCCTGTAAGGGAGTGAAGGCAAGTGAGGTCTTCCAG
AACTTCCTGAAGTCACAGATCACTGTGGAGGAGTCCATCTTGCAGTCAGACAAAGCTCTC
AGTGATGGACAGAGAGCTATGGCAGTTGAACTGGCCAAG------------AATGAGGCA
GCT------------GAGAAGGAGCTGGAGTTAAAGAGGCAGCAACAGAAGAAGCAAGAG
CAAGAGACTGAGACTCAAATGAGAAGCTTCTCAGAAATCATGACCCAGCTGCAGAAGAAG
ATGGAGATGGAAAGGGAGAACATTCTGAGAGATAAGGAGAGGGTTCTGGACCACAAGCTG
AAGGCCCTAAGAGATCTACTTCTTGAAGGAATTGAGGAGAAATATGAAGATTTAAGAAGA
GAAATAAAGCTGAGA
>Mus musculus GBP6 XM_011249385 (Gbp6)
~~~~~~~~~~~~~~~~~~~~~~~~~~~~~~~~~~~~~~~~~~~~~~~~~~~~~~~~~~~~
~~~~~~~~~~~~~~~~~~~~~~~~~~~~~~~~~~~~~~~~~~~~~~~~~~~~~~~~~~~~
~~~~~~~~~~~~~~~~~~~~~~~~~~~~~~~~~~~~~~~~~~~~~~~~~~~~~~~~~~~~
~~~~~~~~~~~~~~~~~~~~~~~~~~~~~~~~~~~~~~~~~~~~~~~~~~~~~~~~~~~~
~~~~~~~~~~~~~~~~~~~~~~~~~~~~~~~~~~~~~~~~~~~~~~~~~~~~~~~~~~~~
~~~~~~~~~~~~~~~~~~~~~~~~~~~~~~~~~~~~~~~~~~~~~~~~~~~~~~~~~~~~
~~~~~~~~~~~~~~~~~~~~~~~~~~~~~~~~~~~~~~~~~~~~~~~~~~~~~~~~~~~~
~~~~~~~~~~~~~~~~~~~~~~~~~~~~~~~~~~~~~~~~~~~~~~~~~~~~~~~~~~~~
~~~~~~~~~~~~~~~~~~~~~~~~~~~~~~~~~~~~~~~~~~~~~~~~~~~~~~~~~~~~
~~~~~~~~~~~~~~~~~~~~~~~~~~~~~~~~~~~~~~~~~~~~~~~~~~~~~~~~~~~~
~~~~~~~~~~~~~~~~~~~~~~~~~~~~~~~~~~~~~~~~~~~~~~~~~~~~~~~~~~~~
~~~~~~~~~~~~~~~~~~~~~~~~~~~~~~~~~~~~~~~~~~~~~~~~~~~~~~~~~~~~
~~~~~~~~~~~~~~~~~~~~~~~~~~~~~~~~~~~~~~~~~~~~~~~~~~~~~~~~~~~~
~~~~~~~~~~~~~~~~~~~~~~~~~~~~~~~~~~~~~~~~~~~~~~~~~~~~~~~~~~~~
~~~~~~~~~~~~~~~~~~~~~~~~~~~~~~~~~~~~~~~~~~~~~~~~~~~~~~~~~~~~
------------------------------------------------------------
------------------------------------------------------------
------------------------------------------------------------
------------------------------------------------------------
------------------------------------------------------------
------------------------------ATGACCCAACCACAA------ATGGCTCCC
ATTTGCCTTGTGGAAAACCACAATGAACAGCTGTCAGTGAACCAGGAAGCCATAGAGATT
CTGGACAAGATTTCTCAGCCAGTGGTAGTCGTGGCTATTGTTGGATTGTACCGTACAGGG
AAGTCCTATTTGATGAACTGTTTGGCGGGACAGAATCACGGCTTTCCTCTGGGCTCCACC
GTGCAGTCTCAGACCAAGGGCATCTGGATGTGGTGCATGCCACACCCCACCAAGCCAGAG
CACACCCTGGTCCTCCTGGACACTGAGGGCCTGGGGGATGTGGAAAAGGGTGATCCTAAG
AACGACTTGTGGATCTTTGCCCTCAGCGTGCTTCTGAGCAGCACCTTCATCTACAACAGC
ATGATCACCATCAACCACCAGGCCCTGGAGCAGCTGCATTATGTCACAGAACTCACAGAG
CTGATCAGAGCAAAGTCTTCCCCAAATCCTGCTGGAATA---------------------
AAGAATTCCACAGAGTTTGTGAGTTTCTTTCCAGACTTTGTCTGGACTGTTCGGGATTTC
ATGCTGGAGCTGAAGTTAAATGGGGAAGACATCACAAGTGATGACTACCTGGAGAATGCC
TTGAAGCTGATCCCAGGTGAC------AAACCCAGAATGCAAGCATCCAATTCATGCAGG
GAATGCATCAGACTTTTCTTTCCTAACCGGAAGTGTTTTGTCTTTGACCGGCCAACGCAT
GACAAAGAACTTTTACAAAAACTTGATTCTATCACAGAAGACCAACTGGATCCTAAGTTC
CAGGAAGTAACAAAGGCTTTTGTTTCTTACATCTTCACTTATGCCAAGATCAAGACCCTA
AAAGAGGGAATTAAGGTCACTGGGAATAGACTAGGGATTCTGGTGACAACCTATGTGAAT
GCCATCAACAGTGGAGCAGTGCCTTGTCTGGATGATGCTGTGACAACTCTGGCCCAGCGT
GAGAACTCAGTAGCTGTGCAGAAAGCAGCCGACCACTATAGTGAGCAGATGGCCCAGCGA
CTGAGGCTTCCTACAGAAACGCTCCAGGAGCTGCTGGATGTGCATGCAGCCTGCGAGAAG
GAAGCCATGGCTGTCTTCATGGAGCATTCCTTCAAGGACGAAAATCAGCAATTCCTGAAG
AAGCTGGTGGAATTAATAGGAGAGAACAAAGAGCTTTTCCTGTCGAAGAATGAAGAGGCA
TCAAATAAATACTGTCAAGAAGAACTGGATCGACTTTCAAAGGATTTTATGGAAAATATT
------TCAACATTTTTTGTTCCTTGTGGACACAAGCTTTACATGGACAAGAGGGAGAAG
ATTGAACATGACTACTGGCAGGTTCCCAGGAAAGGGGTGAAGGCAAGTGAAGTCTTCCAG
AGCTTTCTGCAGTCACAGGCCTTCATCGAGAGTTCCATCTTGCAGGCAGATACAGCGCTC
ACTGCTGGGGAGAAGGCCATTGCAGAGGAGCGTGCCCAG------------AAGGTGGCG
GCA------------GAGAAGGAGCAAGAGCTGCTAAGACAGAAGCAGAAGGAGCAGCAG
GAGTATATGGAGGCTCAAGAGAAAAGTCACAAGGAAAACCTAGAGCAACTGAGAAGGAAG
CTGGAGCAGGAGAGAGAGCAGGACATCAAAGACCATGATATGATGCTGAAGAAGCTAATG
AAGGATCAAAAGGCTTTCCTTGAGGAAGGATTTAAGAAGAAAGCTGAAGAAATGAACAAA
GAGATACAGCAACTG
>Mus caroli GBP6 XM_021162424 (Gbp6)
~~~~~~~~~~~~~~~~~~~~~~~~~~~~~~~~~~~~~~~~~~~~~~~~~~~~~~~~~~~~
~~~~~~~~~~~~~~~~~~~~~~~~~~~~~~~~~~~~~~~~~~~~~~~~~~~~~~~~~~~~
~~~~~~~~~~~~~~~~~~~~~~~~~~~~~~~~~~~~~~~~~~~~~~~~~~~~~~~~~~~~
~~~~~~~~~~~~~~~~~~~~~~~~~~~~~~~~~~~~~~~~~~~~~~~~~~~~~~~~~~~~
~~~~~~~~~~~~~~~~~~~~~~~~~~~~~~~~~~~~~~~~~~~~~~~~~~~~~~~~~~~~
~~~~~~~~~~~~~~~~~~~~~~~~~~~~~~~~~~~~~~~~~~~~~~~~~~~~~~~~~~~~
~~~~~~~~~~~~~~~~~~~~~~~~~~~~~~~~~~~~~~~~~~~~~~~~~~~~~~~~~~~~
~~~~~~~~~~~~~~~~~~~~~~~~~~~~~~~~~~~~~~~~~~~~~~~~~~~~~~~~~~~~
~~~~~~~~~~~~~~~~~~~~~~~~~~~~~~~~~~~~~~~~~~~~~~~~~~~~~~~~~~~~
~~~~~~~~~~~~~~~~~~~~~~~~~~~~~~~~~~~~~~~~~~~~~~~~~~~~~~~~~~~~
~~~~~~~~~~~~~~~~~~~~~~~~~~~~~~~~~~~~~~~~~~~~~~~~~~~~~~~~~~~~
~~~~~~~~~~~~~~~~~~~~~~~~~~~~~~~~~~~~~~~~~~~~~~~~~~~~~~~~~~~~
~~~~~~~~~~~~~~~~~~~~~~~~~~~~~~~~~~~~~~~~~~~~~~~~~~~~~~~~~~~~
~~~~~~~~~~~~~~~~~~~~~~~~~~~~~~~~~~~~~~~~~~~~~~~~~~~~~~~~~~~~
~~~~~~~~~~~~~~~~~~~~~~~~~~~~~~~~~~~~~~~~~~~~~~~~~~~~~~~~~~~~
------------------------------------------------------------
------------------------------------------------------------
------------------------------------------------------------
------------------------------------------------------------
------------------------------------------------------------
------------------------------ATGACCCAACCACAA------ATGGCTCCC
ATTTGTCTTGTGGAAAACCACAATGAACATCTGTCCGTGAACCAGGAAGCCATAGGGATT
CTGGAGAAGATTTCTCAGCCAGTGGTAGTCGTGGCTATTGTTGGATTGTACCGTACAGGG
AAGTCCTATTTGATGAACTGTCTGGCGGGACAGAATCACGGATTCCCTCTGGGCTCCACT
GTGCAATCTCAGACCAAGGGCATCTGGATGTGGTGCGTGCCACACCCCACCAAACCAGAG
CACACCCTGGTCCTCCTGGACACTGAGGGCCTGGGGGATGTGGAAAAGGGTGATCCTAAG
AATGACTTGTGGATCTTTGCCCTTGGTGTGCTTCTGAGCAGCACCTTTATCTACAACAGC
ATGAACACCATCAGCCACGATTCCCTGGAGAAACTACATTATGTCACAGAACTCACTGAA
CTGATCAGAGCAAAGTCTTCCCCAAATCCTGATGGAATA---------------------
AAGAATTCCACAGAGTTTGTGAGTTTCTTTCCAGACTTTGTCTGGATTGTTCGGGATTTC
ATGCTAGAGCTGAAGTTAAATGGGGAAGACATCACAAGTGATGACTACTTGGAGAATGCC
CTGAAGCTGATCCCAGGCAAC------AATCCCAGAATGCAAGCATCCAATTCAGCCAGG
GAATGCATCAGACGTTTCTTTCCTAACCGGAAGTGTTTTGTCTTTGACCGGCCAACGCAT
GACAGAGAACTCTTACAAAAACTTGAGACTATCTCAGAAAACCAACTGGATCCTATGTTT
CGGGAAGGAACAAAGGCTTTTGTTTCTTATATCTTCACTTATGCCAAGATTAAGACCCTC
AAAGAGGGAATTAAGGTCACTGGGAATGGACTGGGGATTCTAGTGACAACCTATGTAGAT
GCCATCAACAGTGGAGCAGTGCCTTGTGTGGATGATGCTGTGACAACTCTGGCCCAGCAT
GAGAACTCAGTAGCTGTGCAGAAGGCAGCCAGCCACTATAGTGAGCAGATGGCCCAGCGA
CTGAGGCTTCCCACAGACACGCTCCAGGAGCTGCTGGATGTGCATGAAGCCTGTGAGAAG
GAAGCCATGGCTGTCTTCATGGAGCATTCCTTCAAGGATGAAAATCAGCAATTCCTGAAG
AAGCTGGTGGAATTAATAGGTGAGGCAAAAGTGCTTTTCCTGTTGAAGAATGAAGAGGCA
TCTGATGAATACTGCCAGGAAGAACTGGATCGACTTTCGAAGGATTTTATGGAAAATATC
------TCAACATTTTCTGTTCCTGGGGGACATAGGCTCTACATGGACATGAGGGAGAAG
ATTGAGCATGATTACTGGCAGGTTCCCAGGAAAGGGGTGAAGGCAAGGGAAGTCTTCCAG
AACTTTCTTCAGTCACAGGCCATCATCGAGAGTTCCATCCTGCAGGCAGACACAGCCCTC
ACTGCTGGGCAGAAGGCCATTGCAGAGGAGCGTGCCAAG------------AAGGAGGCA
GCA------------GAGAAGGAGCAAGAGCTGCTAAGACAGAAGCAGAAGGAGCAGCAG
GAGTATATGGAGGCTCAAGAGAAAAGTAACAAGGAAAACCTAGAGCAACTGAGAAGGAAG
CTGGAGCAGGAGAGAGAGCAGCTCATCAAAGACCATAACATGATGGTGGAAAAGAAACTG
AAGGAGCAAAAGGCTTTGCTTGAGGAAGGATTTAAGAAGAAAGCTCAAGAAATGGGCGGA
GAGATACAGCAACTG
>Mus musculus GBP11 NM_001039647 (Gbp6)
~~~~~~~~~~~~~~~~~~~~~~~~~~~~~~~~~~~~~~~~~~~~~~~~~~~~~~~~~~~~
~~~~~~~~~~~~~~~~~~~~~~~~~~~~~~~~~~~~~~~~~~~~~~~~~~~~~~~~~~~~
~~~~~~~~~~~~~~~~~~~~~~~~~~~~~~~~~~~~~~~~~~~~~~~~~~~~~~~~~~~~
~~~~~~~~~~~~~~~~~~~~~~~~~~~~~~~~~~~~~~~~~~~~~~~~~~~~~~~~~~~~
~~~~~~~~~~~~~~~~~~~~~~~~~~~~~~~~~~~~~~~~~~~~~~~~~~~~~~~~~~~~
~~~~~~~~~~~~~~~~~~~~~~~~~~~~~~~~~~~~~~~~~~~~~~~~~~~~~~~~~~~~
~~~~~~~~~~~~~~~~~~~~~~~~~~~~~~~~~~~~~~~~~~~~~~~~~~~~~~~~~~~~
~~~~~~~~~~~~~~~~~~~~~~~~~~~~~~~~~~~~~~~~~~~~~~~~~~~~~~~~~~~~
~~~~~~~~~~~~~~~~~~~~~~~~~~~~~~~~~~~~~~~~~~~~~~~~~~~~~~~~~~~~
~~~~~~~~~~~~~~~~~~~~~~~~~~~~~~~~~~~~~~~~~~~~~~~~~~~~~~~~~~~~
~~~~~~~~~~~~~~~~~~~~~~~~~~~~~~~~~~~~~~~~~~~~~~~~~~~~~~~~~~~~
~~~~~~~~~~~~~~~~~~~~~~~~~~~~~~~~~~~~~~~~~~~~~~~~~~~~~~~~~~~~
~~~~~~~~~~~~~~~~~~~~~~~~~~~~~~~~~~~~~~~~~~~~~~~~~~~~~~~~~~~~
~~~~~~~~~~~~~~~~~~~~~~~~~~~~~~~~~~~~~~~~~~~~~~~~~~~~~~~~~~~~
~~~~~~~~~~~~~~~~~~~~~~~~~~~~~~~~~~~~~~~~~~~~~~~~~~~~~~~~~~~~
------------------------------------------------------------
------------------------------------------------------------
------------------------------------------------------------
------------------------------------------------------------
------------------------------------------------------------
------------------------------ATGACCCAACCACAA------ATGGCTCCC
ATTTGTCTTGTGGAAAACCACAATGAACAGCTGTTGGTGAACCAGGAAGCCATAGAGATT
CTGGACAAGATTTCTCAGCCAGTGGTAGTCGTGGCTATTGTTGGATTGTACCGTACAGGG
AAGTCCTATTTGATGAACCGTCTGGCGGGACAGAATCATGGCTTCCCTCTGGGCTCCACT
GTGCAATCTCAGACCAAGGGCATCTGGATGTGGTGCGTGCCACACCCCACCAAGCCAGAG
CACACCCTGGTCCTCCTGGACACTGAGGGCCTGGGGGATGTGGAAAAGGGTGATCCTAAG
AACGACTTGTGGATCTTTGCCCTCAGCGTGCTTCTGAGCAGCAACTTCATCTACAACAGC
ATGAACACCATCAGCCATGATTCCCTGGAGAAGCTGCATTATGTCACAGAACTCACTGAG
CTGATCAGAGCAAAATCTTCCCCAAATCCCCATGGAATA---------------------
AAGAATTCCACAGAGTTTGTGAGTTTCTTTCCAGACTTTGTCTGGACTGTTCGGGATTTC
ACACTGAAGCTGAAGTTAAATGGGGAAGACATCACAAGTGATGGGTACCTGGAGAATGCC
CTGAAGCTGATCCCAGATAAC------AATCCCAGAATGCAAGCATCCAATTTGGCCAGG
GAATGCATCAGACGTTTCTTTCCAAATCGGAAGTGTTTTGTCTTTGACCGGCCAACTTAT
GACATAGAACTCCTACAAAAACTTGAGACCATCTCAGAAGACCAACTGGATCCTATGTTT
CAGAAAAGAACAAAGGCTTTTGTCTCTTACATCTTCAATTATGCAAAGATTAAGACCCTC
AAAGAGGGAATTAAGGTCACCGGGAATGGACTGGGTATTCTAGTGACAACCTATGTGGAT
GCCATCAACAGTGGAGCAGTGCCTTGTCTGCATGATGCTGTGACAACTCTGGCCCAGCGT
GAGAACTCAGTAGCTGTGCAGAAGGCAGCTGACCACTACAGTGAGCAGATGGCCCAGCGA
CTGAGGCTTCCCACAGAAACGCTCCAGGAGCTGCTGGATGTGCATGCAGCCTGTGAGAAG
GAAGCCATGGCTGTCTTCATGGAGCATTCCTTCAAGGACGAAAATCAGCAATTCCTGAAG
AAGCTGGTGGAATTAATAAGTGAGAAGAATGGGCTTTTCCTGTTGAAGAATGAAGAGGCA
TCTGATAAATACTGCCAGGAAGAACTGGATCGACTTTCAAAGGATTTGATGGACAATATC
------TCAACATTTTCTGTTCCTGGGGGACACAGGCTCTACATGGACATGAGGGAGAAG
ATTGAACATGACTACTGGCAGGTTCCCAGGAAAGGGGTGAAGGCAATTGAAGTCTTCCAG
AGCTTTCTTCAGTCACAGGCCATCATTGAGAGTTCCATCCTGCAGGCAGACACAGCCCTC
ATTGCTGGGCAGAAGGCCATTGCAGAGAAGTGCACCAAC------------AAGGAGGCA
GCT------------GAGAAGGAGCAGGATCTGCTAAGACAGAAGCAGAAGGAGCAGCAG
AAGTATATGGAGGCTCAAGAGAAAAGGAACAAGGAAAACCTAGAGCAACTGAGAAGGAAG
CTGATGCAGGAGAGAGAGCAGCTCATCAAAGACCATAACATGATGCTGGAGAAGCTAATG
AAGGAACAAAAGGCTCTCCTTGAGGAAGGCTATAAGAAGAAAGCTGAGGAAATGAGAAGA
GAGATCTATCGACTG
>Mus caroli GBP6 XM_029477690 (Gbp6)
~~~~~~~~~~~~~~~~~~~~~~~~~~~~~~~~~~~~~~~~~~~~~~~~~~~~~~~~~~~~
~~~~~~~~~~~~~~~~~~~~~~~~~~~~~~~~~~~~~~~~~~~~~~~~~~~~~~~~~~~~
~~~~~~~~~~~~~~~~~~~~~~~~~~~~~~~~~~~~~~~~~~~~~~~~~~~~~~~~~~~~
~~~~~~~~~~~~~~~~~~~~~~~~~~~~~~~~~~~~~~~~~~~~~~~~~~~~~~~~~~~~
~~~~~~~~~~~~~~~~~~~~~~~~~~~~~~~~~~~~~~~~~~~~~~~~~~~~~~~~~~~~
~~~~~~~~~~~~~~~~~~~~~~~~~~~~~~~~~~~~~~~~~~~~~~~~~~~~~~~~~~~~
~~~~~~~~~~~~~~~~~~~~~~~~~~~~~~~~~~~~~~~~~~~~~~~~~~~~~~~~~~~~
~~~~~~~~~~~~~~~~~~~~~~~~~~~~~~~~~~~~~~~~~~~~~~~~~~~~~~~~~~~~
~~~~~~~~~~~~~~~~~~~~~~~~~~~~~~~~~~~~~~~~~~~~~~~~~~~~~~~~~~~~
~~~~~~~~~~~~~~~~~~~~~~~~~~~~~~~~~~~~~~~~~~~~~~~~~~~~~~~~~~~~
~~~~~~~~~~~~~~~~~~~~~~~~~~~~~~~~~~~~~~~~~~~~~~~~~~~~~~~~~~~~
~~~~~~~~~~~~~~~~~~~~~~~~~~~~~~~~~~~~~~~~~~~~~~~~~~~~~~~~~~~~
~~~~~~~~~~~~~~~~~~~~~~~~~~~~~~~~~~~~~~~~~~~~~~~~~~~~~~~~~~~~
~~~~~~~~~~~~~~~~~~~~~~~~~~~~~~~~~~~~~~~~~~~~~~~~~~~~~~~~~~~~
~~~~~~~~~~~~~~~~~~~~~~~~~~~~~~~~~~~~~~~~~~~~~~~~~~~~~~~~~~~~
------------------------------------------------------------
------------------------------------------------------------
------------------------------------------------------------
------------------------------------------------------------
------------------------------------------------------------
------------------------------ATGACCCAACCACAA------ATGGCTCCC
ATTTGCCTTGTGGAAAACCACAATGAACATCTGTCTGTGAACCAGGAAGCCATAGATATT
CTGGACAAGATTTCTCAGCCAGTGGTAGTCGTGGCTATTGTTGGATGGTCCCGTACAGGG
AAGTCCTATTTGATGAACCGTCTGGTGGGACAGAATCATGGCTTCCCTCTGGGCTCCACT
GTGCAGTCTCAGACCAAGGGCATCTGGATGTGGTGTGTGCCACACCCCACCAAGCCAGAC
CACACCCTGGTCCTCCTGGACACCGAGGGCCTGGGGGATGTGGAAAAGGGTGATCCTAAA
AATGACTCGTGGATCTTCGCCCTCAGTGTGCTTCTGAGCAGCACCTTCATCTACAACAGC
ATGAGTACCATCAACCACCAAGCCCTGGAGCAGCTGCATTATGTCACAGAACTCACAGAG
CTGATCAGAGTAAAGTCTTCCCCAAATCCCCATGGAATA---------------------
AAGAATTCCACAGAGTTTGTGAGTTTCTTTCCAGACTTTGTCTGGACTGTTCGGGATTTC
ATGCTGGAGCTGAAGTTAAATGGGGAAGACATCACAAGTGATGACTACCTGGAGAATGCC
CTGAAGCTGATCCCAGGTGAC------AAACCCAGAATGCAAGCATCCAATTCATGCAGG
GAATGCATCAGATGTTTCTTTCCTAACCGGAAGTGTTTTGTCTTTGACCGGCCATCACAT
GACAAAGAACTTTTACAAAAACTTGATTGTATCACAGAAGACCAACTGGATCCTAAGTTC
CAGGAAGTAACAAAGGCTTTTGTTTCTTACATCTTCACTTATGCCAAGATCAAGACCCTC
AAAGAGGGAATTAAGGTCACCGGGAATAGACTGGGTACTCTGGTGACAACCTATGTGGAT
GCCATCAACAGTGGAGCAGTGCCTTGTCTGGATGATGCTGTGACAACTCTGGCCCAGCAT
GAGAACTCAGTAGCTGTGCAGAAGGCAGCTGACCACTACAGTGAGCAGATGGCCCAGCGA
CTGAGGCTTCCCACAGACACTCTCCAGGAGCTGCTGGATGTCCATGCAGCCTGCGAGAAG
GAAGCCATAGCTGTCTTCATGGAGCATTCCTTCAAGGACGAAAATCAGCAATTCCTGAAG
AAGCTGGTGGAATTAATAGGAGAGAAGAAAGAGCTTTTCCTGTCGAAGAATGAAGAGGCA
TCAAATAAATACTGTCAAGAAGAACTGGATCGACTTTCAAAGGATTTTATGGAAAATATT
------TCAACATTTTTTGTTCCTTGGGGACACAAGCTTTACATGGACAAGAGGGAGAAG
ATTGAGCATGACTACTGGCAGGTTCCCAGGAAAGGGGTGAAGGCAAGTGAAGTCTTCCAG
AACTTTCTTCAGTCACAGGCCATCATCGAGAGTTCCATTCTGCAGGCAGATACAGCCCTC
ACTGCTGGGGAGAAGGCCATTGCAGAGGAACGTGCCCAG------------AAGGTGGCA
GCA------------GAGAAGGAGCAAGAGCTGCTAAGACAGAAGCAGAAGGAGCAGCAG
GAGTATATGGAGGCTCAAGAGAAAAGTCACAAGGAAAACATAGAGCAACTGAGGAAAAAG
CTGATGCAGGAGAGAGAGCAGGACATCAAAGACCATGATATGATGCTGAAGAAGCAACTG
AAGGATCAAGAGGCTTTCCTTAAGGAAGGATTTAAGAAGAAAGCTGAAGAAATGAACAAA
GAGATACAGCAACTG
>Mus musculus GBP9 XM_006534924 (Gbp6)
~~~~~~~~~~~~~~~~~~~~~~~~~~~~~~~~~~~~~~~~~~~~~~~~~~~~~~~~~~~~
~~~~~~~~~~~~~~~~~~~~~~~~~~~~~~~~~~~~~~~~~~~~~~~~~~~~~~~~~~~~
~~~~~~~~~~~~~~~~~~~~~~~~~~~~~~~~~~~~~~~~~~~~~~~~~~~~~~~~~~~~
~~~~~~~~~~~~~~~~~~~~~~~~~~~~~~~~~~~~~~~~~~~~~~~~~~~~~~~~~~~~
~~~~~~~~~~~~~~~~~~~~~~~~~~~~~~~~~~~~~~~~~~~~~~~~~~~~~~~~~~~~
~~~~~~~~~~~~~~~~~~~~~~~~~~~~~~~~~~~~~~~~~~~~~~~~~~~~~~~~~~~~
~~~~~~~~~~~~~~~~~~~~~~~~~~~~~~~~~~~~~~~~~~~~~~~~~~~~~~~~~~~~
~~~~~~~~~~~~~~~~~~~~~~~~~~~~~~~~~~~~~~~~~~~~~~~~~~~~~~~~~~~~
~~~~~~~~~~~~~~~~~~~~~~~~~~~~~~~~~~~~~~~~~~~~~~~~~~~~~~~~~~~~
~~~~~~~~~~~~~~~~~~~~~~~~~~~~~~~~~~~~~~~~~~~~~~~~~~~~~~~~~~~~
~~~~~~~~~~~~~~~~~~~~~~~~~~~~~~~~~~~~~~~~~~~~~~~~~~~~~~~~~~~~
~~~~~~~~~~~~~~~~~~~~~~~~~~~~~~~~~~~~~~~~~~~~~~~~~~~~~~~~~~~~
~~~~~~~~~~~~~~~~~~~~~~~~~~~~~~~~~~~~~~~~~~~~~~~~~~~~~~~~~~~~
~~~~~~~~~~~~~~~~~~~~~~~~~~~~~~~~~~~~~~~~~~~~~~~~~~~~~~~~~~~~
~~~~~~~~~~~~~~~~~~~~~~~~~~~~~~~~~~~~~~~~~~~~~~~~~~~~~~~~~~~~
------------------------------------------------------------
------------------------------------------------------------
------------------------------------------------------------
------------------------------------------------------------
------------------------------------------------------------
------------------------------ATGACCCAACCACAA------ATGGCTCCC
ATTTGTCTTGTGGAAAACCACAATGAACAGCTGTTGGTGAACCAGGAAGCCATAGAGATT
CTGGAGAAGATTTCTCAGCCAGTGGTAGTCGTGGCTATTGTTGGATTGTACCGTACAGGG
AAGTCCTATTTGATGAACTGTCTGGCGGGACAGAATCATGGTTTCCCTCTGGGCTCCACT
GTGCAGTCTCAGACCAAGGGCATCTGGATGTGGTGCATGCCCCACCCCACCAAGCCAGAG
CACACCCTGGTCCTCCTGGACACCGAGGGCCTGGGGGATGTGGAAAAGAGTAATCCTAAA
AACGACTCATGGATCTTCGCCCTAAGTGTGCTTCTGAGCAGCACCTTCGTCTACAACAGC
ATGAGCACCATCAACCACCAGGCCCTGGAGCAGCTGCATTATGTCACAGAACTCACTGAG
CTGATCAGATCAAAGTCTTCCCGAAATCCCCACGGAATA---------------------
AAGAATTCCACAGAGTTTGTGAGTTTCTTTCCAGACTTTGTCTGGACTGTTCGGGATTTC
ATGCTGGAGCTGAAGTTAAATGGGGAAGACATCACAAGTGATGAGTACCTGGAGAATGCC
CTGAAGCTGATCCCAGGTTAC------AATCCCAGAGTGCAAGCATCCAATTCAGCCAGG
GAATGCATCAGATGTTTCTTTCCTAACCGGAAGTGTTTTGTCTTTGACCGGCCAACTCAT
GACAGAGAACTCTTACAAAAACTTGAGACTATCTCAGAAGACCAACTGGATCTTAAGTTC
CGGGAAGGAACAAAGGCTTTTGTTTCTTATGTCTTCACTTATGCCAAGATCAAGACCCTC
AGAGAGGGAATTAAGGTCACCGGGAATAGACTGGGTACTCTGGTGACAACTTACGTGGAT
GCCATCAACAGTGGAGCAGTGCCTTGTCTGGATGATGCTATGACAAGTGTGGCCCGGCGT
GAGAACTCAGTAGCTGTGCAGAAGGCAGCCGACCACTACAGTGAGCAGATGGCCCAGCGA
CTGAGGCTTCCCACAGACACTCTCCAGGAGTTGCTGGATGTGCATGCTGCCTGCGAGAAG
GAAGCCATGGCTGTCTTCATGGAGCATTCCTTCAAGGATGAAAATCAGCAATTCCTGAAG
AAACTGGTGGAAATAATCAGTGAGAAGATAGCTTTTTTCTGGTTGAAGAATGAAGAGGCA
TCGAATAAATACTGCCAGGAAGAACTGGATCGACTTTCAAAGGATTTTATGGACAATATC
------TCAACATTCTCTGTTCCTGGGGGACACAGGATTTACACGGACATGAGGAAGAAG
ATTGAACGTGACTACTGGCAGGTTCCCAGGAAAGGGGTGAAGGCATGTGAAGTCTTCCAA
AACTTTCTCCAGTCACAGTACATCATTGAGAGTTCCATCCTGCAGGCAGATAGAGCCCTC
ACTGCTGGGGAGAAGGCCATTGCAGAGGAGCGTGCCCAA------------AAGGAGGTA
GCC------------GAGAAGGAGCAGGAGCTACTAAGACAGAAGCAGAAGGAGCAGCAG
GAGTATATGGAGGCTCAAGAGAAAAGGAACAAGGAAAACCTAGAGCAACTGAGGAGAAAG
CTGATGCAGGAGAGAGAGCAGGACATCAAAGACCATGATATGATGCTGGAGAAGCAACTG
AAGGATCAAAAGGCTTTCCTTGAGGAAGGATTTACGAACAAAGCTGAAGAAATAAATGCA
GAGATAGAGAGACTG
>Mus musculus GBP5b M81128 (Gbp6)
~~~~~~~~~~~~~~~~~~~~~~~~~~~~~~~~~~~~~~~~~~~~~~~~~~~~~~~~~~~~
~~~~~~~~~~~~~~~~~~~~~~~~~~~~~~~~~~~~~~~~~~~~~~~~~~~~~~~~~~~~
~~~~~~~~~~~~~~~~~~~~~~~~~~~~~~~~~~~~~~~~~~~~~~~~~~~~~~~~~~~~
~~~~~~~~~~~~~~~~~~~~~~~~~~~~~~~~~~~~~~~~~~~~~~~~~~~~~~~~~~~~
~~~~~~~~~~~~~~~~~~~~~~~~~~~~~~~~~~~~~~~~~~~~~~~~~~~~~~~~~~~~
~~~~~~~~~~~~~~~~~~~~~~~~~~~~~~~~~~~~~~~~~~~~~~~~~~~~~~~~~~~~
~~~~~~~~~~~~~~~~~~~~~~~~~~~~~~~~~~~~~~~~~~~~~~~~~~~~~~~~~~~~
~~~~~~~~~~~~~~~~~~~~~~~~~~~~~~~~~~~~~~~~~~~~~~~~~~~~~~~~~~~~
~~~~~~~~~~~~~~~~~~~~~~~~~~~~~~~~~~~~~~~~~~~~~~~~~~~~~~~~~~~~
~~~~~~~~~~~~~~~~~~~~~~~~~~~~~~~~~~~~~~~~~~~~~~~~~~~~~~~~~~~~
~~~~~~~~~~~~~~~~~~~~~~~~~~~~~~~~~~~~~~~~~~~~~~~~~~~~~~~~~~~~
~~~~~~~~~~~~~~~~~~~~~~~~~~~~~~~~~~~~~~~~~~~~~~~~~~~~~~~~~~~~
~~~~~~~~~~~~~~~~~~~~~~~~~~~~~~~~~~~~~~~~~~~~~~~~~~~~~~~~~~~~
~~~~~~~~~~~~~~~~~~~~~~~~~~~~~~~~~~~~~~~~~~~~~~~~~~~~~~~~~~~~
~~~~~~~~~~~~~~~~~~~~~~~~~~~~~~~~~~~~~~~~~~~~~~~~~~~~~~~~~~~~
------------------------------------------------------------
------------------------------------------------------------
------------------------------------------------------------
------------------------------------------------------------
------------------------------------------------------------
------------------------------ATGACCCAACCACAA-------TGGCTCCC
ATTTGTCTTGTGGAAAACCACAATGAACAGCTGTCAGTGAACCAGGAAGCCATAGAGATT
CTGGACAAGATTTCTCAGCCAGTGGTAGTAGTGGCTATTGTTGGATGGTCCCATACAGGG
AAGTCCTATTTGATGAACTGTTTGGCGGGACAGAATCACGTTTTCCCTCTGGGCTCCACC
GTGCAGTCTCAGACCAAGGGCATCTGGATGTGGTGCATGCCCCACCCCACCAAGCCAGAG
CACACCCTGGTCCTCCTGGACACCGAGGGCCTGGGCGATGTGGAAAAGGGTGATCCTAAG
AACGACTTGTGGATCTTTGCCCTCAGTGTGCTTCTGAGCAGCACCTTCGTCTACAACAGC
ATGAACACCATCAACCACCAAGCCCTGGAGCAGCTGCATTATGTCACAGAACTCACTGAG
CTGATCAGAGCAAAATCTTCCCCAAATCCCCATGGAATA---------------------
AAGAATTCCACAGAGTTTGTGAGTTTCTTTCCAGACTTTGTCTGGACTGTTCGGGATTTC
ATGCTGGAGCTGAAGTTAAATGGGGAAGACATCACAAGTGATGAGTACCTGGAGAATGCC
CTGAAGCTGATCCCAGGTAAC------AATCCCAGAATCCAAGCATCCAATTCGGCCAGG
GAATGCATCAGACGTTTCTTTCCTAATCGGAAGTGTTTTGTCTTTGAATGGCCAACTCAT
GACATAGAACTCATAAAACAACTTGAGACTATTTCAGAAGACCAATTGGATCCTACGTTT
AAGGAAAGTGCAATGGCTTTTGCTTCTTATATCTTCACTTATGCCAAGATCAAGACCCTC
AGAGAGGGAATTAAGGTCACTGGGAATGGACTGGGTACTCTGGTGACAACCTACGTGGAT
GCCATCAACAGTGGAGCAGTGCCTTGTCTGGATGATGCTGTGACAACTCTGGCCCAGCGT
GAGAACTCAGTAGCTGTGCAGAAGGCAGCCAGCCACTACAGTGAGCAGATGGCCCAGCGA
CTGAGCCTTCCCACAGACACGATCCAGGAGCTGCTGGATGTACATGCAGCCTGCGAGAAG
GAAGCCATGGCTGTCTTTATGGAGCATTCCTTCAAAGACGAAAATCAGCAATTCCTGAAG
AAGCTGGTGGAATTACTACGTGAGAAGAATGGGCTTTTCCTGTTGAAGAATGAAGAGGCA
TCTGATAAATACTGCCAGGAAGAACTGGATCGACTTTCAAAGGATTTGATGGACAATATC
------TCAACATTTTCTGTTCCTGGGGGACACAGGCTCTACATGGACATGAGGGAAAAG
ATTGAACATGACTACTGGCAGGTTCCCAGGAAAGGGGTGAAGGCAAGTGAAGTCTTCCAG
AACTTTCTGCAGTCACAGGCCATCATCGAGAGTTCCATCTTGCAGGCAGATACAGCCCTC
ACTGCTGGGCAGAAGGCCATTGCAGAGAAGCACACCAAG------------AAGGAGGCA
GCT------------GAGAAGGAGCAGGATCTGCTAAGACAGAAGCAGAAGGAGCATCAG
GAGTATATGGAGGCTCAAGAGAAAAGGAACAAGGAAAACCTAGAGCAACTGAGAAGGAAG
CTGGAGCAGGAGAGAGAGCAGCTCATCAAAGACCATAACATGATGCTGGAGAAGCTAACG
AAGGAACAAAAGACTTTCCGTGAGGAAGGATATAAGACACAAGCTGAGGAATTGCGTCGA
GAGATCCATCAACTG
>Mus musculus GBP10 NM_001039646 (Gbp6)
~~~~~~~~~~~~~~~~~~~~~~~~~~~~~~~~~~~~~~~~~~~~~~~~~~~~~~~~~~~~
~~~~~~~~~~~~~~~~~~~~~~~~~~~~~~~~~~~~~~~~~~~~~~~~~~~~~~~~~~~~
~~~~~~~~~~~~~~~~~~~~~~~~~~~~~~~~~~~~~~~~~~~~~~~~~~~~~~~~~~~~
~~~~~~~~~~~~~~~~~~~~~~~~~~~~~~~~~~~~~~~~~~~~~~~~~~~~~~~~~~~~
~~~~~~~~~~~~~~~~~~~~~~~~~~~~~~~~~~~~~~~~~~~~~~~~~~~~~~~~~~~~
~~~~~~~~~~~~~~~~~~~~~~~~~~~~~~~~~~~~~~~~~~~~~~~~~~~~~~~~~~~~
~~~~~~~~~~~~~~~~~~~~~~~~~~~~~~~~~~~~~~~~~~~~~~~~~~~~~~~~~~~~
~~~~~~~~~~~~~~~~~~~~~~~~~~~~~~~~~~~~~~~~~~~~~~~~~~~~~~~~~~~~
~~~~~~~~~~~~~~~~~~~~~~~~~~~~~~~~~~~~~~~~~~~~~~~~~~~~~~~~~~~~
~~~~~~~~~~~~~~~~~~~~~~~~~~~~~~~~~~~~~~~~~~~~~~~~~~~~~~~~~~~~
~~~~~~~~~~~~~~~~~~~~~~~~~~~~~~~~~~~~~~~~~~~~~~~~~~~~~~~~~~~~
~~~~~~~~~~~~~~~~~~~~~~~~~~~~~~~~~~~~~~~~~~~~~~~~~~~~~~~~~~~~
~~~~~~~~~~~~~~~~~~~~~~~~~~~~~~~~~~~~~~~~~~~~~~~~~~~~~~~~~~~~
~~~~~~~~~~~~~~~~~~~~~~~~~~~~~~~~~~~~~~~~~~~~~~~~~~~~~~~~~~~~
~~~~~~~~~~~~~~~~~~~~~~~~~~~~~~~~~~~~~~~~~~~~~~~~~~~~~~~~~~~~
------------------------------------------------------------
------------------------------------------------------------
------------------------------------------------------------
------------------------------------------------------------
------------------------------------------------------------
------------------------------ATGACCCAACCACAA------ATGGCTCCC
ATTTGCCTTGTGGAAAACCACAATGAACAGCTGTCAGTGAACCAGGAAGCCATAGAGATT
CTGGACAAGATTTCTCAGCCAGTGGTAGTCGTGGCTATTGTTGGATGGTCCCGTACTGGG
AAGTCCTATTTGATGAACTGTCTGGCGGGACAGAATCACGGCTTCCCTCTGGGCTCCACT
GTGCAGTCTCAAACCAAGGGCATCTGGATGTGGTGCATGCCACACCCCACCAAGCCAGAG
CACACCCTGGTCCTCCTGGACACCGAGGGCCTGGGGGATGTGGAAAAGGGTGATCCTAAG
AACGACTTGTGGATCTTTGCCCTCAGTGTGCTTCTGAGCAGCACCTTCATCTACAACAGC
ATGATCACCATCAACCACCAGGCCCTGGAGCAGCTGCATTATGTCACAGAACTCACAGAG
CTGATCAGAGCAAAGTCTTCCCCAAATCCTGCTGGAATA---------------------
AAGAATTCCACAGAGTTTGTGAGTTTCTTTCCAGACTTTGTCTGGATTGTTCGGGATTTC
ATGCTGGAGCTGAAGTTAAATGGGGAAGACATCACAAGTGATGACTACCTGGAGAATGCC
TTGAAGCTGATCCCAGGTGAC------AAACCCAGAATGCAAGCATCCAATTCATGCAGG
GAATGCATCAGACTTTTCTTTCCTAACCGGAAGTGTTTTGTCTTTGACCGGCCAACGCAT
GACAAAGAACTTTTACAAAAACTTGATTCTATCACAGAAGACCAACTGGATCCTAAGTTC
CAGGAAGTAACAAAGGCTTTTGTTTCTTACATCTTCACTTATGCCAAGATCAAGACCCTA
AAAGAGGGAATTAAGGTCACTGGGAATAAACTAGGGATTCTGGTGACAACCTATGTGGAT
GCCATCAACAGTGGAGCAGTGCCTTGTCTGGATGATGCTGTGACAACTCTGGCCCAGCGT
GAGAACTCAGTAGCTGTGCAGAAAGCAGCCGACCACTATAGTGAGCAGATGGCCCAGCGA
CTGAGGCTTCCTACAGAAACGCTCCAGGAGCTGCTGGATGTGCATGCAGCCTGCGAGAAG
GAAGCCATGGCTGTCTTCATGGAGCATTCCTTCAAGGACGAAAATCAGCAATTCCTGAAG
AAGCTGGTGGAATTAATAGGAGAGAACAAAGAGCTTTTCCTGTCGAAGAATGAAGAGGCA
TCAAATAAATACTGTCAAGAAGAACTGGATCGACTTTCAAAGGATTTTATGGAAAATATT
------TCAACATTTTTTGTTCCTTGTGGACACAAGCTTTACATGGACAAGAGGGAGAAG
ATTGAGCATGACTACTGGCAGGTTCCCAGGAAAGGGGTGAAGGCAAGTGAAGTCTTCCAG
AGCTTTCTGCAGTCACAGGCCTTCATCGAGAGTTCCATCTTGCAGGCAGATACAGCGCTC
ACTGCTGGGAAGAAGGCCATTGCAGAGGAGCGTGCCCAG------------AAGGTGGCG
GCA------------GAGAAGGAGCAGGATCTGCTAAGACAGAAGCAGAAGGAGCAGCAG
GAGTATATGGAGGCTCAAGAGAAAAGTCACAAGGAAAACATAGAGCAACTGAGGAGAAAG
CTGATGCAGGAGAGAGAGCAGCTCATCAAAGACCATAACATGATGCTGAAGAAGCAGCTG
AAGGATCAAAAGGCTTTCCTTGAGGAAGGATTTAAGAAGAAAGCTGAGGAAATGAACAAA
GAGATACAGCAACTG
>Mus caroli GBP6 XM_021162459 (Gbp6)
~~~~~~~~~~~~~~~~~~~~~~~~~~~~~~~~~~~~~~~~~~~~~~~~~~~~~~~~~~~~
~~~~~~~~~~~~~~~~~~~~~~~~~~~~~~~~~~~~~~~~~~~~~~~~~~~~~~~~~~~~
~~~~~~~~~~~~~~~~~~~~~~~~~~~~~~~~~~~~~~~~~~~~~~~~~~~~~~~~~~~~
~~~~~~~~~~~~~~~~~~~~~~~~~~~~~~~~~~~~~~~~~~~~~~~~~~~~~~~~~~~~
~~~~~~~~~~~~~~~~~~~~~~~~~~~~~~~~~~~~~~~~~~~~~~~~~~~~~~~~~~~~
~~~~~~~~~~~~~~~~~~~~~~~~~~~~~~~~~~~~~~~~~~~~~~~~~~~~~~~~~~~~
~~~~~~~~~~~~~~~~~~~~~~~~~~~~~~~~~~~~~~~~~~~~~~~~~~~~~~~~~~~~
~~~~~~~~~~~~~~~~~~~~~~~~~~~~~~~~~~~~~~~~~~~~~~~~~~~~~~~~~~~~
~~~~~~~~~~~~~~~~~~~~~~~~~~~~~~~~~~~~~~~~~~~~~~~~~~~~~~~~~~~~
~~~~~~~~~~~~~~~~~~~~~~~~~~~~~~~~~~~~~~~~~~~~~~~~~~~~~~~~~~~~
~~~~~~~~~~~~~~~~~~~~~~~~~~~~~~~~~~~~~~~~~~~~~~~~~~~~~~~~~~~~
~~~~~~~~~~~~~~~~~~~~~~~~~~~~~~~~~~~~~~~~~~~~~~~~~~~~~~~~~~~~
~~~~~~~~~~~~~~~~~~~~~~~~~~~~~~~~~~~~~~~~~~~~~~~~~~~~~~~~~~~~
~~~~~~~~~~~~~~~~~~~~~~~~~~~~~~~~~~~~~~~~~~~~~~~~~~~~~~~~~~~~
~~~~~~~~~~~~~~~~~~~~~~~~~~~~~~~~~~~~~~~~~~~~~~~~~~~~~~~~~~~~
------------------------------------------------------------
------------------------------------------------------------
------------------------------------------------------------
------------------------------------------------------------
------------------------------------------------------------
------------------------------ATGACCCAACCACAA------ATGGCTCCC
ATTTGTCTTGTGGAAAACCACAATGAACATCTCTCAGTGAACCAGGAAGCCATAGATATT
CTGGACAAGATTTCTCAGCCAGTGGTAGTCGTGGCTATTGTTGGATTGTACCGTACAGGG
AAGTCCTATTTGATGAACCGTCTGGCGGGACAGAATCATGGCTTCCCTCTGGGCTCCACT
GTGCAGTCTCAGACCAAGGGCATCTGGATGTGGTGTGTGCCACACCCCACCAAGCCAGAG
CACACCCTGGTCCTCCTGGACACTGAGGGCCTGGGGGATGTGGAAAAGGGTGATCCTAAA
AATGACTCATGGATCTTCGCCCTCAGTGTGCTTCTGAGCAGCACCTTAATCTACAACAGC
ATGAGCACCATCAACCACCAGGCCCTGGAGCAGCTGCATTATGTCACAGAACTCACAGAG
CTGATCAGAGCAAAGTCTTCCCCAAATCCCCATGGAATA---------------------
AAGAATTCCACAGAGTTTGTGAGTTTCTTTCCAGACTTTGTCTGGACTGTTCGGGATTTC
ACGCTGGAGCTGAAGTTAAATGGGGAAGAAATCACAAGTAATGACTACCTGGAGAATGCC
CTGAAGTTGATCCCAGGTAAC------AATCCCAGAATCCAAGCATCCAATTTGGCCAGG
GAATGCATCAGACGTTTCTTTCCTAATCGGAAGTGTTTTGTCTTTGACCGGCCAACTCAT
GACATAGAACTCCTACAAAAACTTGAGACTATCTCAGAAGACCAGCTGGATCCTAAGTTT
CAGGAAAGAACAAAGGCTTTTGTTTCTTACATCTTCACTTATGCCAAGATCAAGACCCTC
AGTGAGGGAATTAAGGTCACCGGGAATGGACTGGGTACTCTGGTGACAACCTACGTGGAT
GCCATCAACAGTGGAGCAGTGCCTTGTCTGGATGATGCTGTGACAACTCTGGCCCAGCAT
GAGAACTCAGTAGCTGTGCAGAAAGCAGTCAACCACTATAGTGAGCAGATGGCCCAGCGA
CTAAGGCTTCCCACAGACACTCTCCAGGAGCTGCGGGATGTGCATGCAGCCTGCGAGAAG
GAAGCCATTGCTGTCTTCATGGAGCATTCGTTCAAGGATGAAAATCAGCAATTCCTGAAG
AAGCTGGTGGAATTAATATGTTGGAAGAATGGGCTTTTCCTGTTGAAGAATGAAGAGGCA
TCGAATAAATACTGCCAGGAAGAACTGAATCGACTTTCAAAGGATTTTATGGAAAACATC
------TCAACATTTTCTGTTCCTGGGGGATATAGGCGCTACATGGACATGAGGGAAAAG
ATTGAACATGACTACTGGCAGGTTCCAAGGAAAGGGGTGAAGGCAAGTGAAGTCTTCCAG
AGCTTTCTGCAGTCACAGACCATCATTGAGAGTTCCATCCTGCAGGCAGATACAGCCATC
ACTGCTGGGGAGGCCTTTGATCCTTTGGCTCTCAGGAGAAGGCATAGCAATAAGGAGGCA
GCA------------GAGAGGATGAAGGAGCTGCTAAGACAGAAGGAGAAGGAGCATCAG
CAGTTGATGGAGGCTCAAAAGAAAAGTCACAAGGAAAACATAGAGCAACTGAGAAGGAAG
CTGATGCAGGAGAGAGAGCAGCTCATCAAATCCCTGAAGATGATGCTGGAAAAACAACTG
CAGGATCAAAAGGATTTCCTGGAGGAAGGATTTAAGAAGAAAGCCGAGGAAATGAGTGGA
---------------
>Peromyscus maniculatus bairdii GBP6 XM_006985846 (Gbp6)
~~~~~~~~~~~~~~~~~~~~~~~~~~~~~~~~~~~~~~~~~~~~~~~~~~~~~~~~~~~~
~~~~~~~~~~~~~~~~~~~~~~~~~~~~~~~~~~~~~~~~~~~~~~~~~~~~~~~~~~~~
~~~~~~~~~~~~~~~~~~~~~~~~~~~~~~~~~~~~~~~~~~~~~~~~~~~~~~~~~~~~
~~~~~~~~~~~~~~~~~~~~~~~~~~~~~~~~~~~~~~~~~~~~~~~~~~~~~~~~~~~~
~~~~~~~~~~~~~~~~~~~~~~~~~~~~~~~~~~~~~~~~~~~~~~~~~~~~~~~~~~~~
~~~~~~~~~~~~~~~~~~~~~~~~~~~~~~~~~~~~~~~~~~~~~~~~~~~~~~~~~~~~
~~~~~~~~~~~~~~~~~~~~~~~~~~~~~~~~~~~~~~~~~~~~~~~~~~~~~~~~~~~~
~~~~~~~~~~~~~~~~~~~~~~~~~~~~~~~~~~~~~~~~~~~~~~~~~~~~~~~~~~~~
~~~~~~~~~~~~~~~~~~~~~~~~~~~~~~~~~~~~~~~~~~~~~~~~~~~~~~~~~~~~
~~~~~~~~~~~~~~~~~~~~~~~~~~~~~~~~~~~~~~~~~~~~~~~~~~~~~~~~~~~~
~~~~~~~~~~~~~~~~~~~~~~~~~~~~~~~~~~~~~~~~~~~~~~~~~~~~~~~~~~~~
~~~~~~~~~~~~~~~~~~~~~~~~~~~~~~~~~~~~~~~~~~~~~~~~~~~~~~~~~~~~
~~~~~~~~~~~~~~~~~~~~~~~~~~~~~~~~~~~~~~~~~~~~~~~~~~~~~~~~~~~~
~~~~~~~~~~~~~~~~~~~~~~~~~~~~~~~~~~~~~~~~~~~~~~~~~~~~~~~~~~~~
~~~~~~~~~~~~~~~~~~~~~~~~~~~~~~~~~~~~~~~~~~~~~~~~~~~~~~~~~~~~
------------------------------------------------------------
------------------------------------------------------------
------------------------------------------------------------
------------------------------------------------------------
------------------------------------------------------------
------------------------------ATGGCCAGTGGACAGAACATGATGGCCCCC
ATTTGTCTGGTGGAAAACCACAATGAGCAACTGTCGGTGAACCGGGAAGCAGTAGAGATC
CTAGACACAATTTCTCAGCCAGCGGTAGTCGTGGCCATCGTCGGATTGTACCGTACAGGG
AAGTCCTACTTGATGAATCGCCTGGCTGGCCGGAATCATGGCTTCCCTCTGGGCTCCACT
GTGCAGTCAGAGACCAAGGGCATCTGGATGTGGTGTGTGCCACATCCCACCAAGCCAAAG
CACACCCTGGTCCTCCTGGACACTGAGGGCCTGGGGGATGTGGAAAAGGGTGACCCTAAG
AATGACTCCTGGATCTTCGCTCTGGCTGTGCTTCTGAGCAGCACCTTCGTCTACAACAGC
ATGAACACCATCAACCACCAGGCCCTGGAGCAGCTGCATTATGTCACAGAACTCACCGAG
CTGATCAGGGCAAAGTCTTCCCCAAATCCTGATGGAATA---------------------
AAGAATTCCACTGAGTTTGTGAGTTTCTTTCCAGACTTCATCTGGACTGTTCGGGATTTC
ATGCTGGAGATGAAGTTAAATGGAGAAGTCATCACAGAGGACCAGTACCTGGAGAATGCA
CTGAAGCTGATCCCAGGCAAC------AATCCCAGAGTCCAAGCATCCAATTTGCCCAGG
GAGTGCATCCGACATTTCTTTCCTAAACGGAAATGTTTTGTCTTTGACCGGCCAACGAAT
GACAAAGAACTCTTACAAAAAATTGAGACTATCTCAGAAGACCAACTGGAGCCTAAGTTC
CAGGAACAAACAAGGGCTTTTGTTTCTTATGTCTTCACCTATGCAAAGATCAAGACCCTC
AGAGAGGGAATTGAGGTCACTGGGAACCGACTGGGGACTCTGGTGACGACCTACGTGGAT
GCCATCAACAGTGGAGCTGTGCCTTGTCTGGATGACGCGGTGACAACTCTGGCCCAGCGT
GAGAACTCAGCAGCTGTGCAGAAGGCAGCTGACCACTACAGTGAGCAGATGGCCCAGCGA
CTGAGGCTCCCCACAGACACACTCCAGGAGCTGCTGGGTGTGCACACAGCCTGTGAGAAG
GAAGCTATTGCTGTCTTCATGGAGCATTCCTTCAAGGACGAAAACCAGCAATTCCAGAAG
AAGCTGATGGAATTAATAGTGCTCAAGAGGGCAGATTTCCTGTTGAGGAATGAAGAGGCA
TCAGAGAAATTCTGCCAGGAAGAACTGAATCATCTCACGAAAGCACTCACAGAAAGTATT
TCAGCTGGGACATTCTCCGTTGCTGGAGGACACAGGCTCTACATGGACACCAGGGAGAAG
ATTGAGAAGGACTATTGGCAGGTGTCCAGGAAAGGGGTGAAGGCAAGTGAAGTCTTCCAG
AGCTTTCTGCAGTCACAGGCCACCATCGAGAGTTCCATCCTGCAGGCAGATACAGCTCTC
ACTGCTGGGGAGAAGGCCATTGCAGAGGAGCGGGCCCAG------------AAGGAGGCG
GCT------------GAGAAGGAACAGGAGCTGCTAAGACAGAAGCAGAAGGAGCAGCAG
CAACTGATGGAGGCTCAGGAGAGAAGTCACAAGGAAAACCTAGAGCAACTGAGAACGAAG
CTGGTGCAGGAGAGAGAGCAGCTCATCAAAGACCACAAGACGATGCTGGAGAAGCAGCTG
CAGGCCCAAAAGGCACTGCTTGCTGAAGGATATAAGAAGAAATCTGAGGAAATGAATGCA
GAAATAAATAATTTG
>Rattus norvegicus GBP11 XM_017599539 (Gbp6)
~~~~~~~~~~~~~~~~~~~~~~~~~~~~~~~~~~~~~~~~~~~~~~~~~~~~~~~~~~~~
~~~~~~~~~~~~~~~~~~~~~~~~~~~~~~~~~~~~~~~~~~~~~~~~~~~~~~~~~~~~
~~~~~~~~~~~~~~~~~~~~~~~~~~~~~~~~~~~~~~~~~~~~~~~~~~~~~~~~~~~~
~~~~~~~~~~~~~~~~~~~~~~~~~~~~~~~~~~~~~~~~~~~~~~~~~~~~~~~~~~~~
~~~~~~~~~~~~~~~~~~~~~~~~~~~~~~~~~~~~~~~~~~~~~~~~~~~~~~~~~~~~
~~~~~~~~~~~~~~~~~~~~~~~~~~~~~~~~~~~~~~~~~~~~~~~~~~~~~~~~~~~~
~~~~~~~~~~~~~~~~~~~~~~~~~~~~~~~~~~~~~~~~~~~~~~~~~~~~~~~~~~~~
~~~~~~~~~~~~~~~~~~~~~~~~~~~~~~~~~~~~~~~~~~~~~~~~~~~~~~~~~~~~
~~~~~~~~~~~~~~~~~~~~~~~~~~~~~~~~~~~~~~~~~~~~~~~~~~~~~~~~~~~~
~~~~~~~~~~~~~~~~~~~~~~~~~~~~~~~~~~~~~~~~~~~~~~~~~~~~~~~~~~~~
~~~~~~~~~~~~~~~~~~~~~~~~~~~~~~~~~~~~~~~~~~~~~~~~~~~~~~~~~~~~
~~~~~~~~~~~~~~~~~~~~~~~~~~~~~~~~~~~~~~~~~~~~~~~~~~~~~~~~~~~~
~~~~~~~~~~~~~~~~~~~~~~~~~~~~~~~~~~~~~~~~~~~~~~~~~~~~~~~~~~~~
~~~~~~~~~~~~~~~~~~~~~~~~~~~~~~~~~~~~~~~~~~~~~~~~~~~~~~~~~~~~
~~~~~~~~~~~~~~~~~~~~~~~~~~~~~~~~~~~~~~~~~~~~~~~~~~~~~~~~~~~~
------------------------------------------------------------
------------------------------------------------------------
------------------------------------------------------------
------------------------------------------------------------
------------------------------------------------------------
---------------------------------------------------ATGGCTCCC
ATTTGTCTGGTGGAAAACCACAATGAACGGCTGTCAGTGAACCAGAAAGCCATAGAGATT
CTGGACAAGATTTCTCAGCCAGTGGTAGTCGTGGCTATTGTTGGATTGCTTCCCTCTGGG
------------------------------------------------------------
------CTCCAGACCAAGGGCATCTGGATGCGGTGCATGCCACACCCCACCAAGCCAAAG
CACACTCTGGTCCTCCTGGACACCGAGGGCCTAGGGGATGTGGAAAAGCCAAGCGCCAGC
------------------------------------------------------------
---------------------------------------TATGTTACAGAACTCACTGAG
CTGATCAGAGCAAGGTCTTCCCCAAATCCTGATGGAATC---------------------
AAGAATTCCACAGAATTTGTGAGTTTCTTTCCAGACTTTGTCTGGACTGTTTTAGATTTC
ATGCTGGAGCTGAAGTTAAATGGGAAAAACATCACAAGTGATGAGTACCTAGAGAATGCC
CTGAAATTGATCCCAGGCAAC------AGTCCCAGAATCCAAGCATCCAATTTGCCCAGG
GAATGCATCAGACAATTCTTTCCTAACCGGAAGTGTTTTGTCTTTGACCGGCCAACACAT
GACAAAGAACTCTTACAAAAACTTGAGACCATCTCAGAAGACCAGCTGGATCCTAACTTC
TGTGAAGGAACAAAGGCTTTTGTTTCTTACATCTTCCCTTATGCCAAGATGAAGACCCTC
AGAGAGGGAATACTCCTGGATCACCAAGGACTGGGGACTCTGGTGACAACCTACGTGGAT
GCCATCAACAGTGGAACAGTACCTTGTCTGGATGATGCGGTGACAACTCTGGCCCAGCAT
GAGAACTCAGTAGTTGTGCAGAAGGCAGTGGACCACTACAGTGAGCAGATGGCCCAGAGC
CTGAGGCTCCCCACAGACATGCTCCAGGAGCTGCTGGATGAGCACACAGCTTGTGAGAAG
GAAGCCATCTCTGTCTTCATCGAGCACTCCTTCAAGGATGAGAATCAGCTGTTCCTGAAG
CTGGTGAAATTA---ATAGGTGAGAAGAAAGGGCTTTTTGTGTTGAAGAATGAAGAAGCA
TCGGATAAATACTGCCAGGAAGAGCTGGATCGACTTTCGAAGGATTTTATGGAAAATATC
------TCGACATTTTCTGTTCCTGGGGGACACAGGCTCTACGTGGACATGAGGGAGAAG
ATTGAACGTGACTACTGGCAGGTGCCCAGGAAAGGGGTGAAGGCAAGTGAAGTCTTCCAG
AGCTCTCTGAAGTCACAGGTCATCATTGAGCGTTCAATCCTGCAGGCAGATACAGACCTC
ACTGCAGGGGAGAAGGCCATTGCAGAGGAGCGCACCCAG------------AAAGAGGCA
GCT------------GAGAAGGAGCAGGTGCTGCTAAGACAGAAGCAGAGGGAGCAGCAA
GAGTTAATGGAGGTTCAAGAGAAAAGTAACAAGGAAAACCTAGATCAACTGAGAGCGAAG
CTGGTGCAGGAGAGAAAGCAGCTCATCAAAGAATATAAAATGGTGTTGGAGAAGCAACTG
AAGGATCAGAAGGCTTACCTTGAGGAAGGATTTAAGAAGAAAGCTGAGGAAATGAGTGGC
AAGGATATGAAGCAA
>Grammomys surdaster GBP6 XM_028782360 (Gbp6)
~~~~~~~~~~~~~~~~~~~~~~~~~~~~~~~~~~~~~~~~~~~~~~~~~~~~~~~~~~~~
~~~~~~~~~~~~~~~~~~~~~~~~~~~~~~~~~~~~~~~~~~~~~~~~~~~~~~~~~~~~
~~~~~~~~~~~~~~~~~~~~~~~~~~~~~~~~~~~~~~~~~~~~~~~~~~~~~~~~~~~~
~~~~~~~~~~~~~~~~~~~~~~~~~~~~~~~~~~~~~~~~~~~~~~~~~~~~~~~~~~~~
~~~~~~~~~~~~~~~~~~~~~~~~~~~~~~~~~~~~~~~~~~~~~~~~~~~~~~~~~~~~
~~~~~~~~~~~~~~~~~~~~~~~~~~~~~~~~~~~~~~~~~~~~~~~~~~~~~~~~~~~~
~~~~~~~~~~~~~~~~~~~~~~~~~~~~~~~~~~~~~~~~~~~~~~~~~~~~~~~~~~~~
~~~~~~~~~~~~~~~~~~~~~~~~~~~~~~~~~~~~~~~~~~~~~~~~~~~~~~~~~~~~
~~~~~~~~~~~~~~~~~~~~~~~~~~~~~~~~~~~~~~~~~~~~~~~~~~~~~~~~~~~~
~~~~~~~~~~~~~~~~~~~~~~~~~~~~~~~~~~~~~~~~~~~~~~~~~~~~~~~~~~~~
~~~~~~~~~~~~~~~~~~~~~~~~~~~~~~~~~~~~~~~~~~~~~~~~~~~~~~~~~~~~
~~~~~~~~~~~~~~~~~~~~~~~~~~~~~~~~~~~~~~~~~~~~~~~~~~~~~~~~~~~~
~~~~~~~~~~~~~~~~~~~~~~~~~~~~~~~~~~~~~~~~~~~~~~~~~~~~~~~~~~~~
~~~~~~~~~~~~~~~~~~~~~~~~~~~~~~~~~~~~~~~~~~~~~~~~~~~~~~~~~~~~
~~~~~~~~~~~~~~~~~~~~~~~~~~~~~~~~~~~~~~~~~~~~~~~~~~~~~~~~~~~~
------------------------------------------------------------
------------------------------------------------------------
------------------------------------------------------------
------------------------------------------------------------
------------------------------------------------------------
------------------------------ATGACCCAACTACAA------ACGGCTCCC
ATATGTCTGGTGGAAAACCACAATGGACAGCTGTCCGTGAACCGGAAAGCCATAGAGATT
CTGGACAAGATTTCTCAGCCAGTGGTAGTCGTGGCTATTGTTGGATTGTACCGTACAGGG
AAGTCTTATTTGATGAACTGTCTGGCGGGACAGAATCACGGATTCTCTCTGGGCTCCACT
GTGCAGTCTGAAACCAAGGGCATCTGGATGTGGTGTGTGCCACATCCCATCAAACCAAAG
CACATCCTGGTCCTCCTGGACACTGAGGGCCTGGGGGATGTGGAAAAGGGTGATCCTAAG
AATGACTCTTGGATCTTCGCTCTCGGCGTGCTTCTGAGCAGCACCTTCGTCTACAACAGC
ATGAAGACCATCGACCACTATGCTCTGGAGCAGCTGCATTATGTTACAGAACTGACTGAG
CTGATCAGGGCAAAGTCTTCCCCAAATCCCATTGGAATA---------------------
AAGAATTCCACAGAGTTTGTGAGTTTCTTTCCAGACTTTGTCTGGACTGTTCGGGATTTC
ACGCTGGAGCTGAAGTTAAATGGGAAAGAAATCACAAGTGATGGGTACCTGGAGAATTCC
CTGAAACTGATCCCAGGTGAC------CATCCCAAAATCAAAGCATCCAATTTGCCCAGG
GAATGCATCAGATGTTTCTTTCCTAACCGGAAGTGTTTTGTCTTTGACTGGCCAACGTAT
GACAAAGAACTCTTACAAAAACTTGATACTATCTCAGAAGACCAACTGAATCCTAAGTTC
CTGGAAGGAACAAAGGCTTTTGTTTCTTACATCTTCACTTATGCCAAGGTCAAGACCCTC
AGAGAGGGAATTAAGGTCACTGGGAATCGACTGGGGACTCTGGTGACAACCTACGTGGAT
GCCATCAACAGTGGAGCTGTACCTTGTCTGGATGATGCGGTGACAACTCTGGCCCAGCGT
GAGAACTCAGTAGCTGTGCAGAAGGCAGCCAACCACTACAGTGAGCAGATGGCCCAGCAA
CTGAGGTTTCCCACAGACACCCTCCAGGAGCTGCTGGATGTACACACAGCCTGTGAGAAG
GAAGCCACTGCTGTCTTCATGGAGTACTCCTTCAAGGATGAAAATCAGCTATTCCTGAAG
AAGCTGGTGGAATTAATAGGTGAGAAGAAAGGGCTTTTTCTGTTGAAGAATGAAGAGGCA
TCGGATAAATACTGCCAGGAAGAACTGGATCGACTTTCAAAGGATTTTATGGAAAATATC
------TCAACATTTTCTGTCCCTGGGGGACACAGGCTCTACATGGACATGAGGGAGAAG
ATTGAGCACGACTACTGGCAGGTTCCTAGGAAAGGAGTGAAGGCAAGTGAAGTCTTCCAG
AGATTTCTACAGTCACAGGCCATCATCGAGAGTTCCATCCTGCAGGCAGATACAGCCCTC
ACTGCTGGGGAGAAAGCCATTGCAGAGGAGCGTGCCCAG------------AAGGAGGCA
GCT------------GAGAAGGAGCAGGAGCTGCTAAGACAGAAGCAGAAGGAGCAGGAG
CAGATGTTGGAGGCTCAAGAGAAAAGTCACAAGGAAAACTTAGAGCAACTGAGAACAAAG
CTGGTTCAGGAGAGAGAACAGTTCATCAAAGACCATGACATGATGCTGGAGAAGCAACTG
AAGGATCAAAGGGCTTTCCTTGAAGAAGGATTTAAGAAGAAAGCTGAGGAAATGAGTGGA
GAGATACAGCGATTG
>Arvicanthis niloticus GBP6 XM_034508931 (Gbp6)
~~~~~~~~~~~~~~~~~~~~~~~~~~~~~~~~~~~~~~~~~~~~~~~~~~~~~~~~~~~~
~~~~~~~~~~~~~~~~~~~~~~~~~~~~~~~~~~~~~~~~~~~~~~~~~~~~~~~~~~~~
~~~~~~~~~~~~~~~~~~~~~~~~~~~~~~~~~~~~~~~~~~~~~~~~~~~~~~~~~~~~
~~~~~~~~~~~~~~~~~~~~~~~~~~~~~~~~~~~~~~~~~~~~~~~~~~~~~~~~~~~~
~~~~~~~~~~~~~~~~~~~~~~~~~~~~~~~~~~~~~~~~~~~~~~~~~~~~~~~~~~~~
~~~~~~~~~~~~~~~~~~~~~~~~~~~~~~~~~~~~~~~~~~~~~~~~~~~~~~~~~~~~
~~~~~~~~~~~~~~~~~~~~~~~~~~~~~~~~~~~~~~~~~~~~~~~~~~~~~~~~~~~~
~~~~~~~~~~~~~~~~~~~~~~~~~~~~~~~~~~~~~~~~~~~~~~~~~~~~~~~~~~~~
~~~~~~~~~~~~~~~~~~~~~~~~~~~~~~~~~~~~~~~~~~~~~~~~~~~~~~~~~~~~
~~~~~~~~~~~~~~~~~~~~~~~~~~~~~~~~~~~~~~~~~~~~~~~~~~~~~~~~~~~~
~~~~~~~~~~~~~~~~~~~~~~~~~~~~~~~~~~~~~~~~~~~~~~~~~~~~~~~~~~~~
~~~~~~~~~~~~~~~~~~~~~~~~~~~~~~~~~~~~~~~~~~~~~~~~~~~~~~~~~~~~
~~~~~~~~~~~~~~~~~~~~~~~~~~~~~~~~~~~~~~~~~~~~~~~~~~~~~~~~~~~~
~~~~~~~~~~~~~~~~~~~~~~~~~~~~~~~~~~~~~~~~~~~~~~~~~~~~~~~~~~~~
~~~~~~~~~~~~~~~~~~~~~~~~~~~~~~~~~~~~~~~~~~~~~~~~~~~~~~~~~~~~
------------------------------------------------------------
------------------------------------------------------------
------------------------------------------------------------
------------------------------------------------------------
------------------------------------------------------------
------------------------------ATGACCCAACTACAA------ACAGCTCCC
ATATGTCTGGTGGAAAACCACAATGGACAACTGTCGGTGAACCGGAAAGCCATAGAGATT
CTGGACAAGATTTCTCAGCCAGTGGTAGTCGTGGCTATTGTTGGAGTGTACCGTACAGGG
AAGTCCTATTTGATGAACTGTCTGGCGGGACAGAATCATGGCTTCCCTCTGGGCTCCACT
ATTCAGTCTGAAACCAAGGGCATCTGGATGTGGTGCGTGCCACACCCCACCAAACCGAAG
CACACCCTGGTCTTCCTGGACACCGAGGGCCTGGGGGATGTGGAAAAGGGTGATTCTAAG
AGTGACTCGTGGATCTTCGCCCTCGCTGTGCTTCTGAGCAGCACCTTCATCTACAACAGC
ATGAACTCCATCAACCACCAGGCTCTGGAGCAGCTGGATTATGTCACAAAACTCACTGAG
CTGATCAGGGCAAAGTCTTCCCCAAATCCCACTGAAATA---------------------
AAGAATTCCACAGAGTTTGTGAGTTTCTTTCCAGACTTTGTCTGGACTGTTCGGGATTTC
ACGCTGGAGCTGAAGTTAAATGGGGAAGAAATCACAAGTGATGAGTACTTGGAGAATGCC
CTGAAGCTGATCCCAGGCAAC------CATCCCAGAATCAAAGCATCCAATTTGCCCAGG
GAATGCATTAAATGTTTCTTTCCTAACCGGAAGTGTTTTGTCTTTGACCGCCCAACGTAT
GACATAGAACTCTTAAAAAAACTTGATACTGTCTCAGAAGACCAACTGGATCCTAAGTTC
CGGGAAGGAACAAAGGCTTTTGTTTCTTACATCTTCACTTATGCCAAGATCAAGACCCTC
AGAGAAGGAATTAAGGTCACTGGGAATCAACTGGGGACTCTGGTGATAACCTACGTGGAT
GCCATCAACAGTGGAGCTGTACCTTGTCTGGATGATGCAGTGACAACTCTGGCCCAGCGT
GAGAACTCAGCAGCTGTGCAGCAGGCAGCCGACCACTACAGTGAGCAGATGGCCCAGCGA
CTGAGATTTCCCACAGACACGCTCCAGGAGCTGCTGGATGTACACACAGCCTGTGAGAAG
GAAGCCATTGCTGTCTTCATGGAACACTCCTTCAAGGATGAAAATCAGCAATTCCTGAAG
AAGCTGGTGGAATTAATAGGTGAGAAGAAAGGGCTTTTCCTGTTGAAGAATGAAGAGGCA
TCGAATAAATACTGCTGGGAAGAACTGGATCGACTTTCAAAGGATTTTATGGAAAATATC
------TCAACATTTTCTGTTCCTGGGGGACACAGGCTCTACATGGACATGAGGAAGAAG
ATTGAGCATGACTACTGGCAGGTTCCAAGGAAAGGGGTGAAGGCAAGTGAAGTCTTCCAG
AGATTTCTGCAGTCACAGGCCGTCATCGAGAGTTCCATCTTGCAGGCAGATACAGCCCTC
ACTGCTGGGGAAAAGGCCATTGCAGAGGAGCGCGCTCAG------------AAGGAGGAA
GCT------------GAGAAGGAACAGGAGCTGCTAAGACAGAAGCAGAAGGAGCAGCAG
CAGCTGTTGGAGGCTCAAGAGAAAAGTCACAAGGAAAACCTAGAGCAACTGAGAACAAAG
CTGATGCAGGAGAGAGAGCAGCTCATCAAAAACCATTACATGATGCTGGAGAAGCAACTG
AAGGATCAAAAGGCTTTCCTTGAGGAAGGATTTGAGAAGAAAGCCAAGGAAATGAGGGGA
GAGATACAGAGACTG
>Cricetulus griseus GBP2 XM_007655145 (Gbp6)
~~~~~~~~~~~~~~~~~~~~~~~~~~~~~~~~~~~~~~~~~~~~~~~~~~~~~~~~~~~~
~~~~~~~~~~~~~~~~~~~~~~~~~~~~~~~~~~~~~~~~~~~~~~~~~~~~~~~~~~~~
~~~~~~~~~~~~~~~~~~~~~~~~~~~~~~~~~~~~~~~~~~~~~~~~~~~~~~~~~~~~
~~~~~~~~~~~~~~~~~~~~~~~~~~~~~~~~~~~~~~~~~~~~~~~~~~~~~~~~~~~~
~~~~~~~~~~~~~~~~~~~~~~~~~~~~~~~~~~~~~~~~~~~~~~~~~~~~~~~~~~~~
~~~~~~~~~~~~~~~~~~~~~~~~~~~~~~~~~~~~~~~~~~~~~~~~~~~~~~~~~~~~
~~~~~~~~~~~~~~~~~~~~~~~~~~~~~~~~~~~~~~~~~~~~~~~~~~~~~~~~~~~~
~~~~~~~~~~~~~~~~~~~~~~~~~~~~~~~~~~~~~~~~~~~~~~~~~~~~~~~~~~~~
~~~~~~~~~~~~~~~~~~~~~~~~~~~~~~~~~~~~~~~~~~~~~~~~~~~~~~~~~~~~
~~~~~~~~~~~~~~~~~~~~~~~~~~~~~~~~~~~~~~~~~~~~~~~~~~~~~~~~~~~~
~~~~~~~~~~~~~~~~~~~~~~~~~~~~~~~~~~~~~~~~~~~~~~~~~~~~~~~~~~~~
~~~~~~~~~~~~~~~~~~~~~~~~~~~~~~~~~~~~~~~~~~~~~~~~~~~~~~~~~~~~
~~~~~~~~~~~~~~~~~~~~~~~~~~~~~~~~~~~~~~~~~~~~~~~~~~~~~~~~~~~~
~~~~~~~~~~~~~~~~~~~~~~~~~~~~~~~~~~~~~~~~~~~~~~~~~~~~~~~~~~~~
~~~~~~~~~~~~~~~~~~~~~~~~~~~~~~~~~~~~~~~~~~~~~~~~~~~~~~~~~~~~
------------------------------------------------------------
------------------------------------------------------------
------------------------------------------------------------
------------------------------------------------------------
------------------------------------------------------------
------------------------------ATGACCAGACCACAA---ATGATGGCCCCT
ATTTGTCTGGTGGAAAACCACAAGGAGCAACTGTCAGTGAACCAGAAAGCCATAGAGATT
CTGGACAAAATTTCACAGCCAGTGGTAGTCGTGGCCATTGTGGGATTGTACCGCACAGGG
AAGTCGTACCTGATGAACCGTCTGGCAGGACAGAATAAAGGCTTCCCTCTGGGATCCACT
GTGCAGTCTGAAACCAAGGGCATTTGGATGTGGTGTGTTCCACATCCCACCAACCCAAAG
CACACCCTGGTCCTCCTGGACACCGAGGGACTGGGGGACGTGGAAAAGGGTGACCCTAAG
AATGACTCATGGATCTTTGCCCTGGCCGTGCTTCTGAGCAGCACCTTCGTCTACAACAGC
ATGAACACCATCAACCACCAGGCCCTGGAGCACCTGCATTATGTCACAGAACTCACTGAT
CTGATCAGGGCAAAGTCTTCCGAAAGTCCTGGTGGAATA---------------------
AAGAATTCCACAGAGTTTGTGAGTTTCTTTCCAGACTTCATCTGGACTGTTCGGGATTTC
ACGCTGGAGCTGAAGTTATGTGGAGACAGCATCACAGAGGATCAGTACCTGGAGAATGCA
CTGAAGCTGATCCCAGGCAAC------AATCCTAGAATCCAAGCATCCAATTTGCCCAGG
GAGTGCATCAGACATTTCTTTCCTAAACGGAAGTGCTTTGTGTTTGACCGGCCAACAAAT
GACAAAGAACTCTTACAAAAAATTGAGACTGTCTCAGAAGACCAACTGGATCCTAAGTTC
CAGGAACAAACAAGTGCTTTTGTTTCTTACATCTTCAATGATGCAAAAATCAAGACTGTC
AGAGAAGGAATTAAGGTCACTGGGAATCGACTGGGGACTCTGGTGACAACCTACGTGGAT
GCCATCAACAGTGGAGCAGTGCCTTGTCTGGATGATGCTGTGACAACTCTGGCCCAGCGA
GAGAACTCAGCAGCCGTGCAGAAGGCAGCTGACCATTACAGTGAGCAGATGACCCAGCGA
CTGAGGCTCCCCACAGACACTCTCGAGGAGCTGCTGGATGAGCACACAGCCTGTGAGAAG
GAAGCCATTGCTGTCTTCATGGAGCACTCCTTCAAGGATGAAAACCAGCAATTCCAGAAG
AAGCTGCTGGAATTGATAGATGAGAAGAAAAGCATTTTCATGCTGAAGAATGAAGAAGCA
TCAGATAAATTCTGCCAGGAAGAACTGAATCGGCTTTCGAAGGCTTTTATGGAAAATATT
------TCAACATTTTCTGTTCCTGGAGGACACAGGCTCTACATGGAAATGAGGGAGAAG
ATTGAACACGGCTACTGGCAGGTGCCCAGGAAAGGGGTGAAGGCAAGGGAAGTCTTCCAG
AACTTTCTGCAGTCACAGGCCACCATCGAGAGTTCCATCCTGCAGGCAGATACAGCTCTC
ACCGCTGGGGAGAAGGCCATTGCAGAGGAGCGGGCCCAG------------AAGGAGGCG
GCT------------GAGAAGGAGCAGGAGCTGCTAAGACAGAAGCAGAAGGAGCAGCAG
CAACTGATGGAGGCTCAAGAGAGAAGTCACAAGGAAAACCTAGAGCAACTGAGAACGAAG
CTGGTGCAGGAGAGACAGCAGCTCATCAAAGACCAGGAAAAGATGCTGGAGAAGCAGCTG
CAGGATCAAAAAGCTTTGCTTGAAGAAGGATTTAGGAAGAAATCTGAGGAAATGAATGGA
GAAATACAGCGTTTG
>Microtus ochrogaster GBP6 XM_005372102 (Gbp6)
~~~~~~~~~~~~~~~~~~~~~~~~~~~~~~~~~~~~~~~~~~~~~~~~~~~~~~~~~~~~
~~~~~~~~~~~~~~~~~~~~~~~~~~~~~~~~~~~~~~~~~~~~~~~~~~~~~~~~~~~~
~~~~~~~~~~~~~~~~~~~~~~~~~~~~~~~~~~~~~~~~~~~~~~~~~~~~~~~~~~~~
~~~~~~~~~~~~~~~~~~~~~~~~~~~~~~~~~~~~~~~~~~~~~~~~~~~~~~~~~~~~
~~~~~~~~~~~~~~~~~~~~~~~~~~~~~~~~~~~~~~~~~~~~~~~~~~~~~~~~~~~~
~~~~~~~~~~~~~~~~~~~~~~~~~~~~~~~~~~~~~~~~~~~~~~~~~~~~~~~~~~~~
~~~~~~~~~~~~~~~~~~~~~~~~~~~~~~~~~~~~~~~~~~~~~~~~~~~~~~~~~~~~
~~~~~~~~~~~~~~~~~~~~~~~~~~~~~~~~~~~~~~~~~~~~~~~~~~~~~~~~~~~~
~~~~~~~~~~~~~~~~~~~~~~~~~~~~~~~~~~~~~~~~~~~~~~~~~~~~~~~~~~~~
~~~~~~~~~~~~~~~~~~~~~~~~~~~~~~~~~~~~~~~~~~~~~~~~~~~~~~~~~~~~
~~~~~~~~~~~~~~~~~~~~~~~~~~~~~~~~~~~~~~~~~~~~~~~~~~~~~~~~~~~~
~~~~~~~~~~~~~~~~~~~~~~~~~~~~~~~~~~~~~~~~~~~~~~~~~~~~~~~~~~~~
~~~~~~~~~~~~~~~~~~~~~~~~~~~~~~~~~~~~~~~~~~~~~~~~~~~~~~~~~~~~
~~~~~~~~~~~~~~~~~~~~~~~~~~~~~~~~~~~~~~~~~~~~~~~~~~~~~~~~~~~~
~~~~~~~~~~~~~~~~~~~~~~~~~~~~~~~~~~~~~~~~~~~~~~~~~~~~~~~~~~~~
------------------------------------------------------------
------------------------------------------------------------
------------------------------------------------------------
------------------------------------------------------------
------------------------------------------------------------
------------------------------ATGGCCAGACCACAA---ATGATGGCTCCC
ATTTGTCTGGTGGAGAACCACAAGGACCAGCTGTCTGTGAACCAAACAGCCATTGAGATT
CTGGACAACATTTCCCAGCCAGTGGTAGTTGTGGCTATTGTTGGATTGTACCGTACAGGG
AAGTCCTACCTGATGAATCGTCTGGCAGGACAGAATCACGGGTTCCCTCTGGGTTCCACT
GTGCAGTCTAAAACCAAGGGCATCTGGATGTGGTGTGTGCCACACCCCACCAAGCCAAAG
CACACTCTGGTCCTCCTGGACTCTGAAGGCCTGGGCGATGTGGAAAAGGGGGACTCTAAG
AATGACTCATGGATCTTTGCCCTGGCTGTGCTTCTGAGCAGCACCTTTGTCTACAACAGC
ATGGGCACCATCAACCACCAGGCCCTGGAGCAGCTGCATTACGTCACAGAACTCACTGAG
CTGATCAGGGCAAAGTCTTCCCCAAATCCTGATGGAATA---------------------
AAGAATTCCACAGAGTTTGTGAGTTTCTTCCCAGACTTCATCTGGGCTGTTCGGGATTTC
ATGCTGGAGCTGCAGATAGATGGAGAGACTGTCACGGAGGACAAGTACCTGGAGAATGCA
CTGAAGCTGATCCCAGGTGAC------GATCCCAGAACCCAAGAATTCAATCTGCCCAGG
GAATGTATCAGACGTTTTTTTCCTAATCGGAAATGTTTTGTCTTTGACAAACCAGTGCAC
AACAAAACACTTTTACGCAAACTTGAGACTATCTCAGAAGATCAACTGGATCCTATGTTC
CAGGAACAAACAAGGGCTTTTGTTTCTTTCATCTTCACCCATGCAAAGATCAAGATGCTC
AGAGAGGGAATTAAGGTCACTGGGAATCGACTGGGGACTCTGGTGATGACCTACGTAGAT
ATCATCAACAGTGGAGCTGTGCCTTGTCTGGATGATGCAGTGACAACTCTGGCCCAGCGT
GAGAACTCAACAGCTCTGCAGAAGGCAGCTGAGCACTACAGTGAGCAGATGGGCCAACTA
CTGAGGCTCCCCACAGACACGCTCCAGGAGCTGCTGGATGCGCACACAGCCTGTGAGAAG
GAAGCCATTGCTGTCTTCATGGAGCATTCCTTCAAGGATGAAGACCAGCAATTCCAGAAG
CTGCTGCTGGAATTAATAGATGAGAAGAAAAGGATGTTCATGTTGAAGAATGAAGAAGCA
TCAGATCAATACTGCCAGGAAGAACTCAATCGGCTTTCAAAGGATTTTATGGAAAATATA
------TCAACATTTTCTGTTCCTGGAGGACACAGGCTCTACCTGGAAATGAGGGGGAAG
ATTGAGCATGACTATTGGCAGGTGCCCCGGAAAGGGGTGAAGGCAAGTGAAGTCTTCCAG
AGATTTCTGCAGTCACAGGCCACCATCGAGAGTTCCATCCTGAAGACAGATACAGCCTTA
ACTGCTGGGGAGGAAGTCATTGCAGAGGAGCGGGCCCAG------------AGGGAGGCA
GCA------------GAGAAGGAACAGGAGCTGCTAAGACAGAAGCAGGAGGAGCAGCAG
CAACTGATGGAGGCTCAAGAAAGAAGTCACAAGGAAAACCATGAGCAACTGAGAATTAAG
CTGATACAGGAAAGAGATCAGCTCATTGAAGACCATAAAATAATTCTGGAGAATCAGCTG
CAGCATCAAAAGAATTGGCTTGAAGAAGGATTTAAGAAGAAATCTGAGGAAATGTGTGGA
GAAATACAGCGGTTG
>Peromyscus maniculatus bairdii GBP6 XM_006975435 (Gbp6)
~~~~~~~~~~~~~~~~~~~~~~~~~~~~~~~~~~~~~~~~~~~~~~~~~~~~~~~~~~~~
~~~~~~~~~~~~~~~~~~~~~~~~~~~~~~~~~~~~~~~~~~~~~~~~~~~~~~~~~~~~
~~~~~~~~~~~~~~~~~~~~~~~~~~~~~~~~~~~~~~~~~~~~~~~~~~~~~~~~~~~~
~~~~~~~~~~~~~~~~~~~~~~~~~~~~~~~~~~~~~~~~~~~~~~~~~~~~~~~~~~~~
~~~~~~~~~~~~~~~~~~~~~~~~~~~~~~~~~~~~~~~~~~~~~~~~~~~~~~~~~~~~
~~~~~~~~~~~~~~~~~~~~~~~~~~~~~~~~~~~~~~~~~~~~~~~~~~~~~~~~~~~~
~~~~~~~~~~~~~~~~~~~~~~~~~~~~~~~~~~~~~~~~~~~~~~~~~~~~~~~~~~~~
~~~~~~~~~~~~~~~~~~~~~~~~~~~~~~~~~~~~~~~~~~~~~~~~~~~~~~~~~~~~
~~~~~~~~~~~~~~~~~~~~~~~~~~~~~~~~~~~~~~~~~~~~~~~~~~~~~~~~~~~~
~~~~~~~~~~~~~~~~~~~~~~~~~~~~~~~~~~~~~~~~~~~~~~~~~~~~~~~~~~~~
~~~~~~~~~~~~~~~~~~~~~~~~~~~~~~~~~~~~~~~~~~~~~~~~~~~~~~~~~~~~
~~~~~~~~~~~~~~~~~~~~~~~~~~~~~~~~~~~~~~~~~~~~~~~~~~~~~~~~~~~~
~~~~~~~~~~~~~~~~~~~~~~~~~~~~~~~~~~~~~~~~~~~~~~~~~~~~~~~~~~~~
~~~~~~~~~~~~~~~~~~~~~~~~~~~~~~~~~~~~~~~~~~~~~~~~~~~~~~~~~~~~
~~~~~~~~~~~~~~~~~~~~~~~~~~~~~~~~~~~~~~~~~~~~~~~~~~~~~~~~~~~~
------------------------------------------------------------
------------------------------------------------------------
------------------------------------------------------------
------------------------------------------------------------
------------------------------------------------------------
------------------------------ATGGCCAGACCAGAA---ATGATGGCTCCC
ATTTGCCTGGTGGAAAACTTCAAGGAGCAGCTGTCTGTGAACCAGAAAGCCATCGAGATC
CTGGACACGATTTCTCAGCCAGTGGTAGTCGTGGCTATTGTTGGATTGTATCGGACAGGG
AAGTCCTACCTGATGAACCGTCTGGCAGGACAGAATCACGGGTTCCCTCTGGGATCCACC
GTGCAGTCTGAAACCAAGGGTATCTGGATGTGGTGTGTGCCACATCCCACCAAGCCAAAG
CACACCCTGGTTCTCCTGGACACTGAAGGCCTGGGGGATGTGGAAAAGGGTGACCCTAAG
AATGACTCCTGGATCTTCGCTCTGGCTGTGCTTCTGAGCAGCACCTTCGTCTACAACAGC
ATGAACACCATCAACCACCAGGCCCTGGAGCAGCTGCATTATGTCACAGAACTCACCGAG
CTGATCAGGGCAAAGTCTTCCCCAAATCCTGATGGAATA---------------------
AAGAATTCTTCAGAGTTTGTGAGTTTCTTTCCAGACTTCATCTGGACTGTTCGGGATTTC
ATGCTGCGGCTGAAGTTAAATGGAGAAGACATCACAGAGGACCAGTACCTGGAGAATGCA
CTGAAGTTGATCCCAGGCAAC------CATCCCAGAGTCCAAGCATCCAATTTGCCCAGG
GAGTGCATCCGACATTTCTTTCCTAAAAGGAAGTGTTTTGTCTTTGACCGGCCAACGGAT
GACAAAGAACTGTTACAAAAAATTGAGACTATCTCAGAAGACCAACTGGATCCTAAGTTC
CAGGAACAAACGAGGGCCTTTGTTTCTTACATTTTCACTTATGCAAAGATCAAGACCCTC
AGAGAGGGAATTAAGGTCACTGGGAATCGACTGGGGACTTTGGTGACGACCTACGTGGAT
GCCATCAACAGTGGAGCTGTGCCTTGTTTGGATGACGCGGTGACAACTCTGGCCCAGCGT
GAGAACTCAGCAGCTGTGCAGAAGGCAACTGACCACTACAGTGAGCAGATGGCCCAGCGA
CTGAGTCTCCCCACAGACACACTCCAGGAGCTGCTGGATGTGCACACAGCCTGTGAGAAG
GAAGCCATTGCTGTCTTCATGGAGTATTCTTTCAAGGACGAAAACCAGCAATTCCAGAAG
AAGCTGCTGGAATTAATAGATGAGAAGAAAAGGATTTTCATGTTGAAGAATGAGGAAGCA
TCAGATAAATACTGCCAGGAAGAACTGAGTCGACTTTCAAAGCCTTTGGTGGAAAATATT
------TCAATGTTTTCTGCTCCTGGAGGACACAGGCTCTACATGGAAATGAGGGAAAAG
ATTGAACGTGACTATGGGCAGGTGCCCAGGAAAGGGGTGAAGGCAAGTGAAGTCATCCAG
AGCTTTCTACAGTCACAGGCCACCATCGAGAGTTCCATCCTGCAGGCAGATACAGCTCTC
ACTGCCGGGGAGAAGGCCATTGCAGAGGAGCGGGCCCAG------------AAGGAGGCG
GCT------------GAGAAGGAACAGGAGCTGCTAAGACAGAAGCAGAAGGAGCAGCAG
CAACTGATGGAGGCTCAGGAGAGAAGTCACAAGGAAAACCTAGAGCAACTGAGAACGAAG
CTGGTGCAGGAGAGAGAGCAGCTCATCAAAGACCACAAGACGATGCTGGACAAGCAGCTG
CAGAATCAGAAGGCTTTGCTTGAAGAAGGATTTAAGAAGAAAGCTGAGGCAATGAATGGA
GAAATACAGCGATTG
>Microtus ochrogaster GBP6 XM_005359674 (Gbp6)
~~~~~~~~~~~~~~~~~~~~~~~~~~~~~~~~~~~~~~~~~~~~~~~~~~~~~~~~~~~~
~~~~~~~~~~~~~~~~~~~~~~~~~~~~~~~~~~~~~~~~~~~~~~~~~~~~~~~~~~~~
~~~~~~~~~~~~~~~~~~~~~~~~~~~~~~~~~~~~~~~~~~~~~~~~~~~~~~~~~~~~
~~~~~~~~~~~~~~~~~~~~~~~~~~~~~~~~~~~~~~~~~~~~~~~~~~~~~~~~~~~~
~~~~~~~~~~~~~~~~~~~~~~~~~~~~~~~~~~~~~~~~~~~~~~~~~~~~~~~~~~~~
~~~~~~~~~~~~~~~~~~~~~~~~~~~~~~~~~~~~~~~~~~~~~~~~~~~~~~~~~~~~
~~~~~~~~~~~~~~~~~~~~~~~~~~~~~~~~~~~~~~~~~~~~~~~~~~~~~~~~~~~~
~~~~~~~~~~~~~~~~~~~~~~~~~~~~~~~~~~~~~~~~~~~~~~~~~~~~~~~~~~~~
~~~~~~~~~~~~~~~~~~~~~~~~~~~~~~~~~~~~~~~~~~~~~~~~~~~~~~~~~~~~
~~~~~~~~~~~~~~~~~~~~~~~~~~~~~~~~~~~~~~~~~~~~~~~~~~~~~~~~~~~~
~~~~~~~~~~~~~~~~~~~~~~~~~~~~~~~~~~~~~~~~~~~~~~~~~~~~~~~~~~~~
~~~~~~~~~~~~~~~~~~~~~~~~~~~~~~~~~~~~~~~~~~~~~~~~~~~~~~~~~~~~
~~~~~~~~~~~~~~~~~~~~~~~~~~~~~~~~~~~~~~~~~~~~~~~~~~~~~~~~~~~~
~~~~~~~~~~~~~~~~~~~~~~~~~~~~~~~~~~~~~~~~~~~~~~~~~~~~~~~~~~~~
~~~~~~~~~~~~~~~~~~~~~~~~~~~~~~~~~~~~~~~~~~~~~~~~~~~~~~~~~~~~
------------------------------------------------------------
------------------------------------------------------------
------------------------------------------------------------
------------------------------------------------------------
------------------------------------------------------------
------------------------------ATGGCCAGTGGACCAAAAATGATGGCCCCC
ATTTGTCTGGTGGAGAACCACAAGGAGCAGCTATCGGTGAACCAGAAAGCCCTGGAGATT
CTGGACAAGATCTCACAGCCAGTGGTAGTTGTGGCTATTGTTGGATTGTACCGTACAGGC
AAGTCCTATCTGATGAACTGCCTGGCAGGACAGAATCACGGCTTCCCTTTGGGCTCCACT
GTGCAGTCTGAAACCAAGGGCATCTGGATGTGGTGTGTGCCCCATCCTACCAAGCCAAAG
CACACTCTGGTCCTCCTGGACACCGAGGGACTGGGGGATGTGGAGAAGGTTGACCCTACG
AATGACTCGTGGATCTTTGCCCTGGCTGTGCTTCTGAGCAGCACCTTTGTCTACAACAGC
ATGGGCACCATCAACCACCAGGCCCTGGAGCAGCTGCATTACGTCACAGAACTCACTGAG
CTGATCAGGGCAAAGTCTTCCCCAAGTCCTGATGGAATA---------------------
AAGAATTCCACAGAGTTTGTGAGTTTCTTCCCAGACTTCATCTGGACTGTTCGGGATTTT
ACTCTGGAGCTGAAGTTAGATGGAAAGAGCGTCACAGAGGACGAGTACCTGGAGAATGCA
CTGAAGCTGATCCCAGGTGAC------AATCCCAGAATCCAAGCATCCAATTTGCCCAGG
GAGTGCATCAGACATTTCTTCCCTAAACGGAAGTGTTTTGTCTTTGACCGGCCAACAAAT
GACAAGGAACTCTTACGCAAAATTGAGACTATCTCAGAAGACCAACTGGATCCTAAGTTC
CAGGAACAAACAAGGGCTTTTGTTTCCTACATCTTCACCGAGGCAAAGATCAAGACACTC
AGAGAGGGAATTAAGGTCACTGGGAATCGACTGGGGACTCTGGTGACGACCTACGTGGAT
GCCATCAACAGTGGAGCTGTGCCTTGTCTGGATGATGCGGTGACAACTCTGGCCCAGCGT
GAGAACTCAGCAGCTGTGCAGAAGGCAGCTGAGCACTACAGTGAGCAGATGGGCCAGCGA
CTGAGGCTCCCCACAGACACGCTCCAGGAGCTGCTGGATGTGCACACAGCCTGTGAGAAG
GAAGCCATTGCTGTTTTCATGGAGCACTCCTTCAAGGATGAAAACCAGCAATTCCAGAAG
AAGCTGCTGGAATCAATAGTGATCAAGAGGGCAGATTTCCTGCTGAAGAATGAAGAGGCA
TCAGAGAAATACTGCCAGGAAGAACTGAATTGTCTTGCGAAAGCACTTATAGAGAGTATT
TCAGCGGGGACATTCTCCATTGCTGGAGGACACAGGCTCTACATGGAAATGAGGGAGAAG
ATTGAGCAAGATTATTGGCAGGTGCCCAGGAAAGGGGTGAAGGCAAGTGAAGTCTTCCAG
ACATTTCTGAAGTCACAGGCCACCATCGAGAGTTCCATCCTGCAGGCAGATACAGCCCTC
ACTGCTGGGGAGAAGGCCATTGCAGAGGAGCGGGCCCAG------------AAGGAGGCA
GCA------------GAGAAGGAACAAGACCTGCTTAGACAGAAGCAGGAGGAGCAGCAG
CAACTGATGGAGGCTCAAGAAAGAAGTCACAAGGAAAACCTCGAACAACTGAGAACGAAG
CTGGTGCAGGAGAGAGAGCAGCTCATCAGAGACCAGAAGAAGATGCTGGAGAAGCAGCTG
CAGGCCCAAAAGGCATTGATTGCTGAAGGATATAAGAAGAAATCTGAGGAAATGAATGCA
GAAATAAATAATTTG
>Cricetulus griseus GBP6 XM_035461023 (Gbp6)
~~~~~~~~~~~~~~~~~~~~~~~~~~~~~~~~~~~~~~~~~~~~~~~~~~~~~~~~~~~~
~~~~~~~~~~~~~~~~~~~~~~~~~~~~~~~~~~~~~~~~~~~~~~~~~~~~~~~~~~~~
~~~~~~~~~~~~~~~~~~~~~~~~~~~~~~~~~~~~~~~~~~~~~~~~~~~~~~~~~~~~
~~~~~~~~~~~~~~~~~~~~~~~~~~~~~~~~~~~~~~~~~~~~~~~~~~~~~~~~~~~~
~~~~~~~~~~~~~~~~~~~~~~~~~~~~~~~~~~~~~~~~~~~~~~~~~~~~~~~~~~~~
~~~~~~~~~~~~~~~~~~~~~~~~~~~~~~~~~~~~~~~~~~~~~~~~~~~~~~~~~~~~
~~~~~~~~~~~~~~~~~~~~~~~~~~~~~~~~~~~~~~~~~~~~~~~~~~~~~~~~~~~~
~~~~~~~~~~~~~~~~~~~~~~~~~~~~~~~~~~~~~~~~~~~~~~~~~~~~~~~~~~~~
~~~~~~~~~~~~~~~~~~~~~~~~~~~~~~~~~~~~~~~~~~~~~~~~~~~~~~~~~~~~
~~~~~~~~~~~~~~~~~~~~~~~~~~~~~~~~~~~~~~~~~~~~~~~~~~~~~~~~~~~~
~~~~~~~~~~~~~~~~~~~~~~~~~~~~~~~~~~~~~~~~~~~~~~~~~~~~~~~~~~~~
~~~~~~~~~~~~~~~~~~~~~~~~~~~~~~~~~~~~~~~~~~~~~~~~~~~~~~~~~~~~
~~~~~~~~~~~~~~~~~~~~~~~~~~~~~~~~~~~~~~~~~~~~~~~~~~~~~~~~~~~~
~~~~~~~~~~~~~~~~~~~~~~~~~~~~~~~~~~~~~~~~~~~~~~~~~~~~~~~~~~~~
~~~~~~~~~~~~~~~~~~~~~~~~~~~~~~~~~~~~~~~~~~~~~~~~~~~~~~~~~~~~
------------------------------------------------------------
------------------------------------------------------------
------------------------------------------------------------
------------------------------------------------------------
------------------------------------------------------------
------------------------------ATGACCAGACCACAA---ATGACAGCCCCC
ATTTGTCTGGTGGAAAACCACAAGGAGCAGCTGTCTGTGAACCAGAAAGCCATAGAGATT
CTGAATGAGATTTCACAGCCAGTGGTAGTCGTGGCCATTGTGGGATTGTACCGCACAGGG
AAGTCCTACCTGATGAACCGTCTGGCAGGACAGAATCAAGGCTTCCCTCTGGGCTCCACT
GTGCAGTCTGAAACCAAGAGCATCTGGATGTGGTGTGTGCCACATCCCACCAAGCCAGAG
CACACCCTGGTCCTCCTGGATACTGAGGGCCTAGGGGATGTGGAAAAGGTTGACCCTAAG
AAGGACTCGTGGATCTTTGCCCTGGCCATGCTTCTGAGCAGCACCTTGGTCTACAACAGC
ATGATTACCATCAACCACCAGAACTTGGAGCAGCTGCATTATGTCACAGAACTCAATGAG
CTGATCAAGGCAAAGTCTTCTCCAAGTCCTGTTGGAATA---------------------
AAGAATTCCACAGAG------AGTTTTTTTCCAGACTTCGTCTGGACTGTTCGGGATTTC
ATGCTGGAGCTGAAGTTAGATGGAGACAGCATCACGGAGGATGAGTACTTGGAGAATGCA
CTGAAGCTGATCCCAGGCAAC------AATCCCAGAATCCAAGCATCCAATTTGCCCAGG
GAGTGCATCAGACATTTCTTTCCTAAACGGAAGTGCTTTGTGTTTGACCGGCCAATGAAT
GACAAAGAACTCTTACAAAAAATTGAGACAGTCTCAGAAGACCAACTGGATCCTAAATTC
CAAGAACAAACAAGGGCTTTTGTTTCTTACATCTTTAATGATGCAAAGGTCAAGACACTC
AGAGAGGGGATTAAGGTCACTGGAAATCGACTGGGGACTCTGGTGGCGACCTATGTGGAT
GCCATCAACAGTGGAGCAGTGCCGTGTCTGGATGATGCTGTGACAACTCTGGCCCAGCGT
GAGAACTCAGCAGCCATACAGAAGGCAGTTGACCACTACAGTGAGCAGATGGCCCAGAGA
CTGAGGCTCCCCCCAGACATGCTCCAGGAGCTGCTGGGTGAGCACACAGCCTGTGAGAAG
GAAGCCATTGCTGTCTTCATGGAT---------------GAAAACCAGCAATTCCAGAAG
AAGCTGCTGGTAATGTTTGTGTCA------------------------------------
---------------------------TTAACTGTCATGACTCTAGTGCTGCTTCACATC
------TGTAGCGTGGCTGTGCCT------------------------------------
------------------------------------------TCATTGACCACTTGTGCT
TGTCTCATTCAACCCATCACCTTCTTCCCCTCATCCACACTGAATCCCCCATCATTTCTT
CCTTCCCTGAATCTTCCTGGGACAGAGGAGTGGGCCCAG------------AAGGAGGCA
GCT------------GAGAAGAAACAGGAGCTGCTAAGACAGAAGCAGAAGGAGCAGCAG
CAACTGATGGAGGCTCAAGAGAAAAGTCACAAGGAAAACCTGGAGCAACTGAGAACGAAG
CTGCTGCAGGAGAGAGAGCAGCTCATTGAAGACCAGAAAAAGATGCTGGAGAAGCAGCTT
CAGGATCAAAAGGCTTTGCTTGAAGAATTATTTAGGAAGAAATCTGAGGAAATGAATGGA
GAAATAGACCTCTTG
>Meriones unguiculatus GBP6 XM_021647448 (Gbp6)
~~~~~~~~~~~~~~~~~~~~~~~~~~~~~~~~~~~~~~~~~~~~~~~~~~~~~~~~~~~~
~~~~~~~~~~~~~~~~~~~~~~~~~~~~~~~~~~~~~~~~~~~~~~~~~~~~~~~~~~~~
~~~~~~~~~~~~~~~~~~~~~~~~~~~~~~~~~~~~~~~~~~~~~~~~~~~~~~~~~~~~
~~~~~~~~~~~~~~~~~~~~~~~~~~~~~~~~~~~~~~~~~~~~~~~~~~~~~~~~~~~~
~~~~~~~~~~~~~~~~~~~~~~~~~~~~~~~~~~~~~~~~~~~~~~~~~~~~~~~~~~~~
~~~~~~~~~~~~~~~~~~~~~~~~~~~~~~~~~~~~~~~~~~~~~~~~~~~~~~~~~~~~
~~~~~~~~~~~~~~~~~~~~~~~~~~~~~~~~~~~~~~~~~~~~~~~~~~~~~~~~~~~~
~~~~~~~~~~~~~~~~~~~~~~~~~~~~~~~~~~~~~~~~~~~~~~~~~~~~~~~~~~~~
~~~~~~~~~~~~~~~~~~~~~~~~~~~~~~~~~~~~~~~~~~~~~~~~~~~~~~~~~~~~
~~~~~~~~~~~~~~~~~~~~~~~~~~~~~~~~~~~~~~~~~~~~~~~~~~~~~~~~~~~~
~~~~~~~~~~~~~~~~~~~~~~~~~~~~~~~~~~~~~~~~~~~~~~~~~~~~~~~~~~~~
~~~~~~~~~~~~~~~~~~~~~~~~~~~~~~~~~~~~~~~~~~~~~~~~~~~~~~~~~~~~
~~~~~~~~~~~~~~~~~~~~~~~~~~~~~~~~~~~~~~~~~~~~~~~~~~~~~~~~~~~~
~~~~~~~~~~~~~~~~~~~~~~~~~~~~~~~~~~~~~~~~~~~~~~~~~~~~~~~~~~~~
~~~~~~~~~~~~~~~~~~~~~~~~~~~~~~~~~~~~~~~~~~~~~~~~~~~~~~~~~~~~
------------------------------------------------------------
------------------------------------------------------------
------------------------------------------------------------
------------------------------------------------------------
------------------------------------------------------------
------------------------------ATGACCGAACCACAG------ACGGCTCCC
ATTTGTCTGGTGGAAAACCACAATGAACAGCTGTTGGTGAACCGGAAAGCCATGGAGATT
CTGGATGATATTTCTGAGCCCGTGGTAGTTGTGGCTGTTGTTGGATTGTACCGTACAGGG
AAGTCCTACTTGATGAACTGTCTGGCAGGACAGAATCATGGCTTCCCTCTGGGCTCCACC
GTGCAGTCTGAGACCAAGGGCATCTGGATGTGGTGTGTGCCACACCCCACCAAGCCAAAG
CACACCCTGGTCCTCCTGGACACCGAGGGCCTGGGGGATGTGGAAAAGGTAGGACGCGGG
TACTCCTGTTTTTCTGTGTCTCTCCTGCCC------------------------------
------------------------------------------------------------
------------------------------------------------------------
------------------------------------------------------------
------------------------------------------------------------
------------CTAGGCAAC------AGTCCCAAAAAACAAGCATCCAACTTGCCCAGG
GAATGCATCAGACAATTCTTTCCTAACCGGAAGTGCTTTGTCTTTGACCGGCCAACGAAT
GACACAGAATTCTTACAGAAACTTGAGACAGTCTCAGGAGACCAACTGAACCCCAAGTTC
CAGGAACAAACAAGGGCTTTCATTTCTTACGTTTTCACCCATGCAAAGATCAAGACCCTC
AGAGCAGGAATTACGGTCACCGGGAATCGCCTGGGGACTCTGGTGATGACCTACGTGGAT
GCCATCAGGAGTGGAGCAGTGCCTTGCCTGGATGACGCGGTGACAATTCTGGCCCAGCGG
GAGAACTCGGCAGCTGTGCACAAGGCTGCTGAGCACTACAGCGAGCAGATGGGCCGGCAG
CTGAAGCTGCCCACAGACACGCTCCAGGAGCTGCTGGATATACACACAGCCTGTGAGAAG
CAAGCCTTGGCTGTCTTCATGGAGCACTCCTTCAAGGATGAAAACCAGCAATTCCAGAAG
AAGCTGCTGGTA------------------------------------------------
---------------ATCTGTCCGTGCAGTTCTCTATCACGGATGGGCCATGCTATACCA
------------------------------------------------------------
------------------------------------TGTCGGGCAACTGAAGTCTTCCAG
AGCTATCTGAAGTCACAGGCCGCCATCGAGAGCTCCATCCTGCAGGCAGATACAGCGCTC
ACCGCTGGGGAGAAGGCCATTGCAGAGGAGCGGGCCCAG------------AAGGAGGCG
GCT------------GAGAAGGAACAGGAGTTGCTAAGACAGAAGAATAAGGAGACGGAG
CAACAACTGGAGGCTCGAGAGAAAAGTCACAAGGAAAACCTAGAGCAATTGAGAACGAAG
TTGGTGCAGGAGAGAGAGCAGCTCATCAAAGATCAGAAAATGATGCTGGAGAAGCAGCTG
CAGGAGCAAAAGGCTTTGCTTGAGCAAGGATTTGAGAAGAAAGCTCAGGAAATGAATAAA
CAAATAGAGCTATTG
>Rattus norvegicus GBP6 XM_008770121 (Gbp6)
~~~~~~~~~~~~~~~~~~~~~~~~~~~~~~~~~~~~~~~~~~~~~~~~~~~~~~~~~~~~
~~~~~~~~~~~~~~~~~~~~~~~~~~~~~~~~~~~~~~~~~~~~~~~~~~~~~~~~~~~~
~~~~~~~~~~~~~~~~~~~~~~~~~~~~~~~~~~~~~~~~~~~~~~~~~~~~~~~~~~~~
~~~~~~~~~~~~~~~~~~~~~~~~~~~~~~~~~~~~~~~~~~~~~~~~~~~~~~~~~~~~
~~~~~~~~~~~~~~~~~~~~~~~~~~~~~~~~~~~~~~~~~~~~~~~~~~~~~~~~~~~~
~~~~~~~~~~~~~~~~~~~~~~~~~~~~~~~~~~~~~~~~~~~~~~~~~~~~~~~~~~~~
~~~~~~~~~~~~~~~~~~~~~~~~~~~~~~~~~~~~~~~~~~~~~~~~~~~~~~~~~~~~
~~~~~~~~~~~~~~~~~~~~~~~~~~~~~~~~~~~~~~~~~~~~~~~~~~~~~~~~~~~~
~~~~~~~~~~~~~~~~~~~~~~~~~~~~~~~~~~~~~~~~~~~~~~~~~~~~~~~~~~~~
~~~~~~~~~~~~~~~~~~~~~~~~~~~~~~~~~~~~~~~~~~~~~~~~~~~~~~~~~~~~
~~~~~~~~~~~~~~~~~~~~~~~~~~~~~~~~~~~~~~~~~~~~~~~~~~~~~~~~~~~~
~~~~~~~~~~~~~~~~~~~~~~~~~~~~~~~~~~~~~~~~~~~~~~~~~~~~~~~~~~~~
~~~~~~~~~~~~~~~~~~~~~~~~~~~~~~~~~~~~~~~~~~~~~~~~~~~~~~~~~~~~
~~~~~~~~~~~~~~~~~~~~~~~~~~~~~~~~~~~~~~~~~~~~~~~~~~~~~~~~~~~~
~~~~~~~~~~~~~~~~~~~~~~~~~~~~~~~~~~~~~~~~~~~~~~~~~~~~~~~~~~~~
------------------------------------------------------------
------------------------------------------------------------
------------------------------------------------------------
------------------------------------------------------------
------------------------------------------------------------
------------------------------------------------------------
------------------------------------------------------------
------------------------------------------------------------
------------------------------------------------------------
------------------------------------------------------------
ATGAGTAGTAAATCGGTAGCAGGCAAGTGCTCGAGAGTCACCACAAAGGGTGATCCTAAG
AATGACTCGTGGATCTTCGCCCTGGCTGTGCTTCTGAGCAGCACCTTCGTCTACAACAGC
CTAAGCACCATCAACCGCCAGGCCCTGGAGCAGCTGCACTATGTTACAGAACTCACTGAG
CTGATCAGAGCAAGGTCTTCCCCAAATCCTGATGGAATC---------------------
AAGAATTCCACAGAATTTGTGAGTTTCTTTCCAGACTTTGTCTGGACTGTTTTAGATTTC
ATGCTGGAGCTGAAGTTAAATGGGAAAAACATCACAAGTGATGAGTACCTAGAGAATGCC
CTGAAATTGATCCCAGGCAAC------AGTCCCAGAATCCAAGCATCCAATTTGCCCAGG
GAATGCATCAGACAATTCTTTCCTAACCGGAAGTGTTTTGTCTTTGACCGGCCAACACAT
GACAAAGAACTCTTACAAAAACTTGAGACCATCTCAGAAGACCAGCTGGATCCTAACTTC
TGTGAAGGAACAAAGGCTTTTGTTTCTTACATCTTCCCTTATGCCAAGATGAAGACCCTC
AGAGAGGGAATACTCCTGGATCACCAAGGACTGGGGACTCTGGTGACAACCTACGTGGAT
GCCATCAACAGTGGAACAGTACCTTGTCTGGATGATGCGGTGACAACTCTGGCCCAGCAT
GAGAACTCAGTAGTTGTGCAGAAGGCAGTGGACCACTACAGTGAGCAGATGGCCCAGAGC
CTGAGGCTCCCCACAGACATGCTCCAGGAGCTGCTGGATGAGCACACAGCTTGTGAGAAG
GAAGCCATCTCTGTCTTCATCGAGCACTCCTTCAAGGATGAGAATCAGCTGTTCCTGAAG
CTGGTGAAATTA---ATAGGTGAGAAGAAAGGGCTTTTTGTGTTGAAGAATGAAGAAGCA
TCGGATAAATACTGCCGGGAAGAGCTGGAACGACTTTCAAAGGATTTTATGGAAAATATC
------TCGACATTTTCTGTTCCTGGGGGACACAGGCTCTACGTGGACATGAGGGAGAAG
ATTGAACGTGACTACTGGCAGGTGCCCAGGAAAGGGGTGAAGGCAAGTGAAGTCTTCCAG
AGCTCTCTGAAGTCACAGGTCATCATTGAGAATTCAATCCTGCAGGCAGATACAGCCCTC
ACTGCAGGGGAGAAGGCCATTGCAGAGGAACGTACCCAG------------AGGGAGGCA
GCC------------GAGAAGGAGCAGGAGCTGCTAAGACAGTTAAAAGAAACGATAGCA
TAG---------------------------------------------------------
------------------------------------------------------------
------------------------------------------------------------
---------------
>Mus musculus GBP4 XM_006534804 (Gbp6)
~~~~~~~~~~~~~~~~~~~~~~~~~~~~~~~~~~~~~~~~~~~~~~~~~~~~~~~~~~~~
~~~~~~~~~~~~~~~~~~~~~~~~~~~~~~~~~~~~~~~~~~~~~~~~~~~~~~~~~~~~
~~~~~~~~~~~~~~~~~~~~~~~~~~~~~~~~~~~~~~~~~~~~~~~~~~~~~~~~~~~~
~~~~~~~~~~~~~~~~~~~~~~~~~~~~~~~~~~~~~~~~~~~~~~~~~~~~~~~~~~~~
~~~~~~~~~~~~~~~~~~~~~~~~~~~~~~~~~~~~~~~~~~~~~~~~~~~~~~~~~~~~
~~~~~~~~~~~~~~~~~~~~~~~~~~~~~~~~~~~~~~~~~~~~~~~~~~~~~~~~~~~~
~~~~~~~~~~~~~~~~~~~~~~~~~~~~~~~~~~~~~~~~~~~~~~~~~~~~~~~~~~~~
~~~~~~~~~~~~~~~~~~~~~~~~~~~~~~~~~~~~~~~~~~~~~~~~~~~~~~~~~~~~
~~~~~~~~~~~~~~~~~~~~~~~~~~~~~~~~~~~~~~~~~~~~~~~~~~~~~~~~~~~~
~~~~~~~~~~~~~~~~~~~~~~~~~~~~~~~~~~~~~~~~~~~~~~~~~~~~~~~~~~~~
~~~~~~~~~~~~~~~~~~~~~~~~~~~~~~~~~~~~~~~~~~~~~~~~~~~~~~~~~~~~
~~~~~~~~~~~~~~~~~~~~~~~~~~~~~~~~~~~~~~~~~~~~~~~~~~~~~~~~~~~~
~~~~~~~~~~~~~~~~~~~~~~~~~~~~~~~~~~~~~~~~~~~~~~~~~~~~~~~~~~~~
~~~~~~~~~~~~~~~~~~~~~~~~~~~~~~~~~~~~~~~~~~~~~~~~~~~~~~~~~~~~
~~~~~~~~~~~~~~~~~~~~~~~~~~~~~~~~~~~~~~~~~~~~~~~~~~~~~~~~~~~~
------------------------------------------------------------
------------------------------------------------------------
------------------------------------------------------------
------------------------------------------------------------
------------------------------------------------------------
------------------------------ATGACCCAACCACAA------ATGGCTCCC
ATTTGTCTTGTGGAAAACCACAATGAACAGCTGTCAGTGAACCAGGAAGCCATAGAGATT
CTGGACAAGATTTCTCAGCCAGTGGTAGTAGTGGCTATTGTTGGATGGTCCCATACAGGG
AAGTCCTATTTGATGAACTGTTTGGCGGGACAGAATCACAGGTTTCCCTCTGGGCTCCAC
CGTGCAGTCTCAGACCAAGGGCATCTGGATGTGGTGCATGCCCCACCCCACCAAGCCAGA
GCA---CTGGTCCTCCTGGACACCGAGGGCCTGGGCGATGTGGAAAAGGGTGATCCTAAG
AACGACTTGTGGATCTTTGCCCTCAGTGTGCTTCTGAGCAGCACCTTCGTCTACAACAGC
ATGAACACCATCAACCACCAAGCCCTGGAGCAGCTGCATTATGTCACAGAACTCACTGAG
CTGATCAGAGCAAAATCTTCCCCAAATCCCCATGGAATA---------------------
AAGAATTCCACAGAGTTTGTGAGTTTCTTTCCAGACTTTGTCTGGACTGTTCGGGATTTC
ATGCTGGAGCTGAAGTTAAATGGGGAAGACATCACAAGTGATGAGTACCTGGAGAATGCC
CTGAAGCTGATCCCAGGTAAC------AATCCCAGAATCCAAGCATCCAATTCGGCCAGG
GAATGCATCAGACGTTTCTTTCCTAATCGGAAGTGTTTTGTCTTTGAATGGCCAACTCAT
GACATAGAACTCATAAAACAACTTGAGACTATTTCAGAAGACCAATTGGATCCTACGTTT
AAGGAAAGTGCAATGGCTTTTGCTTCTTATATCTTCACTTATGCCAAGATCAAGACCCTC
AGAGAGGGAATTAAGGTCACTGGGAATGGACTGGGTACTCTGGTGACAACCTACGTGGAT
GCCATCAACAGTGGAGCAGTGCCTTGTCTGGATGATGCTGTGACAACTCTGGCCCAGCGT
GAGAACTCAGTAGCTGTGCAGAAGGCAGCCAGCCACTACAGTGAGCAGATGGCCCAGCGA
CTGAGCCTTCCCACAGACACGATCCAGGAGCTGCTGGATGTACATGCAGCCTGCGAGAAG
GAAGCCATGGCTGTCTTTATGGAGCATTCCTTCAAAGACGAAAATCAGCAATTCCTGAAG
AAGCTGGTGGAATTACTACGTGAGAAGAATGGGCTTTTCCTGTTGAAGAATGAAGAGGCA
TCTGATAAATACTGCCAGGAAGAACTGGATCGACTTTCAAAGGATTTGATGGACAATATC
------TCAACATTTTCTGTTCCTGGGGGACACAGGCTCTACATGGACATGAGGGAAAAG
ATTGAACATGACTACTGGCAGGTTCCCAGGAAAGGGGTGAAGGCAAGTGAAGTCTTCCAG
AACTTTCTGCAGTCACAGGCCATCATCGAGAGTTCCATCTTGCAGGCAGATACAGCCCTC
ACTGCTGGGCAGAAGGCCATTGCAGAGAAGCACACCAAG------------AAGGAGGCA
GCT------------GAGAAGGAGCAGGATCTGCTAAGACAGAAGCAGAAGGAGCATCAG
GAGTATATGGAGGCTCAAGAGAAAAGGAACAAGGAAAACCTAGAGCAACTGAGAAGGAAG
CTGGAGCAGGAGAGAGAGCAGCTCATCAAAGACCATAACATGATGCTGGAGAAGCTAACG
AAGGAACAAAAGACTTTCCGTGAGGAAGGATATAAGACACAAGCTGAGGAATTGCGTCGA
GAGATCCATCAACTG
>Mus caroli GBP6 XM_021162399 (Gbp6)
~~~~~~~~~~~~~~~~~~~~~~~~~~~~~~~~~~~~~~~~~~~~~~~~~~~~~~~~~~~~
~~~~~~~~~~~~~~~~~~~~~~~~~~~~~~~~~~~~~~~~~~~~~~~~~~~~~~~~~~~~
~~~~~~~~~~~~~~~~~~~~~~~~~~~~~~~~~~~~~~~~~~~~~~~~~~~~~~~~~~~~
~~~~~~~~~~~~~~~~~~~~~~~~~~~~~~~~~~~~~~~~~~~~~~~~~~~~~~~~~~~~
~~~~~~~~~~~~~~~~~~~~~~~~~~~~~~~~~~~~~~~~~~~~~~~~~~~~~~~~~~~~
~~~~~~~~~~~~~~~~~~~~~~~~~~~~~~~~~~~~~~~~~~~~~~~~~~~~~~~~~~~~
~~~~~~~~~~~~~~~~~~~~~~~~~~~~~~~~~~~~~~~~~~~~~~~~~~~~~~~~~~~~
~~~~~~~~~~~~~~~~~~~~~~~~~~~~~~~~~~~~~~~~~~~~~~~~~~~~~~~~~~~~
~~~~~~~~~~~~~~~~~~~~~~~~~~~~~~~~~~~~~~~~~~~~~~~~~~~~~~~~~~~~
~~~~~~~~~~~~~~~~~~~~~~~~~~~~~~~~~~~~~~~~~~~~~~~~~~~~~~~~~~~~
~~~~~~~~~~~~~~~~~~~~~~~~~~~~~~~~~~~~~~~~~~~~~~~~~~~~~~~~~~~~
~~~~~~~~~~~~~~~~~~~~~~~~~~~~~~~~~~~~~~~~~~~~~~~~~~~~~~~~~~~~
~~~~~~~~~~~~~~~~~~~~~~~~~~~~~~~~~~~~~~~~~~~~~~~~~~~~~~~~~~~~
~~~~~~~~~~~~~~~~~~~~~~~~~~~~~~~~~~~~~~~~~~~~~~~~~~~~~~~~~~~~
~~~~~~~~~~~~~~~~~~~~~~~~~~~~~~~~~~~~~~~~~~~~~~~~~~~~~~~~~~~~
------------------------------------------------------------
------------------------------------------------------------
------------------------------------------------------------
------------------------------------------------------------
------------------------------------------------------------
------------------------------------------------------------
------------------------------------------------------------
------------------------------------------------------------
------------------------------------------------------------
---------------------------ATGTGGTGCATGCCACACCCCACCAAGCCAGAG
CACACCCTGGTCCTCCTGGACACCGAGGGCCTGGGGGATGTGGAAAAGGGTGATCCTATG
AACGACTTGTGGATCTTTGCCCTCAGCGTGCTTCTGAGCAGTACCTTCGTCTACAACAGC
ATGAGCACCATCAACCATGATGTCCTGGAGAAGCTGCATTATGTCACAAAACTCACTGAA
CTGATCAGAGCAAAGTCTTCTCCAAATCCTGATGGAATA---------------------
AAGAATTCCACAGAGTTTGTGAGTTTCTTTCCAGATTTTGTCTGGACTGTTCGGGATTTC
ACACTGAAGCTGAAGTTAAATGGGGAAGACATCACAAGTGATGGGTACCTGGAGAATGCC
CTGAAGCTGATCCCAGGTAAC------AATTCCAGAATCCAAGCATCCAATTTGGCCAGG
GAATACATCAGACGTTTCTTTCCTAATCGGAAGTGTTTTGTCTTTGAATGGCCAACTCAT
GACATAGAACTCCTACAACAACTTGAGACTATCTCAGATGATCAACTGGATCCTAAGTTT
CAGGAAAGAACAAAGGCTTTTGTTTCTTACATCTTCACTTATGCCAAGATTAAGACCCTC
AAAGAGGGAATTAAGGTCACCGGGAATGGACTGGGGATTCTGGTGACAACCTATGTGGAT
GCCATCAACAGTGGAGCAGTGCCTTGTCTGGATGATGCTGTGACAACTCTGGCCCTGCGT
GAGAACTCAGTAGCTGTGCAGAAGGCAGCTGACCACTACAGTGAGCAGATGGCCCAGCGA
CTGAGGCTTCCCACAGACACGCTCCAGGAGCTGCTGGATGTCCATGCAGCCTGTGAGAAG
GAAGCCATGGCTGTCTTCATGGAGAATTCCTTCAAGGATGAAAATCAGCAATTCTTGAAG
AAGCTGGTGGAATTAATAAGTGAGAAGAAAGTGCTTTTCGTGTTGAAGAATGAAGAGGCA
TCTGATAAATACTGCCAGGAAGAACTGGATCGACTTTCAAAGGATTTGATGGACAATATC
------TCAACATTTTCTGTTCCTGGGGGACACAGGCGCTACATGGACATGAGGGAGAAG
ATTGAGCATGACTACTGGCAGGTTCCCAGGAAAGGGGTGAAGGCAATTGATGTCTTCCAG
AGCTTTCTCCAGTCACAGGCCATCATTGAGAGTTCCATCCTGCAGGCAGACACAGCCCTC
ATTGCTGGGCAGAAGGCCATTGCAGAGGAGCATGCCAAG------------AAGGAGGCA
GCT------------GAGAAGGAGCAGGAGCTGCTAAGACAGAAGCAGAAGGAGCAGCAG
GAGTATATGGAGGCTCAAGAGAAAAGTTACAAGGAAAACCTAGAGCAACTGAGAAGGAAG
CTGGAGCAGGAGAGAGAGCAGCTCATCAAAGACCATAACATGATGTTGGAGAAGCTAAAG
AAGGAACAAAAGGCTCTCCTTGAGGAAGGCTATACGGAGAAAGCTGAGGAAATGAGAAGA
GAGTTCTATCTACTG
>Mus musculus GBP8 XM_006535281 (Gbp6)
~~~~~~~~~~~~~~~~~~~~~~~~~~~~~~~~~~~~~~~~~~~~~~~~~~~~~~~~~~~~
~~~~~~~~~~~~~~~~~~~~~~~~~~~~~~~~~~~~~~~~~~~~~~~~~~~~~~~~~~~~
~~~~~~~~~~~~~~~~~~~~~~~~~~~~~~~~~~~~~~~~~~~~~~~~~~~~~~~~~~~~
~~~~~~~~~~~~~~~~~~~~~~~~~~~~~~~~~~~~~~~~~~~~~~~~~~~~~~~~~~~~
~~~~~~~~~~~~~~~~~~~~~~~~~~~~~~~~~~~~~~~~~~~~~~~~~~~~~~~~~~~~
~~~~~~~~~~~~~~~~~~~~~~~~~~~~~~~~~~~~~~~~~~~~~~~~~~~~~~~~~~~~
~~~~~~~~~~~~~~~~~~~~~~~~~~~~~~~~~~~~~~~~~~~~~~~~~~~~~~~~~~~~
~~~~~~~~~~~~~~~~~~~~~~~~~~~~~~~~~~~~~~~~~~~~~~~~~~~~~~~~~~~~
~~~~~~~~~~~~~~~~~~~~~~~~~~~~~~~~~~~~~~~~~~~~~~~~~~~~~~~~~~~~
~~~~~~~~~~~~~~~~~~~~~~~~~~~~~~~~~~~~~~~~~~~~~~~~~~~~~~~~~~~~
~~~~~~~~~~~~~~~~~~~~~~~~~~~~~~~~~~~~~~~~~~~~~~~~~~~~~~~~~~~~
~~~~~~~~~~~~~~~~~~~~~~~~~~~~~~~~~~~~~~~~~~~~~~~~~~~~~~~~~~~~
~~~~~~~~~~~~~~~~~~~~~~~~~~~~~~~~~~~~~~~~~~~~~~~~~~~~~~~~~~~~
~~~~~~~~~~~~~~~~~~~~~~~~~~~~~~~~~~~~~~~~~~~~~~~~~~~~~~~~~~~~
~~~~~~~~~~~~~~~~~~~~~~~~~~~~~~~~~~~~~~~~~~~~~~~~~~~~~~~~~~~~
------------------------------------------------------------
------------------------------------------------------------
------------------------------------------------------------
------------------------------------------------------------
------------------------------------------------------------
------------------------------ATGACCCAACCACAA------ATGGCTCCC
ATTTGTCTTGTGGAAAACCACAATGAACATCTGTCCGTGAACCATGAAGCCATAGAGATT
CTGGAGAAGATTTCTCAGCCAGTGGTAGTCGTGGCTATTGTTGGATTGTACCGTACAGGG
AAGTCCTATTTGATGAACCGTCTGGCAGGACAGAATCACGGTTTCCCTCTGGGCTCCACT
GTGCAGTCTCAGACCAAGGGCATCTGGATGTGGTGCATGCCACACCCCACTAAACCAGAG
CACACCCTGGTCCTCCTGGACACCGAGGGCCTGGGGGATGTGGAAAAGGGTGATCCTAAG
AACGACTTGTGGATCTTTGCCCTCAGTGTGCTTCTGAGCAGCACCTTCATCTACAACAGC
ATGAACACCATCAGCCATGATTCCCTGGAGAAACTACATTATGTCACAGAACTCACTGAG
CTGATCAGAGCAAAGTCTTCACCAAATCCTGATGGAATA---------------------
AAGAATTCCACAGAGTTTGTGAGTTTCTTTCCAGACTTTGTCTGGACTGTTCGGGATTTC
ATGCTAGAGCTGAAGTTAAATGGGGAAGACATCACAAGTGATGAGTACCTGGAGAATGCC
CTGAAGCTGATCCCAGGA------------------------------------------
------------------------------------------------------------
------------------------------------------------------------
------------------------------------------------------------
------------------------------TTGGGGATTCTAGTGACAACCTATGTAGAT
GCCATCAACAGTGGAGCAGTGCCTTGTGTGGATGATGCTGTGACAACTCTGGCCCAGCGT
GAGAACTCAGTAGCTGTGCAGAGGGCAGCTGACCACTACAGTGAGCAGATGGTCCAGCGA
CTGAGCCTTCCCACAGACACGCTCCAGGAGCTGCTGGATGTGCATGCAGCCTGCGAGAAG
GAAGCCATGGCTGTCTTCATGGAGCATTCCTTCAAGGACGAAAATCAGCAATTCCTGAAG
AAGCTGGTGGAATTAATAGGTGAGGCGAAAGTGCTTTTCCTGTTGAAGAATGAAGAGGCA
TCTGATAAATACTGCCAGGAAGAACTGGATCGACTTTCAAAGGATTTGATGGACAATATC
------TCAACATTTTCTGTTCCTGGGGGACACAGGCTCTACATGGACATGAGAGAGAAG
ATTGAGCATGATTACTGGCAAGTTCCCAGGAAAGGGGTGAAGGCAAGAGAAGTCTTCCAG
AGCTTTCTTCAGTCGCAGGCCATCATTGAGAGTTCCATCCTGCAGGCAGACACAGCCCTC
ACTGCTGGGCAGAAGGCCATTGCAGAGGAGCGCACCAAG------------AAGGAGGCA
GCT------------GAGAAGGAGCAGGATCTGCTAAGACAGAAGCAGAAGGAGCAGCAG
GAGTATATGGAGGCTCAAGAGAAAAGGAACAAGGAAAACATAGAGCAACTGAGAAGGAAG
CTGGAGCAGGAGAGAGAGCAGCTCATCAAAGACCATAACATGATGGTGGAGAAGAAGCTG
AAGGAACAAAAGGCTTTGCTTGAGGAAGGATTTAAGAAGAAAGCTGAAGAAATGGACGGA
GAGATACAGCAACTG
>Grammomys surdaster GBP4 XM_028788140 (Gbpc)
~~~~~~~~~~~~~~~~~~~~~~~~~~~~~~~~~~~~~~~~~~~~~~~~~~~~~~~~~~~~
~~~~~~~~~~~~~~~~~~~~~~~~~~~~~~~~~~~~~~~~~~~~~~~~~~~~~~~~~~~~
~~~~~~~~~~~~~~~~~~~~~~~~~~~~~~~~~~~~~~~~~~~~~~~~~~~~~~~~~~~~
~~~~~~~~~~~~~~~~~~~~~~~~~~~~~~~~~~~~~~~~~~~~~~~~~~~~~~~~~~~~
~~~~~~~~~~~~~~~~~~~~~~~~~~~~~~~~~~~~~~~~~~~~~~~~~~~~~~~~~~~~
~~~~~~~~~~~~~~~~~~~~~~~~~~~~~~~~~~~~~~~~~~~~~~~~~~~~~~~~~~~~
~~~~~~~~~~~~~~~~~~~~~~~~~~~~~~~~~~~~~~~~~~~~~~~~~~~~~~~~~~~~
~~~~~~~~~~~~~~~~~~~~~~~~~~~~~~~~~~~~~~~~~~~~~~~~~~~~~~~~~~~~
~~~~~~~~~~~~~~~~~~~~~~~~~~~~~~~~~~~~~~~~~~~~~~~~~~~~~~~~~~~~
~~~~~~~~~~~~~~~~~~~~~~~~~~~~~~~~~~~~~~~~~~~~~~~~~~~~~~~~~~~~
~~~~~~~~~~~~~~~~~~~~~~~~~~~~~~~~~~~~~~~~~~~~~~~~~~~~~~~~~~~~
~~~~~~~~~~~~~~~~~~~~~~~~~~~~~~~~~~~~~~~~~~~~~~~~~~~~~~~~~~~~
~~~~~~~~~~~~~~~~~~~~~~~~~~~~~~~~~~~~~~~~~~~~~~~~~~~~~~~~~~~~
~~~~~~~~~~~~~~~~~~~~~~~~~~~~~~~~~~~~~~~~~~~~~~~~~~~~~~~~~~~~
~~~~~~~~~~~~~~~~~~~~~~~~~~~~~~~~~~~~~~~~~~~~~~~~~~~~~~~~~~~~
------------------------------------------------------------
------------------------------------------------------------
------------------------------------------------------------
------------------------------------------------------------
------------------------------------------------------------
------------------------------------------ATGGCATCAGGAGTCCCT
TTGTGCCTCATTGAGAATGTGAAAGGACAACTGATAGCCAATCAGAAGGCTCTGGAGATC
CTGACAACCATCACACAGCCAGTGGTTGTGGTGGCAATCATGGGCCTCTACCGCACAGGC
AAATCCTACCTGATGAACAGGCTGGCTGGGAAGAGAACAGGATTCTCTCTGGGCTCCACT
GTGCAGTCTCAGACTAAGGGGATCTGGATGTGGTGTGTGCCTCATCCCCAGAAGCCTGAC
CACACCTTAGTTCTGCTTGACACCGAGGGCCTGGGAGATGTGGAGAAAGGTGACAACCAG
AATGACTGCTGGATCTTTGCCCTGGCTATTCTTCTAAGTAGCACTTTTGTGTACAACAGT
ATGGGAGTCATCAACCAGCAGGCCATGGACCAGCTGCACTATGTGGCAGAGCTTACAGAT
AGGATCCGAGTAAAATCCTCACCTGACCACAGTGATGGG------------------GTT
GAAGACTCAGCTGAATTTGTGAGCTTCTTCCCTGACTTTGTGTGGACTCTGAGGGATGTG
ACACTAAGACTTGAAGCAGATGGACAAAGCCTCACAGCAGACGAGTATCTGGAGAATTCC
TTGAAGCTCAAGAAAGGTAGC------AGTGAAGAAGATAAAAATTACAACCTGCCTCGG
CTCTGTATTCGAAAGTTCTTCCCCAAGAGGAAATGTTTTGTCTTCTATCCACCTGCTCAG
TGGAAGAAGCTCTCTGAG---CTAGAGTGCCTGCATGATGATGAGCTGGATTCTGACTTT
GTGAAACAGGCAGAAGATTTCTGTTCCTTCATCTTCAGCTCTTCTAAAGCTAAAACTCTG
CCAGGAGGCATCAAGGTCAATGGAGCTCGACTGGGAATTCTAGTGCAGACCTACGTGGAT
GCCATTGGCAGTGGGACTGTTCCTTGTCTGGAGAATGCAGTGACAACCCTGGCCATGTGT
ACAAACTCAGCAGCTGTGCAGAAGGCAGCTGACCACTACAGTGAGCAGATGTGCCAGCAA
CTGAGGCTTCCCACAGACATGCTCCAGGAGCTGCTGGATGTGCATGCAGCCTGTGAGAAG
GAAGCCTTAGCTGTCTTCATGGAGCACTCCTTCAGGGATGACCAGCTGGAGTTTCAGGAG
CAGCTCATGGTCACCATAGAAGAAAGGGAGGAAACTTTCATGCGACAGAATGAAGCAGCA
TCTCTCAGTCACTGCGAAGCTGAACTGGACAAGCTCTCAGAGTCCCTGAGGGAGAGCATC
TCATGTGGGGCTTTCTCTGTCCCTGGGGGCCACAGTCTTTACCTAGAGGCCAGGAAGAAG
GTTGAGCAGGACTATGATCGAGTGCCCAGGAAGGGAGTGAAGGCAAGTGGGGTCTTCCAG
AACTTCCTGAAGTCACAGATCACTGTGGAAGAGTCCATCTTGAAGTCAGATAAAGCCCTC
ACTGAAAGTCAGAAAGTTCTGGAAGCCGAGAAGGCCAAG------------AAAGAGGCG
GCT------------GAGAAGGAACTGGCGGTGATTAGACAGCAACAAAAGGAGAATGAG
GAAAAGATGGAAGCTCTAAAGATAAGCATCTCAGAAACCATGGCCCAGATAAAGGAGAAG
ATGGAGATAGAAATGGAGAACCTTCTGAGAGATCAAGAGAGGGTTCTGGACCTGAAGATG
AAGGCACTAGAAAAACTAGTTCATGAAGGACTTGAGGAGCAGTGTGATGACTTGAAAAAG
GAAATAAAACGAATA
>Mastomys coucha GBP4 XM_031375697 (Gbpc)
~~~~~~~~~~~~~~~~~~~~~~~~~~~~~~~~~~~~~~~~~~~~~~~~~~~~~~~~~~~~
~~~~~~~~~~~~~~~~~~~~~~~~~~~~~~~~~~~~~~~~~~~~~~~~~~~~~~~~~~~~
~~~~~~~~~~~~~~~~~~~~~~~~~~~~~~~~~~~~~~~~~~~~~~~~~~~~~~~~~~~~
~~~~~~~~~~~~~~~~~~~~~~~~~~~~~~~~~~~~~~~~~~~~~~~~~~~~~~~~~~~~
~~~~~~~~~~~~~~~~~~~~~~~~~~~~~~~~~~~~~~~~~~~~~~~~~~~~~~~~~~~~
~~~~~~~~~~~~~~~~~~~~~~~~~~~~~~~~~~~~~~~~~~~~~~~~~~~~~~~~~~~~
~~~~~~~~~~~~~~~~~~~~~~~~~~~~~~~~~~~~~~~~~~~~~~~~~~~~~~~~~~~~
~~~~~~~~~~~~~~~~~~~~~~~~~~~~~~~~~~~~~~~~~~~~~~~~~~~~~~~~~~~~
~~~~~~~~~~~~~~~~~~~~~~~~~~~~~~~~~~~~~~~~~~~~~~~~~~~~~~~~~~~~
~~~~~~~~~~~~~~~~~~~~~~~~~~~~~~~~~~~~~~~~~~~~~~~~~~~~~~~~~~~~
~~~~~~~~~~~~~~~~~~~~~~~~~~~~~~~~~~~~~~~~~~~~~~~~~~~~~~~~~~~~
~~~~~~~~~~~~~~~~~~~~~~~~~~~~~~~~~~~~~~~~~~~~~~~~~~~~~~~~~~~~
~~~~~~~~~~~~~~~~~~~~~~~~~~~~~~~~~~~~~~~~~~~~~~~~~~~~~~~~~~~~
~~~~~~~~~~~~~~~~~~~~~~~~~~~~~~~~~~~~~~~~~~~~~~~~~~~~~~~~~~~~
~~~~~~~~~~~~~~~~~~~~~~~~~~~~~~~~~~~~~~~~~~~~~~~~~~~~~~~~~~~~
------------------------------------------------------------
------------------------------------------------------------
------------------------------------------------------------
------------------------------------------------------------
------------------------------------------------------------
------------------------------------------ATGGAATCAGAACTCCCT
TTGTGCCTCATTGAGAATGTGGAAGGACAACTGAGAGCCAATCAGAAGGCCCTGGAGATC
CTGTCGGCCATCAACCAGCCTGTAGTGGTGGTGGCGATCGTGGGCCTCTACCACACAGGC
AAATCCTACCTGATGAACAACCTGGCTGGGAAGAGAACAGGCTTCTCCCTGGGCTCCACT
GTGCAGTCTCACACCAAGGGGATATGGATGTGGTGTGTGCCTCATCCCCAGAAGCCAGAC
CACACCCTAGTTCTGCTTGACACCGAGGGTCTGGGAGATGTGGAGAAAGGTGACAACCAG
AATGACTGCTGGATCTTTGCCTTGGCTATCCTTCTAAGTAGCACTTTTGTGTACAACAGT
ATGGGAGTCATCAACCAGCAGGCCATGGACCAACTGCACTATGTGACAGAGCTCACAGAC
AGGATCCGATCAAGATCCTCACCTGACCAGGATGATGGG------------------GTG
GAAGACTCGGCTGAATTTGTGAGCTTCTTCCCTGACTTTGTGTGGACTCTGAGGGATGTG
ACCCTAAAACTAGAAGCAAATGGACAAAGCCTCACAGCAGATGAGTACTTGGAGAATTCC
CTGAAGCTCAAGAAAGGTGCC------AGTGAGGAAGATAAAAAGTACAACCTGCCACGA
CTCTGTATTCGAAAGTTCTTCCCCAAGAAGAAATGCTTTGTCTTCTATCCGCCCACTGAG
TGGAAGAAGCTCTCTGAG---CTGGAGAGCCTGCAAGAGAAGGAGTTGGATTCTGACTTT
GTGAAACAGGCAGAAAATTTCTGTTCCTTCATCTTCAGCTCTTCTAAGGCTAAAACTCTG
CCGGGAGGTATCAAGGTCAATGGAGCTCGACTGGGAATTCTAGTGCCGACCTACATGGAT
GCCATCAACAGTGGGACTGTGCCATGTTTGGAGAATGCAGTGACAACCCTGGCCCAGCAA
ACAAACTCAGCAGCTGTGAAGGAGGCAGCTGAGCACTACAGTGAGCAGATGGTCCAGCAA
GTGAGGCTCCCCACAGCCACACTCCAGGAGCTGCTCGATGTGCATGCAGCCTGTGAGAAG
AAAGCCATTGCTGTCTTCATGGAGCACTCCTTCAAGGATCACGAGCTGCAGTTTCAGAAG
CAGCTTATGGTCACCATAGAAGAACAAAAGGAAGATTTCTTGCGAAAGAATGAAGCAGCC
TCTCTCAGTCACTGCCAGGCTGAGCTGGACAAGCTCTCAGAGTCCTTGAGGGAGAGCATC
TTACATGGAGCTTTCTCTGTTCCTGGAGGCCACAGTCTCTACTTAGAGGCCAGGAAGAAG
GTTGAGCAGGACTATGGGCGAGTGCCCAGGAAGGGAGTGAAGCCGAGAAGGCCAAGAAGG
AGGTGGCTGAGAAGGAAGTGGAGCTAA---------------------------------
------------------------------------------------------------
------------------------------------------------------------
------------------------------------------------------------
------------------------------------------------------------
------------------------------------------------------------
---------------
>Cricetulus griseus GBP4 XM_035437594 (Gbpc)
~~~~~~~~~~~~~~~~~~~~~~~~~~~~~~~~~~~~~~~~~~~~~~~~~~~~~~~~~~~~
~~~~~~~~~~~~~~~~~~~~~~~~~~~~~~~~~~~~~~~~~~~~~~~~~~~~~~~~~~~~
~~~~~~~~~~~~~~~~~~~~~~~~~~~~~~~~~~~~~~~~~~~~~~~~~~~~~~~~~~~~
~~~~~~~~~~~~~~~~~~~~~~~~~~~~~~~~~~~~~~~~~~~~~~~~~~~~~~~~~~~~
~~~~~~~~~~~~~~~~~~~~~~~~~~~~~~~~~~~~~~~~~~~~~~~~~~~~~~~~~~~~
~~~~~~~~~~~~~~~~~~~~~~~~~~~~~~~~~~~~~~~~~~~~~~~~~~~~~~~~~~~~
~~~~~~~~~~~~~~~~~~~~~~~~~~~~~~~~~~~~~~~~~~~~~~~~~~~~~~~~~~~~
~~~~~~~~~~~~~~~~~~~~~~~~~~~~~~~~~~~~~~~~~~~~~~~~~~~~~~~~~~~~
~~~~~~~~~~~~~~~~~~~~~~~~~~~~~~~~~~~~~~~~~~~~~~~~~~~~~~~~~~~~
~~~~~~~~~~~~~~~~~~~~~~~~~~~~~~~~~~~~~~~~~~~~~~~~~~~~~~~~~~~~
~~~~~~~~~~~~~~~~~~~~~~~~~~~~~~~~~~~~~~~~~~~~~~~~~~~~~~~~~~~~
~~~~~~~~~~~~~~~~~~~~~~~~~~~~~~~~~~~~~~~~~~~~~~~~~~~~~~~~~~~~
~~~~~~~~~~~~~~~~~~~~~~~~~~~~~~~~~~~~~~~~~~~~~~~~~~~~~~~~~~~~
~~~~~~~~~~~~~~~~~~~~~~~~~~~~~~~~~~~~~~~~~~~~~~~~~~~~~~~~~~~~
~~~~~~~~~~~~~~~~~~~~~~~~~~~~~~~~~~~~~~~~~~~~~~~~~~~~~~~~~~~~
------------------------------------------------------------
------------------------------------------------------------
------------------------------------------------------------
------------------------------------------------------------
------------------------------------------------------------
------------------------------------ATGAACATGGCATCGAAAGTCCCT
GTGTGTCTCATCGAGAATGTGAAAGGACAACTGATACCTAATCAGAAGGCCCTAGAGATC
CTGTCAGAGATCACACAACCAGTGGTGGTTGTGGCCATCGTGGGTCTCTACCGCACTGGC
AAATCCTACCTGATGAACAAGCTGGCTGGGAAGAAAACTGGATTCTCTCTGGGCTCTACA
ATACAGTCTCACACCAACGGGATCTGGATGTGGTGCATCCCTCATCCCCAGAAGCCAGAC
AACACCCTAATTCTGCTTGACACAGAAGGCCTGGGAGATGTGGAGAAGGGTGACAACCAG
AATGACTGCTGGATCTTTGCCCTGGCTATACTTCTAAGCAGCACCTTTGTGTACAACAGC
ATGGGACCCATCAACCAGCAGGCCATGGACCAGCTGCACTATGTGACAGAGCTGACAGAT
CAGATAAGAGCAAGGGCCTCAACTGACCAGGAGGATGAG------------------GTG
GAAGACTCATCTGAGTTTGTGAGATTCTTCCCTGACTTCGTGTGGGTTCTGAGGGATGTG
ACCCTAAGACTTGAAGCTGATGGACAAAGCCTCACAGCAGATGAGTACCTGGAGAATTCC
CTGAAACTCAAGCAAGGTACC------AGTGAAGTAGAAAAAAATTACAACCTTCCCCGA
CTCTGTATTCGAAAGTTCTTCCCTAAGAAGAAATGCTTTGTCTTCTACCCACCCACTGAG
TGGAAGAAGCTTTCTGAA---CTTGAGAACTTGCATGATGATGCGTTGGATTCTGACTTT
GTGCAGCAGGTGGCAGAATTCTGTTCCTTCATCTTCGGCTCTTCAAAGGCTAAAGCTCTC
CCAGGAGGCATCAAAGTTAATGGAGCTCAACTGGGGATTCTAGCACACACCTACCTGGAT
GCCATTAAGAGTGGAACAGTGCCTTGTTTGGAGAATGCAGTAAACACACTGGCTGAGCGT
GAGAACTCCATAGCTCTACAGAAAGCAACTGACCACTACAGTGAACAGATGGACCAGCAA
GTGAGGCTCCCGACAGACACACTCCAGGAGCTGCTGGACATACATGCAGTCTGTGAGAAG
AAAGCCATTGCTGTCTTTATGGATAGATCCTTCAAGGATGACCAGAGGAAATTCCAGGAG
AAGCTTGTGGCCACCATAGAGGAAAGGAAGGAAGATTTCATACAACAGAATGAAGCAGCA
TCTCTCAGTTACTGCCAGGCTGAGCTGGAGAAGCTTTCAGAGCCTCTAAGGGAGAGCATC
TCACGTGGAGATTTTTCTGTTCCTGGTGGGCACAGCCTCTACTTAGAAGCCAGGAAGAAG
GTTGAGCAGGGCTATGAGCATGTACCCAGGAAGGGAGTGAAGGCAAGTGAGGTGTTCCGG
GACTTCCTGAAGTCTCTGATCACTACGGAAGATTGCATCTTGCAGTCAGATAAGGCCCTC
ACTGATGGACAGAAAGCCATGGCAGCTGAGCAGTCCAAG------------AAGGAGGCG
GCT------------GAGAAGGAACTAGAGCTAATGAGGCAGCACCAGATGGAGCAAGAG
GAAGCAAGGGAGGCTCACATGAGAACTATTTCAGAAAACATGGTCCAGCTGCAGAGGAAG
ATGGAGATGGAAAGGGATAACCTTCTGGAGGAGCAGGAGAGGATGCTGGATCACAAGCTG
AAGGAAATAGAAAAATTGTTTCAGGAAGGAGCTGGGAAGGAAGTGAATCACTTAAAAGTG
GAAATAAATCTATTA
>Peromyscus maniculatus bairdii GBP1 XM_006986121 (Gbpb3)
~~~~~~~~~~~~~~~~~~~~~~~~~~~~~~~~~~~~~~~~~~~~~~~~~~~~~~~~~~~~
~~~~~~~~~~~~~~~~~~~~~~~~~~~~~~~~~~~~~~~~~~~~~~~~~~~~~~~~~~~~
~~~~~~~~~~~~~~~~~~~~~~~~~~~~~~~~~~~~~~~~~~~~~~~~~~~~~~~~~~~~
~~~~~~~~~~~~~~~~~~~~~~~~~~~~~~~~~~~~~~~~~~~~~~~~~~~~~~~~~~~~
~~~~~~~~~~~~~~~~~~~~~~~~~~~~~~~~~~~~~~~~~~~~~~~~~~~~~~~~~~~~
~~~~~~~~~~~~~~~~~~~~~~~~~~~~~~~~~~~~~~~~~~~~~~~~~~~~~~~~~~~~
~~~~~~~~~~~~~~~~~~~~~~~~~~~~~~~~~~~~~~~~~~~~~~~~~~~~~~~~~~~~
~~~~~~~~~~~~~~~~~~~~~~~~~~~~~~~~~~~~~~~~~~~~~~~~~~~~~~~~~~~~
~~~~~~~~~~~~~~~~~~~~~~~~~~~~~~~~~~~~~~~~~~~~~~~~~~~~~~~~~~~~
~~~~~~~~~~~~~~~~~~~~~~~~~~~~~~~~~~~~~~~~~~~~~~~~~~~~~~~~~~~~
~~~~~~~~~~~~~~~~~~~~~~~~~~~~~~~~~~~~~~~~~~~~~~~~~~~~~~~~~~~~
~~~~~~~~~~~~~~~~~~~~~~~~~~~~~~~~~~~~~~~~~~~~~~~~~~~~~~~~~~~~
~~~~~~~~~~~~~~~~~~~~~~~~~~~~~~~~~~~~~~~~~~~~~~~~~~~~~~~~~~~~
~~~~~~~~~~~~~~~~~~~~~~~~~~~~~~~~~~~~~~~~~~~~~~~~~~~~~~~~~~~~
~~~~~~~~~~~~~~~~~~~~~~~~~~~~~~~~~~~~~~~~~~~~~~~~~~~~~~~~~~~~
------------------------------------------------------------
------------------------------------------------------------
------------------------------------------------------------
------------------------------------------------------------
------------------------------------------------------------
------------------------------ATGGCCTCAAAGGTCCACATGCAAGGCCCT
GTATACCTCATTGAGAATGTGAAAGGGCAACTGACAGCCAAAACGGAAGCTCTGGAGATC
CTGTCTGCCATCAAGCAGCCTATGGTAGTGGTGGCCATTGTGGGCTTCTATCGCACAGGC
AAATCCTACTTGATGAACAAGCTGGCTGGAAAGAACAAAGGCTTCTCTCTGGGCTCCACA
GTGCAGTCTCACACCAAGGGGATCTGGATGTGGTGTGTCCCTCATCCCCAGAAGTCAGAC
CACACCCTAGTTCTGCTTGACACAGAGGGCCTGGGAGATGTGGAGAAGGGTGACAACCAG
AATGACTGCTGGATCTTTGCCCTGGCTGTACTTCTGAGCAGCACCTTCGTGTACAACAGC
ATGGGAGCCATCAACCAGCAGGCCCTGGACCAGCTGCACTATGTGACAGAGCTGACAGAC
AGAATCAGAACAAGATCCTCACCTGACCAAAATGAGTTG---------------------
GAGGACTCAGATGAATTTGTGAGCTTCTTCCCGGACTTCATGTGGACTCTGAGGGACTTC
TCTCTCGAGCTGAAAGTAAATGGGGAACCCATCTCTGCAGATGAATACCTAGAGAATTCC
CTGAAGCTTATACACGGTACGGGTCAAAGAGATAAAGAACAAAAGCTTAATCTCCCTCGG
CTCTGTATTCGTAAGTTCTTCCCAAAGAAGAAATGCTTTGTCTTTGAGCGGCCAGCACAC
GGGAAGAAGCTTGGCCAG---CTGGAATCGCTGCAGGAGCAAGACCTGGACTCAGACTTC
GTGGAACAAGTGGCAGAGTTCTGTTCCTATGTGTTCAGCTGTTCCAAGGTTAAAACGCTT
TCAGGAGGCATCAAGGTCAATGGACCACGACTAAAGGGCTTGGTGATAACCTATGTGAAC
ACCATCAGCACTGGGGGTCTGCCCTGCATGGAGAATGCTATCCTGGCTTTGTCCCAGACA
GAGAATGCAGCTGCAGTGCAAAAGGCCATTGCCCACTATGACCAGCAGATGAGCCAGATG
TTGAAATTGCCCACAGAGACCCTCCAGGAGCTGCTGGATCTGCACAGGACCATAGAGAAA
GAAGCTACCAAGATCTTCATGGAAAATTCCTTCAAAGATGTTGATCAAGTGTTCCTAACA
CAATTAGGAGCCGAGTTAGAAACAAAGCAAGGCTATTTCTATAAGAAGAATCAACAGGCA
TCCTCAGATCACTGCTTAACTCTAATTCAGGATATTTTTGGTCCACTAGAAAAGGATGTG
AAGATGGGGGTTTATTCTAAACCAGGAGGATACTGTTCTTTTAATAAGAAGATACAAGAG
TTGAAGAAAAAGTACTATCAGGCACCCAGGAAAGGGATTCAGGCTGAAGAAACTCTGCAG
AAGTATTTGCAGTCCAAGGAGGATGTGATTGATGCAATTCTATGCACAGACCAGGCTCTG
ACACAAAGAGAAAGACAGATTGAAGTGGAACGTGTGAAA------------GTTGAAGCT
GCA------------AAGAATACAGCAAAAATAAAGGAGGATATACAGCAGAAGAATGAG
CAGTTGCTGCAAGAGAAAGAGAAGATTTATTGGGAACGCATGCAACAGTTGACTGAGAAG
ATGAAGAAGGAACAGGCCCAGATGATGGAGGAGCAACAGAGGGCCACTGAGCACAAACTT
CAGGAACAGGCTCGACAACTAAATGAGAGATTTCAGCAAGAAAATAGAAGACTGCAAGAT
GAGATAAAGATTCTC
>Peromyscus maniculatus bairdii GBP1 XM_006986143 (Gbpb3)
~~~~~~~~~~~~~~~~~~~~~~~~~~~~~~~~~~~~~~~~~~~~~~~~~~~~~~~~~~~~
~~~~~~~~~~~~~~~~~~~~~~~~~~~~~~~~~~~~~~~~~~~~~~~~~~~~~~~~~~~~
~~~~~~~~~~~~~~~~~~~~~~~~~~~~~~~~~~~~~~~~~~~~~~~~~~~~~~~~~~~~
~~~~~~~~~~~~~~~~~~~~~~~~~~~~~~~~~~~~~~~~~~~~~~~~~~~~~~~~~~~~
~~~~~~~~~~~~~~~~~~~~~~~~~~~~~~~~~~~~~~~~~~~~~~~~~~~~~~~~~~~~
~~~~~~~~~~~~~~~~~~~~~~~~~~~~~~~~~~~~~~~~~~~~~~~~~~~~~~~~~~~~
~~~~~~~~~~~~~~~~~~~~~~~~~~~~~~~~~~~~~~~~~~~~~~~~~~~~~~~~~~~~
~~~~~~~~~~~~~~~~~~~~~~~~~~~~~~~~~~~~~~~~~~~~~~~~~~~~~~~~~~~~
~~~~~~~~~~~~~~~~~~~~~~~~~~~~~~~~~~~~~~~~~~~~~~~~~~~~~~~~~~~~
~~~~~~~~~~~~~~~~~~~~~~~~~~~~~~~~~~~~~~~~~~~~~~~~~~~~~~~~~~~~
~~~~~~~~~~~~~~~~~~~~~~~~~~~~~~~~~~~~~~~~~~~~~~~~~~~~~~~~~~~~
~~~~~~~~~~~~~~~~~~~~~~~~~~~~~~~~~~~~~~~~~~~~~~~~~~~~~~~~~~~~
~~~~~~~~~~~~~~~~~~~~~~~~~~~~~~~~~~~~~~~~~~~~~~~~~~~~~~~~~~~~
~~~~~~~~~~~~~~~~~~~~~~~~~~~~~~~~~~~~~~~~~~~~~~~~~~~~~~~~~~~~
~~~~~~~~~~~~~~~~~~~~~~~~~~~~~~~~~~~~~~~~~~~~~~~~~~~~~~~~~~~~
------------------------------------------------------------
------------------------------------------------------------
------------------------------------------------------------
------------------------------------------------------------
------------------------------------------------------------
------------------------------ATGGCATCAGAAGTCCACATTCAAGGACCT
GTGTGCCTCATTGAGAATATGAAAGGACAACTGATACCTAACCAGGAAGCTCTGAGGATC
CTGTCTTCCATCAATCAGCCAGTGGTAGTCGTGGGTATTGCAGGCCTCTACTGCACAGGC
AAATCTTACCTTATGAACAAACTGGCTGGGAAGAACACAGGCTTCTCTCTGGGCTCCACA
GTGCAGTCTCACACCAAGGGGATCTGGATGTGGTGTGTCCCTCATCCCCAGAAGTCAGAC
CACACCCTAGTTCTGCTTGACACAGAGGGCCTGGGAGATGTGGAGAAAGGTGACAACCAG
AATGACTGCTGGATCTTTGCCCTGGCTGTACTTCTGAGCAGCACCTTCGTGTACAACAGC
ATGGGAGCCATCAACCAGCAGGCCCTGGACCAGCTGCACTATGTGATAGAGCTGACAGAC
AGAATCAGAACAAGATCCTCACTTGATCAGGATGAGTTG---------------------
GAGGACTCAGATGAATTTGTGAGCTTCTTCCCAGACTTGGTGTGGGCTCTCAGGGACTTC
TCTCTCAAGCTGGAATTAAATGGGGAGTCCATCTGCCCAGATGAATACCTAGAGAATTCA
CTGAAGATACTTCGAGGTACTGGCCAAAGAGATAAAGAACAAAAGCTGAATCTCCCTCGG
CTTTGTATCCATAAATTCTTCCCAAAGAAGAAATGCTTTGTCTTTGAGCGGCCAGCACAT
GGGAAGAAGCTTGGCCAG---CTGCAATCGCTGCAGGATGAAGACCTGGACTCAGACTTC
TTGGAACAAGTGGCAGAGTTCTGTTCCTACGTGTTCAGCTGTTCCAAGGTTAAAACGCTT
TCAGGAGGCATCAAGGTCAATGGACCACAACTAAAGAGTTTGGTGATAACCTATGTGAAC
ACCATCAGCAGTGGGGGTCTGCCCTGCGTGGAGAATGCTGTCCTGGCTTTGTCCCAGACA
GAGAATGCAGCTGCAGTGCAAAAGGCCATTGCCCACTATGACCAGAGGATGAACCAGATG
TTGCAGCTGCCCACAGAGACCCTCCAGGAGCTGCTGGATCTGCACAGGGCCAGTGAGAAA
GAAGCCACCAAGATCTTCATGGAAAATTGCTTCAAAGATGTTAATCAAGTGTTCAAAATG
GAATTAGGGACCAAGCTAGCAACAAAGCAAGATGAATTCCTTAAGAAGAATCTACAGGCA
TCCTCAGATCGCTGCTCAGCTCTGCTTCAGGATATTTTTAGTCCATTAGAAGAAGATGTG
AAGCAGGGGCTTTATTTCAAACCAGGGGGATACCATCTTTTTATCCAGAAGAAAAAGGAG
TTGAAGAAAAAGTACTGCGAGGAACCTGGGAAGGGGGTACAGGCTGAAGAAGCTCTGCAG
AAGTTTTTGCAGTCCAAGGAGGATGTGACTGATGCAATTCTACAGATAGACCAGGCTCTG
ACAGAAAAGGAAAACAAGATTGAAGTGGAGCGTGTAAAA------------GCTGAAGCT
GCC------------CAGGCTACAGTAAAGTTACTAGAGGAAAGGCAAAAGAAAGGTGAT
GAGTTGATGAAAGAGAAAGAGATGTTTTACCAGGAGCAACTGAAAAATTTGACTGAGAAG
ATGGAGAAGGCACAGGCCCAGCTGAGGAAGGAGCACCAGCGGGCCACTGAGCACAAACTT
CAGGAACAGGAACGACTACTAAATGAGAGATTTCAGCAGGAGAACAAAATCATTCAGGAT
GAGATAAAGAATCTC
>Peromyscus maniculatus bairdii GBP1 XM_006986120 (Gbpb3)
~~~~~~~~~~~~~~~~~~~~~~~~~~~~~~~~~~~~~~~~~~~~~~~~~~~~~~~~~~~~
~~~~~~~~~~~~~~~~~~~~~~~~~~~~~~~~~~~~~~~~~~~~~~~~~~~~~~~~~~~~
~~~~~~~~~~~~~~~~~~~~~~~~~~~~~~~~~~~~~~~~~~~~~~~~~~~~~~~~~~~~
~~~~~~~~~~~~~~~~~~~~~~~~~~~~~~~~~~~~~~~~~~~~~~~~~~~~~~~~~~~~
~~~~~~~~~~~~~~~~~~~~~~~~~~~~~~~~~~~~~~~~~~~~~~~~~~~~~~~~~~~~
~~~~~~~~~~~~~~~~~~~~~~~~~~~~~~~~~~~~~~~~~~~~~~~~~~~~~~~~~~~~
~~~~~~~~~~~~~~~~~~~~~~~~~~~~~~~~~~~~~~~~~~~~~~~~~~~~~~~~~~~~
~~~~~~~~~~~~~~~~~~~~~~~~~~~~~~~~~~~~~~~~~~~~~~~~~~~~~~~~~~~~
~~~~~~~~~~~~~~~~~~~~~~~~~~~~~~~~~~~~~~~~~~~~~~~~~~~~~~~~~~~~
~~~~~~~~~~~~~~~~~~~~~~~~~~~~~~~~~~~~~~~~~~~~~~~~~~~~~~~~~~~~
~~~~~~~~~~~~~~~~~~~~~~~~~~~~~~~~~~~~~~~~~~~~~~~~~~~~~~~~~~~~
~~~~~~~~~~~~~~~~~~~~~~~~~~~~~~~~~~~~~~~~~~~~~~~~~~~~~~~~~~~~
~~~~~~~~~~~~~~~~~~~~~~~~~~~~~~~~~~~~~~~~~~~~~~~~~~~~~~~~~~~~
~~~~~~~~~~~~~~~~~~~~~~~~~~~~~~~~~~~~~~~~~~~~~~~~~~~~~~~~~~~~
~~~~~~~~~~~~~~~~~~~~~~~~~~~~~~~~~~~~~~~~~~~~~~~~~~~~~~~~~~~~
------------------------------------------------------------
------------------------------------------------------------
------------------------------------------------------------
------------------------------------------------------------
------------------------------------------------------------
------------------------------ATGGCCTCAGAGGTCCACATGCCAGGCCCT
GTGTGCCTCATTGAGAACGTGGAAGGGCAACTGACAGTCAACCAGGAGGCTCTGGGGTTC
CTGTCTGCCATCAAGCAGCCTGTGGTGGTGGTGGCCATCGTGGGCCTCTACCGCACTGGC
AAATCCTACCTGATGAACAAGCTGGCTGGGAAGAAAACAGGCTTCTCTCTGGGCTCCACA
GTGCAGTCTCACACCAAGGGGCTCTGGATGTGGTGTGTCCCTCATCCCCAAAAGTCAGAC
CACACCCTAGTTCTGCTTGACACAGAGGGCCTGGGAGATGTGGAGAAGGGTGACAACCAG
AATGACTGCTGGATCTTTGCCCTGGCTGTACTTCTGAGCAGCACCTTCGTGTACAACAGC
ATGGGAGCCATCAACCAGCAGGCCATGGACCAGCTGCACTATGTGACAGAGCTGACAGAC
AGAATCAGAACAAGATCCTCACCTGACCAGGATGAGGTG---------------------
GAGAACTCAGATGAATTTGTGAGCTTCTTCCCGGACTTCGTGTGGACTCTGAGGGACTTC
TCTCTCGAGCTGAAAGTAAATGGGGAACCCATCTCTGCAGACGAATACCTAGAGAATTCT
CTGAAGCTTATACATAATACTGATAAAAAAGAAAAAGTACAAAAGCTTAATCTTCCTCGG
CTCTGTATCCAGAAGTTCTTCCCAAAGAAGAAATGCTTTGTCTTTGAGCGGCCAGCACAT
GGGAAGAAGCTTAGCCAG---CTGCAATCGCTGCAGGATGAAGACCTGGACTCAGACTTC
TTGGAACAAGTGGCAGAGTTCTGTTCCTACGTGTTCAGCTGTTCCAAGGTTAAAGCGCTT
TCAGGAGGCATCAAGGTCAATGGACCACGACTAAAGAGTTTGGTGATAACCTATGTGAAC
ACCATCAGCAGTGGGGGTCTGCCCTGCGTGGAGAATGCTGTCCTGGCTTTGTCCCAGACA
GAGAATGCAGCTGCAGTGCAAAAGGCCATTGCCCACTATGACCAGCAGATGAGCCAGATG
TTGGAGCTGCCCACAGAGACCCTCCAGGAGCTGCTGGATCTGCACGGGGCCAGTGAGAAA
GAAGCCACCAAGATATTCATGGAAAATTCCTTCAAAGATATTGATCAAGTGTTCCAAATG
GAATTAAGGACCAAGCTAGAAACAAAGCGAGAGGAATTCCTTAAGAAGAATGAACAGGCA
TCCTCAGATCGCTGTGCAGCTCTGCTTCAGGGTATTTTCAGTCCACTAGAAAAGGACGTG
AAGCAGGGGATTTATTCTAAACCAGGGGGATACTGCCTTTATATCCAGAAGATAGAAGAG
CTGAAGAAAAAGTACTCTGAGGAACCCAGGAAGGGGGTTCAGGCTGAAGAAGCTCTGAAG
CAATTTTTGCAGTCCAAGGAGGAGGTGACTAATGCAATTCTACACACAGACCAGGTTTTG
ACACAAAAGGAAAAGGCGATGGAAGAGCAACGTGTGAAA------------GCTGAAGCT
GCC------------CAGGCTACAGCAAAGTTCCTAGAGGAAAGGCAACGGCAGAGTGAA
CAGTTGATGAAGGAGAAAGAGAAGCTTCACCAGGAGCACATGAAACAGGTGGCTGAGAAG
ATGGAGAAGGCACAGGCCCAGATGAGGGAGGAGCAACGGAGGGCCATGGAGCACCAACTT
CAGGAACAGGCTCGACTGCTAAGGGAAAGATTCCAGGAGGAGATCAGAAGAGCTGAAGAA
GAAAGGATGAAGCTC
>Mus musculus GBP3 NM_001389492 (Gbpd2)
~~~~~~~~~~~~~~~~~~~~~~~~~~~~~~~~~~~~~~~~~~~~~~~~~~~~~~~~~~~~
~~~~~~~~~~~~~~~~~~~~~~~~~~~~~~~~~~~~~~~~~~~~~~~~~~~~~~~~~~~~
~~~~~~~~~~~~~~~~~~~~~~~~~~~~~~~~~~~~~~~~~~~~~~~~~~~~~~~~~~~~
~~~~~~~~~~~~~~~~~~~~~~~~~~~~~~~~~~~~~~~~~~~~~~~~~~~~~~~~~~~~
~~~~~~~~~~~~~~~~~~~~~~~~~~~~~~~~~~~~~~~~~~~~~~~~~~~~~~~~~~~~
~~~~~~~~~~~~~~~~~~~~~~~~~~~~~~~~~~~~~~~~~~~~~~~~~~~~~~~~~~~~
~~~~~~~~~~~~~~~~~~~~~~~~~~~~~~~~~~~~~~~~~~~~~~~~~~~~~~~~~~~~
~~~~~~~~~~~~~~~~~~~~~~~~~~~~~~~~~~~~~~~~~~~~~~~~~~~~~~~~~~~~
~~~~~~~~~~~~~~~~~~~~~~~~~~~~~~~~~~~~~~~~~~~~~~~~~~~~~~~~~~~~
~~~~~~~~~~~~~~~~~~~~~~~~~~~~~~~~~~~~~~~~~~~~~~~~~~~~~~~~~~~~
~~~~~~~~~~~~~~~~~~~~~~~~~~~~~~~~~~~~~~~~~~~~~~~~~~~~~~~~~~~~
~~~~~~~~~~~~~~~~~~~~~~~~~~~~~~~~~~~~~~~~~~~~~~~~~~~~~~~~~~~~
~~~~~~~~~~~~~~~~~~~~~~~~~~~~~~~~~~~~~~~~~~~~~~~~~~~~~~~~~~~~
~~~~~~~~~~~~~~~~~~~~~~~~~~~~~~~~~~~~~~~~~~~~~~~~~~~~~~~~~~~~
~~~~~~~~~~~~~~~~~~~~~~~~~~~~~~~~~~~~~~~~~~~~~~~~~~~~~~~~~~~~
------------------------------------------------------------
------------------------------------------------------------
------------------------------------------------------------
------------------------------------------------------------
------------------------------------------------------------
------------------------------------------------ATGGAGGCACCC
ATTTGTCTGGTGGAAAATTGGAAAAATCAGCTGACAGTAAATCTGGAAGCCATAAGGATT
CTTGAGCAGATAGCACAGCCTCTGGTGGTGGTGGCCATTGTTGGTTTATATCGTACAGGG
AAGTCCTACCTCATGAATCGTCTTGCAGGACGGAACCATGGCTTCTCCTTGGGCTCCACA
GTGCAATCCGAAACCAAGGGTATCTGGATGTGGTGTGTGCCCCATCCCACCAAGCCAACA
CACACCCTGGTCCTTTTGGACACTGAAGGCCTTGGTGATGTAGAAAAGGGTGACCCTAAG
AATGACTCGTGGATCTTCGCCCTGGCTGTGCTTCTGAGCAGCACCTTTGTCTACAACAGC
ATGAGCACCATCAACCACCAGGCCCTGGAGCAGCTGCACTTTGTGACTGAATTAACACAG
CTAATCCGGGCAAAATCGAGCCCCAGAGAGGACAAAGTG---------------------
AAGGACTCCAGTGAGTTTGTAGGTTTCTTCCCAGACTTTATCTGGGCTGTTCGAGATTTT
GCTCTGGAGCTGAAGTTAAATGGTCGGCCCATCACAGAAGATGAGTACCTGGAGAATGCC
CTGAAGCTGATCCAAGGAGAC------AATCTCAAAGTCCAACAGTCCAACATGACCAGA
GAATGTATCAGATATTTTTTTCCGGTACGGAAGTGCTTTGTCTTTGACAGGCCCACAAGC
GACAAACGTTTATTGCTCCAAATTGAAAATGTTCCAGAAAACCAACTGGAACGGAATTTC
CAGGTTGAATCAGAAAAATTCTGTTCCTACATCTTCACCAACGGCAAGACCAAGACTCTG
AGAGGGGGAGTCATTGTCACAGGAAATCGGCTGGGGACTTTGGTGCAGACCTATGTGAAT
GCCATCAACAGTGGGACTGTGCCTTGTCTGGAGAACGCAGTGACAACCCTGGCCCAGCGT
GAGAACTCCATAGCTGTGCAGAAGGCAGCTGACCACTACAGTGAGCAGATGGCCCAGCGA
ATGAGGCTCCCCACAGACACGCTCCAGGAGCTGCTGACTGTGCATGCAGCCTGTGAGAAG
GAAGCCATTGCTGTCTTCATGGAGCACTCCTTCAAGGATGATGAGCAGGAGTTCCAGAAG
AAGCTGGTGGTCACCATAGAGGAAAGGAAGGAAGAGTTCATACGACAGAACGAAGCAGCA
TCTATTCGTCACTGCCAGGCTGAACTGGAGAGGCTTTCAGAGTCCCTGAGGAAGAGCATC
TCCTGTGGAGCTTTCTCTGTTCCTGGGGGTCACAGCCTCTACTTAGAAGCCAGGAAGAAG
ATTGAGCTGGGCTACCAGCAAGTGCTGAGGAAGGGAGTGAAGGCAAAAGAGGTTCTCAAG
AGTTTCCTACAGTCACAGGCTATTATGGAGGACTCTATCTTGCAGTCAGACAAAGCTCTT
ACAGATGGAGAGAGAGCCATAGCAGCTGAGCGGACAAAG------------AAGGAAGTG
GCT------------GAGAAGGAACTAGAGCTGCTGAGGCAGAGACAGAAGGAGCAAGAG
CAAGTGATGGAGGCTCAGGAGAGAAGCTTCCGAGAAAACATTGCTAAACTTCAGGAGAAG
ATGGAGAGCGAAAAGGAGATGCTGCTGAGGGAGCAGGAGAAGATGCTGGAGCACAAGCTG
AAGGTCCAAGAAGAACTGCTTATTGAAGGATTCAGAGAGAAATCTGATATGTTAAAGAAT
GAAATAAGTCACCTG
>Arvicanthis niloticus GBP4 XM_034500655 (Gbpd2)
~~~~~~~~~~~~~~~~~~~~~~~~~~~~~~~~~~~~~~~~~~~~~~~~~~~~~~~~~~~~
~~~~~~~~~~~~~~~~~~~~~~~~~~~~~~~~~~~~~~~~~~~~~~~~~~~~~~~~~~~~
~~~~~~~~~~~~~~~~~~~~~~~~~~~~~~~~~~~~~~~~~~~~~~~~~~~~~~~~~~~~
~~~~~~~~~~~~~~~~~~~~~~~~~~~~~~~~~~~~~~~~~~~~~~~~~~~~~~~~~~~~
~~~~~~~~~~~~~~~~~~~~~~~~~~~~~~~~~~~~~~~~~~~~~~~~~~~~~~~~~~~~
~~~~~~~~~~~~~~~~~~~~~~~~~~~~~~~~~~~~~~~~~~~~~~~~~~~~~~~~~~~~
~~~~~~~~~~~~~~~~~~~~~~~~~~~~~~~~~~~~~~~~~~~~~~~~~~~~~~~~~~~~
~~~~~~~~~~~~~~~~~~~~~~~~~~~~~~~~~~~~~~~~~~~~~~~~~~~~~~~~~~~~
~~~~~~~~~~~~~~~~~~~~~~~~~~~~~~~~~~~~~~~~~~~~~~~~~~~~~~~~~~~~
~~~~~~~~~~~~~~~~~~~~~~~~~~~~~~~~~~~~~~~~~~~~~~~~~~~~~~~~~~~~
~~~~~~~~~~~~~~~~~~~~~~~~~~~~~~~~~~~~~~~~~~~~~~~~~~~~~~~~~~~~
~~~~~~~~~~~~~~~~~~~~~~~~~~~~~~~~~~~~~~~~~~~~~~~~~~~~~~~~~~~~
~~~~~~~~~~~~~~~~~~~~~~~~~~~~~~~~~~~~~~~~~~~~~~~~~~~~~~~~~~~~
~~~~~~~~~~~~~~~~~~~~~~~~~~~~~~~~~~~~~~~~~~~~~~~~~~~~~~~~~~~~
~~~~~~~~~~~~~~~~~~~~~~~~~~~~~~~~~~~~~~~~~~~~~~~~~~~~~~~~~~~~
------------------------------------------------------------
------------------------------------------------------------
------------------------------------------------------------
------------------------------------------------------------
------------------------------------------------------------
------------------------------ATGACATCTGGTGCCAACATGGAAGCTCCC
ATCTGTCTAGTGAAAAATGAGAATGAAGAGCTGAGGGTGAACCCTGAAGCAGTAAACATT
CTTGAGAGGATCACTCAGCCTGTGGTGGTGGTGGCCATTGTAGGACTGTACCGCACGGGG
AAGTCCTACCTGATGAACCGCTTGGCAGGACAGAGCCATGGCTTCAATCTGGGCACTACA
GTTAGGTCTGAAACTAAGGGCATCTGGATGTGGTGTCTACCTCACCCCAGCAAGCCCAAA
CACACACTCGTGCTTCTGGACACAGAGGGTTTAGGTGATGTGGAAAAGGGTGACTCTAAG
AACGACTCGTGGATCTTCGCCCTGGCTGTGCTTCTAAGTAGCACCTTTGTCTACAACAGC
ATGAGCACCATCAACCACCAGGCCCTGGAGCAGCTGCACTATGTGACTGAATTAACACAG
CTAATCCGGGCAAAATCGAGCCCAAGAGAAGATAAAGTG---------------------
GAGGACTCTAGTGAGTTTGTAGGTTTCTTCCCAGACTTTATCTGGACTGTTCGAGATTTT
GTTCTGGAGCTGAAGTTAGATGGACGTGTCATCACAGAAGACGAGTACCTGGAGAACGCC
CTGAAACTGACTCCAGGAAAC------AATTCCAAAGTCCAAGGGGCCAACACGACCAGA
GAGTGTATCAGATATTTTTTTCCGGTACGGAAGTGCTTTGTCTTTGACAGGCCCACAAGT
GACAAAAGTTTATTATTCCACATTGAAAATGTTCCAGAAAACCAACTGGAATGGAATTTC
CAGGTTGAATCAAAGAAATTCTGTTCCTACATCTTCGACAATGGCAAGACCAAGACTCTT
AGAGGGGGAGTCATTGTCACAGGAAATCGGCTGGGGACTTTGGTGCAGACCTATGTGGAT
GCCATCAACAGTGGGACTGTGCCTTGTTTGGAGAATGCAGTGATGACTCTGGCCCAACGT
GAAAACTCAGCAGCTGTGCAGAAGGCAGCTGACCACTATAGTAAGCAGATGGGCCAGCGA
GTGAGGCTCCCCACAGACACGGTCCAGGAGCTGCTGGATGTGCATGCAGCCTGTGAGAAG
GAAGCCATTGCTGTCTTCATGGAGCACTCCTTCAAGGATGATGAGCAGGAGTTCCAGAAG
AGGCTGGTGGCCGCCATAGAGGAAAGGAAGGAAGAGTTCATGCTACAGAATGAAGCAGCA
TCTATCCGTCACTGCCAGGCTGAGCTGGAGAAGCTTTCAGAGTCCCTGAGGGAGAGCATC
TCCAGTGGAGCTTTCTCTGTCCCTGGGGGCCACAGTCTCTACTTAGAAGCCAGGAATCAG
GTTGAACTGGGCTACGAGCAAGTGCCGAGGAAGGGAGTGAAGGCAAAAGAAGTTCTTAAG
AGTTTCCTACAATCACAAGCTACTATGGAGAACTCCATCCTGCAGTCAGACAAAGCTCTT
ACAGAGGGAGACAAGGCCATAGCAGCTGAGCGGACAAAG------------AAGGAGGTG
GCT------------GAGAAGGAACGAGAGCTGCTGAGGCAGAGACAGAAGGAGCAAGAG
CAAGTGATGGAGGCTCAGGAGAGAAGTTTCAGAGAAAACATTGCTAAACTTCAGGAGAAG
ATGGAGAGAGAAAGGGAGATGCTGCTGAGGGAGCAGGAGAAGATGCTGGAGCACAAGCTG
AAGGTCCAGAAAGAACTGCTTACTGAAGGATTCAGAAAGCAATCTGATATGTTAATGAAT
GAAATATGTCAACTG
>Rattus rattus GBP4 XM_032897243 (Gbpd2)
~~~~~~~~~~~~~~~~~~~~~~~~~~~~~~~~~~~~~~~~~~~~~~~~~~~~~~~~~~~~
~~~~~~~~~~~~~~~~~~~~~~~~~~~~~~~~~~~~~~~~~~~~~~~~~~~~~~~~~~~~
~~~~~~~~~~~~~~~~~~~~~~~~~~~~~~~~~~~~~~~~~~~~~~~~~~~~~~~~~~~~
~~~~~~~~~~~~~~~~~~~~~~~~~~~~~~~~~~~~~~~~~~~~~~~~~~~~~~~~~~~~
~~~~~~~~~~~~~~~~~~~~~~~~~~~~~~~~~~~~~~~~~~~~~~~~~~~~~~~~~~~~
~~~~~~~~~~~~~~~~~~~~~~~~~~~~~~~~~~~~~~~~~~~~~~~~~~~~~~~~~~~~
~~~~~~~~~~~~~~~~~~~~~~~~~~~~~~~~~~~~~~~~~~~~~~~~~~~~~~~~~~~~
~~~~~~~~~~~~~~~~~~~~~~~~~~~~~~~~~~~~~~~~~~~~~~~~~~~~~~~~~~~~
~~~~~~~~~~~~~~~~~~~~~~~~~~~~~~~~~~~~~~~~~~~~~~~~~~~~~~~~~~~~
~~~~~~~~~~~~~~~~~~~~~~~~~~~~~~~~~~~~~~~~~~~~~~~~~~~~~~~~~~~~
~~~~~~~~~~~~~~~~~~~~~~~~~~~~~~~~~~~~~~~~~~~~~~~~~~~~~~~~~~~~
~~~~~~~~~~~~~~~~~~~~~~~~~~~~~~~~~~~~~~~~~~~~~~~~~~~~~~~~~~~~
~~~~~~~~~~~~~~~~~~~~~~~~~~~~~~~~~~~~~~~~~~~~~~~~~~~~~~~~~~~~
~~~~~~~~~~~~~~~~~~~~~~~~~~~~~~~~~~~~~~~~~~~~~~~~~~~~~~~~~~~~
~~~~~~~~~~~~~~~~~~~~~~~~~~~~~~~~~~~~~~~~~~~~~~~~~~~~~~~~~~~~
------------------------------------------------------------
------------------------------------------------------------
------------------------------------------------------------
------------------------------------------------------------
------------------------------------------------------------
------------------------------------------------ATGGAGGCACCC
ATTTGTCTGGTGCAAAACTGGAAAGAGCAGCTGACGGTAAATCTGGAGGCCATTAGGATT
CTTGAGCAGATAGCACAGCCTCTGGTGGTGGTGGCCATTGTTGGTTTATATCGGACAGGG
AAGTCCTACCTCATGAATCGCCTTGCAGGACGGAACCATGGCTTCTCCTTGGGCTCCACA
GTGCAATCAGAGACCAAGGGCATCTGGATGTGGTGTGTGCCCCATCCCACCAAGCCAAAC
CACACCCTGGTCCTTCTGGACACCGAGGGTCTTGGCGATGTAGAAAAGGGTGACCCTAAG
AATGACTCGTGGATCTTCGCCCTGGCCGTGCTTCTGAGCAGCACCTTTGTCTACAACAGC
ATGAGCACCATCAACCACCAGGCCCTGGAGCAGCTGCACTATGTGACTGAATTAACACAA
CTAATCCGGGCAAAATCAGGCCCCAGAGAGGATAAAGTG---------------------
GAGGACTCTAGTGAGTTTGTAGGTTTCTTCCCAGACTTCATCTGGGCTGTTCGAGATTTT
GTTCTGGAGTTGAAGTTAGATGGTCGGCCCATCACAGAAGATGAGTACCTGGAGAATGCC
CTGAAGCTGATCCCAGAAAAC------AATCCCAAAGGCCAAAAGTCCAACATGACCAGA
GAATGTATCAGATATTTTTTCCCGGTTCGGAAGTGCTTTGTCTTTGATAGGCCCACAAGC
GACAAAAGTTTATTATTGCAAATTGAAAACGTTCCAGAAAACCAACTAGAATGGAATTTC
CAAGTTGAATCAGAAAATTTCTGTTCCTACATCTTTGCCAAT------------------
---------------------------GGGCTGGGGACTTTGGTGCAGACCTATGTGGAT
GCCATCAACAGTGGAACTGTGCCATGTTTGGAGAATGCGGTGACGACCCTGGCCCAACGT
GAGAACTCTGCAGCTGTGCAGAAGGCAGCTGAGCACTACAGTGAGCAGATGGCCCAGCGA
GTGAGGCTCCCCACGGACACTCTCCAGGAGCTGCTGAATGTGCACTCGGCCTGTGAGAAG
GAAGCCATCGCTGTATTCATGGAGCACTCCTTCAAGGATGATGAACAGGAGTTTCAGAAG
AGGCTGGTGGCCACCATAGAGAAAAGGAAGGAAGAGTTCATGCTACGGAATGAAGCAGCA
TCCATCCGGCACTGCCAGGCTGAGCTGGAGAAGCTTTCAGAGTCCCTGAAGGAAAGCATC
TCATGTGGAGCTTTCTCTGTTCCTGGGGGACACAGCCTCTACTTAGAAGCCAGGAAGAAG
GTGGAGCTGAGCTACGAGCAAGTGCCGAGGAAGGGAGTGAAGGCAAAAGAAGTCCTTAAG
AGTTTTCTACAGTCACAGGCTACTGTGGAGAACTCCATCCTGCAGTCAGACAAAGCTCTT
ACAGATGGAGAGAGGGCCGTAGCAGCTGAGCGGACCAAG------------AAGGAGGTG
GCT------------GAGAAGGAAAGAGAGCTGCTCAAACTGAGACAGAAGGAGCAAGAG
CAAGTGATGGAGGCTCAGGAGAGAAGTTTCCAAGAAAACATTGCTAAGCTTCAGGAGAAG
ATGGAGAGGGAAAGGGTGATGCTGCTCAGGGAGCAGGAGAAGATGATGGAGCACAAGCTG
AAGGTCCAAAAAGAACTGCTTGTTGAAGGATTCAGAAAGAAATCTGATATGTTAAAGAAT
GAAATAAGTCAACTG
>Rattus norvegicus GBP4 XM_006233424 (Gbpd2)
~~~~~~~~~~~~~~~~~~~~~~~~~~~~~~~~~~~~~~~~~~~~~~~~~~~~~~~~~~~~
~~~~~~~~~~~~~~~~~~~~~~~~~~~~~~~~~~~~~~~~~~~~~~~~~~~~~~~~~~~~
~~~~~~~~~~~~~~~~~~~~~~~~~~~~~~~~~~~~~~~~~~~~~~~~~~~~~~~~~~~~
~~~~~~~~~~~~~~~~~~~~~~~~~~~~~~~~~~~~~~~~~~~~~~~~~~~~~~~~~~~~
~~~~~~~~~~~~~~~~~~~~~~~~~~~~~~~~~~~~~~~~~~~~~~~~~~~~~~~~~~~~
~~~~~~~~~~~~~~~~~~~~~~~~~~~~~~~~~~~~~~~~~~~~~~~~~~~~~~~~~~~~
~~~~~~~~~~~~~~~~~~~~~~~~~~~~~~~~~~~~~~~~~~~~~~~~~~~~~~~~~~~~
~~~~~~~~~~~~~~~~~~~~~~~~~~~~~~~~~~~~~~~~~~~~~~~~~~~~~~~~~~~~
~~~~~~~~~~~~~~~~~~~~~~~~~~~~~~~~~~~~~~~~~~~~~~~~~~~~~~~~~~~~
~~~~~~~~~~~~~~~~~~~~~~~~~~~~~~~~~~~~~~~~~~~~~~~~~~~~~~~~~~~~
~~~~~~~~~~~~~~~~~~~~~~~~~~~~~~~~~~~~~~~~~~~~~~~~~~~~~~~~~~~~
~~~~~~~~~~~~~~~~~~~~~~~~~~~~~~~~~~~~~~~~~~~~~~~~~~~~~~~~~~~~
~~~~~~~~~~~~~~~~~~~~~~~~~~~~~~~~~~~~~~~~~~~~~~~~~~~~~~~~~~~~
~~~~~~~~~~~~~~~~~~~~~~~~~~~~~~~~~~~~~~~~~~~~~~~~~~~~~~~~~~~~
~~~~~~~~~~~~~~~~~~~~~~~~~~~~~~~~~~~~~~~~~~~~~~~~~~~~~~~~~~~~
------------------------------------------------------------
------------------------------------------------------------
------------------------------------------------------------
------------------------------------------------------------
------------------------------------------------------------
------------------------------------------------ATGGAGGCACCC
ATTTGTCTGGTGCAAAACTGGAAAGAGCAGCTGACAGTAAATCTGGAGGCCATAGGGATT
CTTGAGCAGATAGCACAGCCTCTGGTGGTGGTGGCCATTGTTGGTTTATATCGGACAGGG
AAGTCCTACCTCATGAATCGCCTTGCAGGACGGAACCACGGCTTCTCCTTGGGCTCCACA
GTGCAATCAGAGACCAAGGGCATCTGGATGTGGTGTGTGCCCCATCCCACCAAGCCAACC
CACACCCTGGTCCTTCTGGACACTGAGGGTCTTGGCGATGTAGAAAAGGGTGACCCTAAG
AATGACTCATGGATCTTCGCCTTGGCCGTGCTTCTGAGCAGCACCTTTGTCTACAACAGC
ATGAGCACCATCAACCACCAGGCCCTGGAGCAGCTGCACTATGTGACTGAATTAACACAA
CTAATCCGAGCAAAATCAGACCCCAGGGAGGATAAAGTG---------------------
GAGGACTCTAGTGAGTTTGTAGGTTTCTTCCCAGACTTCATCTGGGCTGTTCGAGATTTT
GTTCTGGAGTTGAAGTTAGATGGTCGGCCCATCACAGAAGATGAGTACCTGGAGAATGCC
CTGAAGCTGATCCCAGAAAAC------AATCCCAAAGGCCAAAAGTCCAACATGACCAGA
GAATGTATCAGATATTTTTTCCCGGTACGGAAGTGCTTTGTCTTTGATAGGCCCACAAAC
GACAAAAGTTTATTATTCCAAATTGAAAACGTTCCAGAAAACCAACTAGAGTGGAATTTC
CAAGTTGAATCAGAAAATTTCTGTTCCTATATCTTTGCCAAT------------------
---------------------------GGGCTGGGGACTTTGGTGCAGACCTATGTGGAT
GCCATCAACAGTGGAACTGTGCCATGTTTGGAGAACGCAGTGACGGCCCTGGCCCAACGT
GAGAACTCTGCAGCTGTGCAGAAGGCAGCTGAGCACTACGCTGAGCAGATGGCCCAGAGA
CTAAGGCTCCCCACAGACACTCTCCAGGAGCTGCTGGAGGTGCACTCAGCCTGTGAGAAG
GAAGCCATTGCTGTCTTCATGGAGCACTCCTTCAAGGATGATGAACAGGAGTTTCAGAAG
AGGCTGGTGGCCACCATAGAGAAATGGAAGGAAGAGTTCATGCTACGGAATGAAGCAGCA
TCCATCCGGCACTGCCAGGCTGAGCTGGAGAAGCTTTCAGAGTCCCTGAAGGAAAGCATC
TCATGTGGAGCTTTCTCTGTTCCGGGGGGGCACAGCCTCTACTTAGAAGCCAGGAAGAAG
GTTGAGCTGAGCTACGAGCAAGTGCCGAGGAAGGGAGTGAAGGCAAAAGAAGTCCTTAAG
AGTTTCCTACAGTCACAGGCTACTGTGGAGAACTCCATCCTGCAGTCAGACAAAGCTCTT
ACAGATGGAGAGAGGGCCGTAGCAGCTGAGCGGACCAAG------------AAGGAGGTG
GCT------------GAGAAGGAAAGAGAGCTGCTGAAACAGAGACAGAAGGAGCAAGAG
CAAGTGATGGAGGCTCAGGAGAGAAGTTTCCAAGAAAACATTGCTAAGCTTCAGGAGAAG
ATGGAGAGGGAAAGGGTGATGCTGCTCAGGGAGCAGGAGAAGATGATGGAGCACAAGCTG
AAGGTCCAAAAAGAACTGCTTGTTGAAGGATTCAGAAAGAAATCTGATATGTTAAAGAAT
GAAATAAGTCAACTG
>Mus pahari GBP4 XM_021196276 (Gbpd2)
~~~~~~~~~~~~~~~~~~~~~~~~~~~~~~~~~~~~~~~~~~~~~~~~~~~~~~~~~~~~
~~~~~~~~~~~~~~~~~~~~~~~~~~~~~~~~~~~~~~~~~~~~~~~~~~~~~~~~~~~~
~~~~~~~~~~~~~~~~~~~~~~~~~~~~~~~~~~~~~~~~~~~~~~~~~~~~~~~~~~~~
~~~~~~~~~~~~~~~~~~~~~~~~~~~~~~~~~~~~~~~~~~~~~~~~~~~~~~~~~~~~
~~~~~~~~~~~~~~~~~~~~~~~~~~~~~~~~~~~~~~~~~~~~~~~~~~~~~~~~~~~~
~~~~~~~~~~~~~~~~~~~~~~~~~~~~~~~~~~~~~~~~~~~~~~~~~~~~~~~~~~~~
~~~~~~~~~~~~~~~~~~~~~~~~~~~~~~~~~~~~~~~~~~~~~~~~~~~~~~~~~~~~
~~~~~~~~~~~~~~~~~~~~~~~~~~~~~~~~~~~~~~~~~~~~~~~~~~~~~~~~~~~~
~~~~~~~~~~~~~~~~~~~~~~~~~~~~~~~~~~~~~~~~~~~~~~~~~~~~~~~~~~~~
~~~~~~~~~~~~~~~~~~~~~~~~~~~~~~~~~~~~~~~~~~~~~~~~~~~~~~~~~~~~
~~~~~~~~~~~~~~~~~~~~~~~~~~~~~~~~~~~~~~~~~~~~~~~~~~~~~~~~~~~~
~~~~~~~~~~~~~~~~~~~~~~~~~~~~~~~~~~~~~~~~~~~~~~~~~~~~~~~~~~~~
~~~~~~~~~~~~~~~~~~~~~~~~~~~~~~~~~~~~~~~~~~~~~~~~~~~~~~~~~~~~
~~~~~~~~~~~~~~~~~~~~~~~~~~~~~~~~~~~~~~~~~~~~~~~~~~~~~~~~~~~~
~~~~~~~~~~~~~~~~~~~~~~~~~~~~~~~~~~~~~~~~~~~~~~~~~~~~~~~~~~~~
------------------------------------------------------------
------------------------------------------------------------
------------------------------------------------------------
------------------------------------------------------------
------------------------------------------------------------
------------------------------------------------ATGGAGGCGCCC
ATTTGTCTGGTGCAAAACTGGAAAAATCAGCTGACAGTAAATCTGGAGGCCGTAAGGATT
CTTGAGCAGATAACACAGCCTCTGGTGGTGGTGGCCATTGTTGGTTTATATCGTACAGGG
AAGTCCTACCTCATGAATCGTCTTGCAGGACAGAACCATGGCTTCTCCTTGGGCTCCACG
GTGCAATCCAAAACCAAGGGTATCTGGATGTGGTGTGTGCCCCATCCCACCAAGCCAACA
CACACCCTGGTACTTTTGGACACCGAAGGCCTTGGTGATGTAGAAAAGGGTGACCCTAAG
AATGACTCTTGGATCTTCGCCCTGGCTGTGCTTCTGAGCAGCACCTTTGTCTACAACAGC
ATGAGCACCATCAACCAGCAGGCCCTGGAGCAGCTGCATTTTGTGACTGAATTAACACAG
CTAATCCGGGCAAAATCGAGCCCCAGAGAGGATAATGTG---------------------
AAGGATTCTAGTGAGTTTGTAGGTTTCTTCCCAGACTTTATCTGGACTGTTCGAGATTTT
GTTCTGGAGCTGAAGTTAAATGGTCGGCCCATCACAGAAGATGAGTACCTGGAGAATGCC
CTGAAGCTGATCCCAGAAAAC------AATCCCAAAGTCCAACAGTCCAACATGACCAGA
GAATGTATCAGATATTTTTTTCCGGTACGGAAGTGCTTTGTCTTTGACAGGCCCACAAGC
GACAAACGTTTATTGTTCCAAATTGAAAATGTTCCAGAAAACCAACTGGAATGGAATTTC
CAGGTTGAATCAGAAAAATTCTGTTCCTACATCTTCACCAATGGCAAGACCAAGGCTCTG
AGAGGGGGAGTCATTGTCACAGGAAGTCGGCTGGGGACTTTGGTGCAGACCTATGTGAAT
GCCATCAACAGTGGGACTGTGCCTTGTTTGGAGAATGCAGTGACAACCCTGGCCCAGCGT
GAGAACTCAGCAGCTGTGCAGAAGGCAGCTGACCACTACAGTGAGCAGATGGCCCAGCGA
GTGAGGCTCCCCACAGACACGCTCCAGGAGCTGCTGGATGTGCATGCAGCCTGTGAGAAG
GAAGCCATTGCTGTCTTCATGGAGCACTCCTTCAAGGATGATGAGCAGGAGTTCCAGAAG
AGGCTGGTGGTCACCATAGAGGAAAGGAAGGAAGAATTCATGCTACAGAATGAAGCAGCA
TCTATCCGTCACTGCCAGGCTGAGCTGGACAAGCTCTCAGAGTCCCTGAGAGAGAGCATG
TCATGTGGAGCTTTCTCTGTTCCTGGGGGTCACAGCCTCTACTTAGAAGCCAGGAAGAAG
GTTGAGCAGGACTATGAGCAAGTGCCGAGGAAGGGAGTGAAGGCAAAGGAGGTTCTCAAG
AGTTTCCTACAGTCACAGGCTGTTTTAGAGGACTCTATCCTGCAGTCAGACAAAGCTCTT
ACAGATGGAGAGAGAGCCATAGCAGCTGAGCGGACAAAG------------AAGGAGGTG
GCT------------GAGAAGGAACGAGAGCTGCTGAGGCAGAGACAGAGGGAGCAAGAG
CAAGTGATGGAGGCTCAGGAGAGAAGCTTCCGAGAAAATATTGCTAAACTTCAGGAGAAG
ATGGAGAAAGAAAGGGAGATGCTGCTGAAGGATCAGGAGAAGATGCTGGAGCACAAGCTG
AAGGTTCAAGAAGAACTGCTTATTGAAGGATTCAGAAAGAAATCTGATTTGTTAAAGAAT
GAAATAAGTCAACTG
>Mastomys coucha GBP4 XM_031375689 (Gbpd2)
~~~~~~~~~~~~~~~~~~~~~~~~~~~~~~~~~~~~~~~~~~~~~~~~~~~~~~~~~~~~
~~~~~~~~~~~~~~~~~~~~~~~~~~~~~~~~~~~~~~~~~~~~~~~~~~~~~~~~~~~~
~~~~~~~~~~~~~~~~~~~~~~~~~~~~~~~~~~~~~~~~~~~~~~~~~~~~~~~~~~~~
~~~~~~~~~~~~~~~~~~~~~~~~~~~~~~~~~~~~~~~~~~~~~~~~~~~~~~~~~~~~
~~~~~~~~~~~~~~~~~~~~~~~~~~~~~~~~~~~~~~~~~~~~~~~~~~~~~~~~~~~~
~~~~~~~~~~~~~~~~~~~~~~~~~~~~~~~~~~~~~~~~~~~~~~~~~~~~~~~~~~~~
~~~~~~~~~~~~~~~~~~~~~~~~~~~~~~~~~~~~~~~~~~~~~~~~~~~~~~~~~~~~
~~~~~~~~~~~~~~~~~~~~~~~~~~~~~~~~~~~~~~~~~~~~~~~~~~~~~~~~~~~~
~~~~~~~~~~~~~~~~~~~~~~~~~~~~~~~~~~~~~~~~~~~~~~~~~~~~~~~~~~~~
~~~~~~~~~~~~~~~~~~~~~~~~~~~~~~~~~~~~~~~~~~~~~~~~~~~~~~~~~~~~
~~~~~~~~~~~~~~~~~~~~~~~~~~~~~~~~~~~~~~~~~~~~~~~~~~~~~~~~~~~~
~~~~~~~~~~~~~~~~~~~~~~~~~~~~~~~~~~~~~~~~~~~~~~~~~~~~~~~~~~~~
~~~~~~~~~~~~~~~~~~~~~~~~~~~~~~~~~~~~~~~~~~~~~~~~~~~~~~~~~~~~
~~~~~~~~~~~~~~~~~~~~~~~~~~~~~~~~~~~~~~~~~~~~~~~~~~~~~~~~~~~~
~~~~~~~~~~~~~~~~~~~~~~~~~~~~~~~~~~~~~~~~~~~~~~~~~~~~~~~~~~~~
------------------------------------------------------------
------------------------------------------------------------
------------------------------------------------------------
------------------------------------------------------------
------------------------------------------------------------
------------------------------------------------ATGGAGGCACCC
ATTTGCCTGGTGCAAAACTGGAACGAGCAGCTGACAGTAAATCTGGAGGCCATAAGGATT
CTTGAGCAGATAGCACAGCCTCTGGTGGTAGTGGCCATTGTTGGTTTATGTCGTACAGGG
AAGTCCTACCTCATGAATCGTCTTGCAGGACAGAACCACGGCTTCTCCTTGGGCTCCACG
GTACAGTCCAAAACCAAGGGCATCTGGATGTGGTGTGTGCCCCATCCCACCAAGCCAAAC
CACACCCTGGTCCTTTTGGACACCGAGGGCCTTGGTGATGTGGAAAAGGGTGACCCTAAG
AATGACTCCTGGATTTTTGCCCTGGCCGTGCTTCTGAGCAGCACCTTTGTCTACAACAGC
ATGAGCACCATCAACCAGCAGGCCCTGGAGCAGCTGCACTATGTGACTGAATTAACACAG
CTAATCCGGGCAAAATCGAGCCCCAGAGAGGATAAAGTG---------------------
GAGGACTCCAGTGAGTTCGTCAGTTTCTTCCCAGACTTTATCTGGACCGTTCGAGATTTT
GTTCTGGAACTGAAGTTAGATGGTCGGCCCATTACAGAAGATGAGTACCTGGAGAATGCC
CTGAAGCTGATCCCAGGAAAC------AATCCCAAAGTCCAAAAGTCCAACATGACCCGA
GAATGTGTCAGATATTTTTTTCCAGTGCGGAAGTGCTTTGTCTTTGACAGGCCTGTAAGC
GACAAAAGTTTATTATCCCAAATTGACAACGTTCCAGATAACCAGCTGGAATGGAGTTTC
CAAGTTGAATCAGAAAAATTCTGTTCCTACATCTTTGCCAATGGCAAGACCAAGACTCTG
AGAGGGGGAGTCATTGTCACAGGAAATCGGCTGGGGACTTTGGTGCAGACCTACATGGAT
GCCATCAACAGTGGGACTGTGCCATGTTTGGAGAATGCAGTGACGACCCTGGCCCAGCGT
GAGAACTCCATAGCTGTGCAGAAGGCAGCTGAGCACTACAGTGAGCAGATGGCCCAGCGA
GTGAGGCTCCCCACAGCCACGCTCCAGGAGCTGCTGGATGAGCATGCAGCCTGTGAGAAG
GAAGCCATAGCTGTCTTCATGGAGCACTCCTTCAAGGATGATGAGCGGGAGTTCCAGAAG
AGGCTGGTGGCCACCATAGAGGAAAGGAAGGAGGCGTTCATGCTGCAGAACGAAGCAGCA
TCCATCCGTCACTGCCAGGCTGAGCTGGCGAAGCTCTCGGAGTTCCTGAGGGAGAGCATC
TCGAGTGGAGCTTTCTCTGTCCCTGGGGGGCACGGCCTCTACGTAGAAGCCAGGAAGAAG
GTTGAGCTGGGCTACGAGCAAGTGTTGAGGAAGGGAGTAAAGGCAAAAGAGGTTCTCCAG
AGTTTCCTGCAGTCACAGGCTATTATGGAAGAGTCCATCCTGCAGTCAGACAAAGCTCTT
ACAGACACAGAGAGAGCCATAGCAGCTGAGCGGACAAAG------------AAGGAGGTG
GCT------------GAGAAGGAACGAGACCTCCTGAGGCAGAGACAGAAGGAGCAAGAG
CAAGTGATGGAGGCTCAGGAGAGAAGCTTCCAAGAAAACATTGCTAAACTTCAGGAGAAG
ATGGAGAGAGAAAGGGTGATGCTGCTGAGGGAGCAGGAGAAGATGCTGGAGCACAAGCTG
AAGATCCAAGAAGAACTGCTGATTGAAGGATTCAGAAAGAAATCTGATATGTTAAAGAAT
GAAATAAGTCAACTG
>Peromyscus maniculatus bairdii GBP4 XM_006986124 (Gbpd2)
~~~~~~~~~~~~~~~~~~~~~~~~~~~~~~~~~~~~~~~~~~~~~~~~~~~~~~~~~~~~
~~~~~~~~~~~~~~~~~~~~~~~~~~~~~~~~~~~~~~~~~~~~~~~~~~~~~~~~~~~~
~~~~~~~~~~~~~~~~~~~~~~~~~~~~~~~~~~~~~~~~~~~~~~~~~~~~~~~~~~~~
~~~~~~~~~~~~~~~~~~~~~~~~~~~~~~~~~~~~~~~~~~~~~~~~~~~~~~~~~~~~
~~~~~~~~~~~~~~~~~~~~~~~~~~~~~~~~~~~~~~~~~~~~~~~~~~~~~~~~~~~~
~~~~~~~~~~~~~~~~~~~~~~~~~~~~~~~~~~~~~~~~~~~~~~~~~~~~~~~~~~~~
~~~~~~~~~~~~~~~~~~~~~~~~~~~~~~~~~~~~~~~~~~~~~~~~~~~~~~~~~~~~
~~~~~~~~~~~~~~~~~~~~~~~~~~~~~~~~~~~~~~~~~~~~~~~~~~~~~~~~~~~~
~~~~~~~~~~~~~~~~~~~~~~~~~~~~~~~~~~~~~~~~~~~~~~~~~~~~~~~~~~~~
~~~~~~~~~~~~~~~~~~~~~~~~~~~~~~~~~~~~~~~~~~~~~~~~~~~~~~~~~~~~
~~~~~~~~~~~~~~~~~~~~~~~~~~~~~~~~~~~~~~~~~~~~~~~~~~~~~~~~~~~~
~~~~~~~~~~~~~~~~~~~~~~~~~~~~~~~~~~~~~~~~~~~~~~~~~~~~~~~~~~~~
~~~~~~~~~~~~~~~~~~~~~~~~~~~~~~~~~~~~~~~~~~~~~~~~~~~~~~~~~~~~
~~~~~~~~~~~~~~~~~~~~~~~~~~~~~~~~~~~~~~~~~~~~~~~~~~~~~~~~~~~~
~~~~~~~~~~~~~~~~~~~~~~~~~~~~~~~~~~~~~~~~~~~~~~~~~~~~~~~~~~~~
------------------------------------------------------------
------------------------------------------------------------
------------------------------------------------------------
------------------------------------------------------------
------------------------------------------------------------
------------------------------------------------ATGGAGGCACCC
ATTTGTCTGGTGCAGAACTGGCAAGAGCAGCTGACGCTAAACCTGGAGGCTGTAAGGATT
CTTGAGAAGATATCTCAGCCTCTGGTGGTGGTGGCCATTGTTGGCTTATATCGTACAGGG
AAGTCCTACCTCATGAACCGTCTTGCAGGACAGAACCATGGCTTTTCCTTGGGTTCCACA
GTGCAGTCTGAAACCAAGGGCATCTGGATGTGGTGTGTGCCCCATCCCACCAAGCCAAAC
CATACCCTGGTCCTTCTGGACACAGAGGGCCTTGGTGACATAGAAAAGGGTGACCCTAAG
AATGACTGCTGGATCTTCGCCCTGGCCGTGCTTCTAAGTAGCACCTTTGTCTACAACAGC
ATGAGCACCATCAACCACCAGGCTCTGGAGCAGCTACACTATGTGACTGAATTAACACAG
CTAATCCGGGCAAAATCCAGCCCCAGAGAGGATGAAGTA---------------------
GAGGACTCTAGTGAATTCGTGGGTTTCTTTCCAGATTTTGTCTGGGCTGTTCGGGATTTC
ATTCTGGAGCTGAAGTTAGATGGACGCATCATCACAGCAGATGAGTACCTGGAGAATGCC
CTGAAGCTGATTCCAGGAAAC------AATCCCAAAGTCAAAAAATCCAACATGACCAGA
GAATGTATCAGATATTTCTTCCCAGTACGGAGATGCTTTGTCTTTGACCGGCCCACAAGT
GACAAAAATTTATTATTACAAATTGAAAAAGTTCCAGAAAACCAACTGGAATGGAATTTC
CAGGTTGAATCAAAAAAATTCTGTTCCTACATCTTCTCCAATGCAAAGACGAAGACCCTG
AGAGGGGGAATTATTGTCACAGGAAATCGACTGGCAACTCTGGTGCAGACCTATGTGGAT
GCCATCCATAGTGGAACTGTGCCTTGTTTAGAGAATGCAGTGATGACCCTGGCAGAGCGT
GAGAACTCTGCAGCTGTGCAGAAGGCAGCTGACCATTACAGTAAGCAGATGGCCCAGCGA
GTGAGGCTCCCCACAGACACACTCCAGGAGCTGCTGGATGTGCACACAGCCTGCGAGAAG
GAAGCCATTGCTGTCTTCATGGAGCACTCCTTCAAGGATGATGAGCAAGAGTTCCAAAGG
AGGCTGGTGGCTGCCATAGAAGAAAGGAAGGAGGCTTTTATGCAACAGAATGAATCAGCA
TCTCTCAGTCACTGCCAGGCTGAGCTGGAGAAGCTGGCAGAGCCCCTGAGGGAGAGTGTC
TCAAGTGGAGCTTTTTCTGTGCCTGGCGGGCACAGCCTGTACATAGAGGCCAGGGAGAAG
GTTGAGCAGGGCTATGAGCAAGTGCCCAGGAAGGGAGTGAAGGCAAAAGAGGTTCTCAAG
AGCTTCCTACAGTCACAGACTATTGTAGAGAACTCCATCCTGCAGTCAGACAAAGCCCTT
ACAGATGGACAGAGGGCCATAGCAGCTGAGCGGACAAAG------------AGGGAGGTG
GCT------------GAGAAGGAACGAGAGCTGCTGAGACAGAAAGAGAAGGAGCAAAAG
CAAGTGATGGAAGCTCAAGAGAGAAGCTTCCGAGAAAACATCACTAAACTTCAGGAGAAG
ATGGAGAGGGAAAGGGAGACGCTTCTGAGAGAGCAAGAGAAGATGCTGGAGCACAAGCTG
AAGGTCCAAGAAGAACTGCTTGTGGAAGGATTCAGAAAGAAATCTGAAATGTTAAAGAAT
GAAATAAGTCTACTA
>Meriones unguiculatus GBP4 XM_021661449 (Gbpd2)
~~~~~~~~~~~~~~~~~~~~~~~~~~~~~~~~~~~~~~~~~~~~~~~~~~~~~~~~~~~~
~~~~~~~~~~~~~~~~~~~~~~~~~~~~~~~~~~~~~~~~~~~~~~~~~~~~~~~~~~~~
~~~~~~~~~~~~~~~~~~~~~~~~~~~~~~~~~~~~~~~~~~~~~~~~~~~~~~~~~~~~
~~~~~~~~~~~~~~~~~~~~~~~~~~~~~~~~~~~~~~~~~~~~~~~~~~~~~~~~~~~~
~~~~~~~~~~~~~~~~~~~~~~~~~~~~~~~~~~~~~~~~~~~~~~~~~~~~~~~~~~~~
~~~~~~~~~~~~~~~~~~~~~~~~~~~~~~~~~~~~~~~~~~~~~~~~~~~~~~~~~~~~
~~~~~~~~~~~~~~~~~~~~~~~~~~~~~~~~~~~~~~~~~~~~~~~~~~~~~~~~~~~~
~~~~~~~~~~~~~~~~~~~~~~~~~~~~~~~~~~~~~~~~~~~~~~~~~~~~~~~~~~~~
~~~~~~~~~~~~~~~~~~~~~~~~~~~~~~~~~~~~~~~~~~~~~~~~~~~~~~~~~~~~
~~~~~~~~~~~~~~~~~~~~~~~~~~~~~~~~~~~~~~~~~~~~~~~~~~~~~~~~~~~~
~~~~~~~~~~~~~~~~~~~~~~~~~~~~~~~~~~~~~~~~~~~~~~~~~~~~~~~~~~~~
~~~~~~~~~~~~~~~~~~~~~~~~~~~~~~~~~~~~~~~~~~~~~~~~~~~~~~~~~~~~
~~~~~~~~~~~~~~~~~~~~~~~~~~~~~~~~~~~~~~~~~~~~~~~~~~~~~~~~~~~~
~~~~~~~~~~~~~~~~~~~~~~~~~~~~~~~~~~~~~~~~~~~~~~~~~~~~~~~~~~~~
~~~~~~~~~~~~~~~~~~~~~~~~~~~~~~~~~~~~~~~~~~~~~~~~~~~~~~~~~~~~
------------------------------------------------------------
------------------------------------------------------------
------------------------------------------------------------
------------------------------------------------------------
------------------------------------------------------------
------------------------------ATGGCGTCTGCATCAACGATGGAGGCCCCC
ATTTGTCTGGTGGAAAACTGGAAAGGGCAGCTGATGGTAAATCCGGAGGCCATAAGGATT
CTTGAGAAGATATCTCAGCCTCTGGTGGTGGTGGCCATTGTTGGTTTATATCGTACAGGA
AAGTCCTACCTCATGAACCGTCTTGCAGGACAGAACCACGGCTTCTCCTTGGGCTCCACA
GTGCAATCCAAAACCAAGGGCATCTGGATGTGGTGTGTGCCTCACCCCACTAAGCCAACC
CACACCCTGGTCCTTCTGGACACGGAGGGCCTTGGTGATGTAGAAAAGGGTGACCTTAAG
AATGACTCCTGGATCTTCGCCCTGGCCGTGCTTTTAAGCAGCACCTTGGTCTACAACAGC
ATGAGCACCATCAACCACCAGGCCCTGGAGCAGCTGCACTATGTGACTGAATTAACACAG
CTAATCCGGGCAAAAGCCAACCCCAGAGAGGACAAAGTA---------------------
GGGGACTCTAGTGGGTTCGTGGGTTTCTTTCCAGACTTCATCTGGGCTGTTCGAGATTTT
GTTCTGGAGCTGAAGTTAGATGGACGCGTCATCTCGGAAGACGAGTACCTGGAGAATGCC
CTGAAGCTCATCCCAGGAAAG------AATCCCAAAGTCCAAAAGTCCAACATGACCAGA
GAATCTATCAGATATTTCTTTCCAGTACGGAAGTGCTTTGTCTTCGACCGACCTACAAGT
GACAAAAACTTATTGTTCCAAATTGAAAAGGTTCCAGAAAACCAACTGGAATGGAATTTC
CAGGAGGAATCAAAAAGATTCTGTTCCTACATCTTCACCAATGCGAAGAGCAAGACTCTG
ACAGGGGGGATTGTTGTCACGGGAAATCGGCTGGGGACTCTGGTGCAGACCTATGTGGAT
GCCATCAACAGCGGGACTGTGCCGTGTTTGGAGAATGCGGTGACGACCCTGGCTGAGCGT
GAGAACTCCATAGCTGTGCAGAAGGCAGCTGACCACTACAGTGAGCAGATGGCCCAGCGA
GTGAGGCTCCCCACGGACACGCTCCAGGAGCTGCTGGATGTGCACGCAGCCTGCGAGAAG
GAAGCCATTGCTGCCTTCATGGAGCACTCCTTCAAGGACGATGAGCAGGAGTTCCAGAAG
AGGCTCATGGCCACCATAGAGGAAAGGAAGGAAGCTTTCCGGCAACAGAATGAAGCAGCA
TCTGTCAGTTACTGCCAGGATGAGCTGGAGAAGCTTTCAGAGACCCTGAGGGAGAACATC
TCACGTGGAGCCTTCTCTGTTCCCGGGGGACACAGCCTCTACTTAGAAGCCAGGAAGAAG
GTTGAGCGGGACTATGAGCGAGTGCCCAGGAAGGGAGTGAAGGCAAAAGAGGTTCTCAAG
AGTTTCCTACAGTCTCAGGCTACTATGGAGAACTCCATCCTGCAGTCAGACAAAGCCCTT
ACAGATGGAGAGAGGGCCATAGCAGCTGAGCGGACAAAG------------AAGGAAGTG
GCT------------GAGAAGGAACGAGAGCTGCTGAGACAGAAACAGAAAGAGCAAGAG
CAAGTGATGGAGGCTCAAGAGAGAAGCTTCCGAGAAAACATTGCTAAACTTCAGGAGAAG
ATGGAGGAGGAGAAGGAGAAGTTGTTGAAGGAGCAGGAGAAGATGCTGGAGCACAAGTTG
AAGGTTCAACAAGAACTGCTTATTGAAGGATTCAGAAAGAAATCTGATATGTTAAAGAAT
GAAATTAGTCAACTG
>Cricetulus griseus GBP4 XM_035437715 (Gbpd2)
~~~~~~~~~~~~~~~~~~~~~~~~~~~~~~~~~~~~~~~~~~~~~~~~~~~~~~~~~~~~
~~~~~~~~~~~~~~~~~~~~~~~~~~~~~~~~~~~~~~~~~~~~~~~~~~~~~~~~~~~~
~~~~~~~~~~~~~~~~~~~~~~~~~~~~~~~~~~~~~~~~~~~~~~~~~~~~~~~~~~~~
~~~~~~~~~~~~~~~~~~~~~~~~~~~~~~~~~~~~~~~~~~~~~~~~~~~~~~~~~~~~
~~~~~~~~~~~~~~~~~~~~~~~~~~~~~~~~~~~~~~~~~~~~~~~~~~~~~~~~~~~~
~~~~~~~~~~~~~~~~~~~~~~~~~~~~~~~~~~~~~~~~~~~~~~~~~~~~~~~~~~~~
~~~~~~~~~~~~~~~~~~~~~~~~~~~~~~~~~~~~~~~~~~~~~~~~~~~~~~~~~~~~
~~~~~~~~~~~~~~~~~~~~~~~~~~~~~~~~~~~~~~~~~~~~~~~~~~~~~~~~~~~~
~~~~~~~~~~~~~~~~~~~~~~~~~~~~~~~~~~~~~~~~~~~~~~~~~~~~~~~~~~~~
~~~~~~~~~~~~~~~~~~~~~~~~~~~~~~~~~~~~~~~~~~~~~~~~~~~~~~~~~~~~
~~~~~~~~~~~~~~~~~~~~~~~~~~~~~~~~~~~~~~~~~~~~~~~~~~~~~~~~~~~~
~~~~~~~~~~~~~~~~~~~~~~~~~~~~~~~~~~~~~~~~~~~~~~~~~~~~~~~~~~~~
~~~~~~~~~~~~~~~~~~~~~~~~~~~~~~~~~~~~~~~~~~~~~~~~~~~~~~~~~~~~
~~~~~~~~~~~~~~~~~~~~~~~~~~~~~~~~~~~~~~~~~~~~~~~~~~~~~~~~~~~~
~~~~~~~~~~~~~~~~~~~~~~~~~~~~~~~~~~~~~~~~~~~~~~~~~~~~~~~~~~~~
------------------------------------------------------------
------------------------------------------------------------
------------------------------------------------------------
------------------------------------------------------------
------------------------------------------------------------
------------------------------------------------ATGGAGGCACCT
ATTTGTCTGGTGCAAAACTGGAAAGAGCAGCTGATGCTAAATCCGGAGGCTATAAGGATT
CTTGAGAAGATATCTCAGCCTCTGGTGGTGGTGGCCATTGTCGGCTTATGTCGTACAGGG
AAATCCTACCTCATGAACCGTCTGGCAGGACAGAACCATGGCTTCTCCTTGGGTTCCACA
GTGCAGTCTGAAACCAAGGGCATCTGGATGTGGTGTGTGCCCCATCCCACCAAGCCAACC
CATACCCTGGTCCTTCTGGACACAGAGGGTCTTGGTGATACAGAAAAGGGTAACTCTAAG
AATGACTGCTGGATCTTCTCCCTGGCTGTGCTTCTAAGCAGCACCTTTGTCTACAACAGC
ATGAGCACCATCAACCACCAGGCCCTGGAGCAGCTGCACTATGTGACAGAATTAACACAA
CTAATCCAGGCAAAATCCAGCCCCAGAGAGGCTGAATTA---------------------
GAGGACTCTAGTGAGTTTGTGAGTTTCTTTCCAGACTTTGTCTGGGTTGTTCGGGATTTC
ACTCTGGAGCTGAAGTTAGATGGATGCATCATCACAGCAGACGAGTACCTGGAGAATGCC
CTGAAGCTGACGCCAGGAATT------AGTCCCAACATCCAAAAATCCAACATGACGAGA
GAATGTATCAGATATTTCTTTCCAGTACGGAAGTGTTTTGTCTTTGATTGGCCTACAAGT
GACAAAAGTTTATTATTGCAAATTGAAAAAGTTCCAGAAAGCCAACTGGAATGGAATTTT
CTGGTTGAATCAAAAAACTTCTCTTCCTACATCTTCACCAATGCAAAGACAAAGACCCTG
AGAGGTGGAATCACTGTCACAGGAAATCGACTGGGGACTCTGGTGAAGACCTACTTGGAT
GCCATCCATAGTGGGACTGTGCCTTGTTTGGAGAATGCAGTGATGAGCCTGGCCCAGCGT
GAGAACTCAGCAGCTGTAGAGAAGGCAGCTGACCACTACAGTCAGCAGATGACCCTGCAA
CTGAGGCTCCCAACAGACACACTACACGAGCTGCTGATTGTACATGCAGAATGTGAGAAG
GAAGCCGTGGCTGTCTTCATGGAGCATTCCTTCAAGGATGATGAGCAAGAGTTCCAGAGG
AAGCTGGTGGTTGCCATTGAAGAAAGGAAGCAAGCTTTCATGCTACAGAACGAAGCAGCA
TCTGTCAGTTACTGCCAGGCTGAGCTGGAGAAGCTTACAGAACCCCTGAAGGAGAGTGTC
TCAAGTGGAGTTTTCTCTGTTCCTGGTGGGCACAGCCTTTATTTAGAAGCCAAGAAGAAG
GTTGAGCAGGGCTATGAGCAAGTGCCCAGGAAGGGAGTTAAGGCAAAAGAGATTCTGAAG
AGCTTCTTAAAGTCACAGGCTACTGTAGAGAAGTCCATCCTGCAGTCAGACAAAGCCCTG
ACAGATGGACAGAGGGCCATAGCAGCTGAGCAGACAAAG------------AAGGAGGTG
GCT------------GAGAAGGAACGAGAGCTGCTGAGACAGAAACAGAAGGAGCAAGAG
CAAGTGATGGAAGCTCAAGAGAGAAGCTTCCGAGAAAACATTGCTAAACTTCAGGAGAAG
ATGGAGAGGGAAAGGGAGACACTTCTGAGAGAGCAGGAGAAGATGCTGGAGCACAAGCTG
AAGATTCAAGAAGAACTGCTTGTTGAAGGATTCAGAAAGAAATCAGAAATGTTACAGAAT
GAAATAAGTCAACTG
>Microtus ochrogaster GBP4 XM_026784137 (Gbpd2)
~~~~~~~~~~~~~~~~~~~~~~~~~~~~~~~~~~~~~~~~~~~~~~~~~~~~~~~~~~~~
~~~~~~~~~~~~~~~~~~~~~~~~~~~~~~~~~~~~~~~~~~~~~~~~~~~~~~~~~~~~
~~~~~~~~~~~~~~~~~~~~~~~~~~~~~~~~~~~~~~~~~~~~~~~~~~~~~~~~~~~~
~~~~~~~~~~~~~~~~~~~~~~~~~~~~~~~~~~~~~~~~~~~~~~~~~~~~~~~~~~~~
~~~~~~~~~~~~~~~~~~~~~~~~~~~~~~~~~~~~~~~~~~~~~~~~~~~~~~~~~~~~
~~~~~~~~~~~~~~~~~~~~~~~~~~~~~~~~~~~~~~~~~~~~~~~~~~~~~~~~~~~~
~~~~~~~~~~~~~~~~~~~~~~~~~~~~~~~~~~~~~~~~~~~~~~~~~~~~~~~~~~~~
~~~~~~~~~~~~~~~~~~~~~~~~~~~~~~~~~~~~~~~~~~~~~~~~~~~~~~~~~~~~
~~~~~~~~~~~~~~~~~~~~~~~~~~~~~~~~~~~~~~~~~~~~~~~~~~~~~~~~~~~~
~~~~~~~~~~~~~~~~~~~~~~~~~~~~~~~~~~~~~~~~~~~~~~~~~~~~~~~~~~~~
~~~~~~~~~~~~~~~~~~~~~~~~~~~~~~~~~~~~~~~~~~~~~~~~~~~~~~~~~~~~
~~~~~~~~~~~~~~~~~~~~~~~~~~~~~~~~~~~~~~~~~~~~~~~~~~~~~~~~~~~~
~~~~~~~~~~~~~~~~~~~~~~~~~~~~~~~~~~~~~~~~~~~~~~~~~~~~~~~~~~~~
~~~~~~~~~~~~~~~~~~~~~~~~~~~~~~~~~~~~~~~~~~~~~~~~~~~~~~~~~~~~
~~~~~~~~~~~~~~~~~~~~~~~~~~~~~~~~~~~~~~~~~~~~~~~~~~~~~~~~~~~~
------------------------------------------------------------
------------------------------------------------------------
------------------------------------------------------------
------------------------------------------------------------
------------------------------------------------------------
------------------------------------------------ATGGAGACACCC
ATTTGTCTGGTGCAAAACTGGAAAGAAGAGCTGATGGTAAACCCGGAGGCTATAAGGATT
CTTGAGAAGATATCTCAGCCTCTGGTGGTGGTGGCCATTGTTGGCTTATACCGTACAGGG
AAGTCCTACCTCATGAACCGTCTTGCAGGACAGAACCATGGCTTTTCCTTGGGTTCCACC
GTGCAATCTGAAACCAAGGGAATCTGGATGTGGTGTGTGCCTCACCCCACCAAGCCAACC
CATACCCTGGTCCTTCTGGACACAGAGGGTCTTGGTGATATAGAAAAGGGTGACCCTAAG
AATGACTCATGGATCTTTGCCTTGGCTGTGCTTTTAAGCAGCACCTTTGTCTACAACAGC
ATGAGCACCATCAACCACCAGGCCCTGGAGCAGCTGCATTATGTGACTGAATTAACACAG
CTAATCCGGGCAAAGGCCAGCCCCAGAGAGGATGAAGTA---------------------
AAGGACTCCAGTGAGTTTGTGAGCTTCTTCCCGGACTTTGTTTGGACTGTTCGGGATTTC
ACTCTGGAGCTGAAGTTAGATGGACGTGTCATCACAGCGGATGAGTACCTGGAGAATGCC
CTGAAGCTGATTCCAGGAAAC------AATCCCAAAGTTCAAAACTCCAACACGACTAGA
GAATGTATCAGATATTTCTTTCCAGTACGGAGGTGCTTTGTCTTTGACCGGCCTACAAGG
GACAAAAGTTTACTATCTCAAATTGAAAAAGTTCCAGAAAACGAACTGGAATGGAATTTC
CAGGTGGAATCAAAAAAGTTCTGTTCCTACATCTTCACCAATGCAAAGACCAAGACGCTG
AGAGGCGGGATTACTGTCACAGGAAACCGACTGGGGACTCTGGTGAAGACCTACTTGGAT
GCCATCAATAGTGGGACTGTGCCTTGCTTGGAGAATGCGGTGATGACCCTGGCTCAGCGT
GAGAACTCGGCAGCTGTGCAGAAGGCAGCTGACCATTACAGTGAGCAGATGGCCCAGCAG
CTGCAGCTCCCAACAGACACTCTCCAAGAGCTTCTGGATGTACATGCAGACTGTGAGAAG
GAAGCCATTGCTCTTTTCATGGAGCACTCCTTCAAGGACGAAGAGCAAGAGTTCCAGAGG
AGACTGGTGGCTGTCATAGAAGAAAGGAAGGAAGTTTTCATGCAACAGAATGAAGCAGCA
TCTGTCAGTCACTGCCAGGCTGAGCTGGACAAGCTTTCAGAGTCCCTGAGGAAGAGTGTC
TCAAGTGGAGTTTTCTCTGTTCCTGGTGGGCACAGTCTCTACATAGAGGCCAGGAAGAAG
GTGGAGCAGAACTATGAGCGAGTGCCCCGGAAGGGAGTAAAGGCAAATGAGGTTCTCAAG
AGCTTCCTACAGTCACAGGGTACTGTAGAGAACTCCATCCTGAATTCAGACAAAGCCCTT
ACAGAAGGACAGAAGGCCATAGCAGCTGAAAGGTCAAAG------------AAGGAGGTG
GCT------------GAGAAGGAACGAGAGCTGCTGAGACAGAAACAGGAGGAGCAAGAG
CAACTGATGGAAGCTCAAGAGAGAAGCTTCCAAGAAAACATGGCTAGACTTCAAGAGAAG
ATGGAGAAGGAAAGGGAGACTCTTCTGAGTGAGCAGGAGAAGATGCTAGAGCACAAGCTG
AAGATCCAAGAAGAACTTCTTGTTGAAGGATTTAAAAAGAAGTCTGAAATGTTAATGAAT
GAAATAAGTCATCTG
>Mus musculus GBP7 NM_145545 (Gbpd1)
~~~~~~~~~~~~~~~~~~~~~~~~~~~~~~~~~~~~~~~~~~~~~~~~~~~~~~~~~~~~
~~~~~~~~~~~~~~~~~~~~~~~~~~~~~~~~~~~~~~~~~~~~~~~~~~~~~~~~~~~~
~~~~~~~~~~~~~~~~~~~~~~~~~~~~~~~~~~~~~~~~~~~~~~~~~~~~~~~~~~~~
~~~~~~~~~~~~~~~~~~~~~~~~~~~~~~~~~~~~~~~~~~~~~~~~~~~~~~~~~~~~
~~~~~~~~~~~~~~~~~~~~~~~~~~~~~~~~~~~~~~~~~~~~~~~~~~~~~~~~~~~~
~~~~~~~~~~~~~~~~~~~~~~~~~~~~~~~~~~~~~~~~~~~~~~~~~~~~~~~~~~~~
~~~~~~~~~~~~~~~~~~~~~~~~~~~~~~~~~~~~~~~~~~~~~~~~~~~~~~~~~~~~
~~~~~~~~~~~~~~~~~~~~~~~~~~~~~~~~~~~~~~~~~~~~~~~~~~~~~~~~~~~~
~~~~~~~~~~~~~~~~~~~~~~~~~~~~~~~~~~~~~~~~~~~~~~~~~~~~~~~~~~~~
~~~~~~~~~~~~~~~~~~~~~~~~~~~~~~~~~~~~~~~~~~~~~~~~~~~~~~~~~~~~
~~~~~~~~~~~~~~~~~~~~~~~~~~~~~~~~~~~~~~~~~~~~~~~~~~~~~~~~~~~~
~~~~~~~~~~~~~~~~~~~~~~~~~~~~~~~~~~~~~~~~~~~~~~~~~~~~~~~~~~~~
~~~~~~~~~~~~~~~~~~~~~~~~~~~~~~~~~~~~~~~~~~~~~~~~~~~~~~~~~~~~
~~~~~~~~~~~~~~~~~~~~~~~~~~~~~~~~~~~~~~~~~~~~~~~~~~~~~~~~~~~~
~~~~~~~~~~~~~~~~~~~~~~~~~~~~~~~~~~~~~~~~~~~~~~~~~~~~~~~~~~~~
------------------------------------------------------------
------------------------------------------------------------
------------------------------------------------------------
------------------------------------------------------------
------------------------------------------------------------
------------------------------ATGGCATCTGGTCCCAACATGGAGGCTCCT
GTGTGCCTAGTGGAAAATGAGAATGAAGAACTGAGGGTGAACTCCAAAGCAATAAACATT
CTTGAGAGGATCACTCAGCCTGTAGTGGTGGTGGCCATTGTAGGACTATACCGTACGGGA
AAATCCTACTTGATGAACCGCTTGGCAGGACAGAACCATGGCTTCAATCTGGGCACCACA
GTTAGGTCTGAAACTAAGGGCATCTGGATGTGGTGTGTGCCTCACCCCAGCAAGCCCAAG
TTCACACTCGTGCTTCTGGACACGGAGGGCTTAGGAGATGTGGAAAAGGGTGACCCTAAG
AATGACTCGTGGATCTTCGCCCTGGCTGTGCTTCTGAGCAGCACCTTTGTCTACAACAGC
ATGAGCACCATCAACCACCAGGCCCTGGAGCAGCTGCACTATGTCACAGAACTGACAGAG
CGGATCAGGGCAAAGTCCACTTCACGGTCTGAAGAAGTG---------------------
GATGACTCTGATGAGTTTGTAAGTTTCTTTCCAGATTTTATCTGGACTGTTCGAGATTTC
GTTCTGGAGCTGAAGTTAGAGGGACGTGTCATCACAGCAGACGAGTACCTAGAAAATGCC
CTGAAGCTGATCCCAGGCATG------AGTATCAAAGCCCAGAAAGCTAACTTGCCTAGG
GAATGCATCAGGCACTTCTTTCCAAGACGGAAGTGCTTTGTCTTTGATCGACCTACAAAA
GACAAAGAACTTTTAGTGCATGTTGAGGAAATGCCAGAGGACCAGTTGGATCACAGTTTC
CAAGTGCAGTCAAAAGAATTCTGTTCCTACATCTTCTCCAATTCGAAGGCCAAGACCTTG
AAAGAGGGAATCGTTGTCAATGGAAACCGACTGGCGACTCTGGTGACGACCTACGTGGAT
GCTATCAATAGTGGAGACGTGCCGTGTTTAGAGAACGCAGTAACAACCCTGGCCCAGCGT
GAGAACTCCATAGCTGTGCAGAAGGCAGCTGACCACTACAGTGAGCAGATGGCCCAGCGA
ATGAGGCTCCCCACAGACACGCTCCAGGAGCTGCTGACTGTGCATACAGCCTGTGAGAAG
GAAGCCATTGCTGTCTTCATGGAGCACTCCTTCAAGGATGAGAATCAGCAATTCCAGAAG
AACTTGGTGGTCACCATAGAGGAAAAAAAGGAAGATTTCCTGCGACAGAATGAAGCAGCG
TCTCTCAGTCACTGCCAGGCTGAGCTGGACAAGCTCTCAGAGTCCCTGAGGGAGAGCATC
TCACGTGGAGTTTTCTCTGTTCCTGGGGGTCACAGGCTCTACTTAGAGGCCAGGAAGAAG
GTTGAACAGGACTATGAGCGAGTGCCCAGGAAGGGAGTGAAGGCAAATCATGTCCTTCAG
AGCTTCCTACAGTCACAGATTTCCATTGAGGACTCCATTATGCAGTCAGACAAAGCCCTC
ACTGATGGCCAGAAGGCCATGGAAGCTGAGCGAGCTCAG------------AAGGAGGCA
GCT------------GAGAAGGAGCAGGAGCTACTAAGACAGAAACAGAAGGAGCTGCAG
CAGGTGATGGAAGCTCAAGAGAGAAGCTACAAGGAAAATGTGGCCCAGCTGCACGAGAAG
ATGGAGACAGAAAGGAAGAACATCCTGAGAGAGCAAGAGGTGAAGCTGGAACACAAGTTG
AAGATTCAAAAAGACATGCTTAATGAGGGATTTAAAAGGAAATGTGAAGCAATGGATTTG
GAGATAAGTCAACTA
>Rattus norvegicus GBP6 XM_003749409 (Gbpd1)
~~~~~~~~~~~~~~~~~~~~~~~~~~~~~~~~~~~~~~~~~~~~~~~~~~~~~~~~~~~~
~~~~~~~~~~~~~~~~~~~~~~~~~~~~~~~~~~~~~~~~~~~~~~~~~~~~~~~~~~~~
~~~~~~~~~~~~~~~~~~~~~~~~~~~~~~~~~~~~~~~~~~~~~~~~~~~~~~~~~~~~
~~~~~~~~~~~~~~~~~~~~~~~~~~~~~~~~~~~~~~~~~~~~~~~~~~~~~~~~~~~~
~~~~~~~~~~~~~~~~~~~~~~~~~~~~~~~~~~~~~~~~~~~~~~~~~~~~~~~~~~~~
~~~~~~~~~~~~~~~~~~~~~~~~~~~~~~~~~~~~~~~~~~~~~~~~~~~~~~~~~~~~
~~~~~~~~~~~~~~~~~~~~~~~~~~~~~~~~~~~~~~~~~~~~~~~~~~~~~~~~~~~~
~~~~~~~~~~~~~~~~~~~~~~~~~~~~~~~~~~~~~~~~~~~~~~~~~~~~~~~~~~~~
~~~~~~~~~~~~~~~~~~~~~~~~~~~~~~~~~~~~~~~~~~~~~~~~~~~~~~~~~~~~
~~~~~~~~~~~~~~~~~~~~~~~~~~~~~~~~~~~~~~~~~~~~~~~~~~~~~~~~~~~~
~~~~~~~~~~~~~~~~~~~~~~~~~~~~~~~~~~~~~~~~~~~~~~~~~~~~~~~~~~~~
~~~~~~~~~~~~~~~~~~~~~~~~~~~~~~~~~~~~~~~~~~~~~~~~~~~~~~~~~~~~
~~~~~~~~~~~~~~~~~~~~~~~~~~~~~~~~~~~~~~~~~~~~~~~~~~~~~~~~~~~~
~~~~~~~~~~~~~~~~~~~~~~~~~~~~~~~~~~~~~~~~~~~~~~~~~~~~~~~~~~~~
~~~~~~~~~~~~~~~~~~~~~~~~~~~~~~~~~~~~~~~~~~~~~~~~~~~~~~~~~~~~
------------------------------------------------------------
------------------------------------------------------------
------------------------------------------------------------
------------------------------------------------------------
------------------------------------------------------------
------------------------------ATGGCATCTGCTAGCAGCATGGAGGCTCCC
ATTTGTCTAGTGGAAAATGAGAATGAAGAGCTGAGGGTGAACCCCAAAGCTATAAACATT
CTTGAGAGGATCACTCAGCCTGTGGTGGTGGTGGCCATTGTAGGACTGTACCGTACGGGG
AAGTCCTACCTGATGAACCGCTTGGCCGGACAGAACCATGGCTTCAATTTGGGCACCACA
GTTAGGTCTGAAACTAAGGGCATCTGGATGTGGTGTGTGCCTCACCCCTGCAAGCCCAAA
TTCACACTCGTGCTCCTGGACACAGAGGGCTTAGGTGATGTGGAAAAGTGTGACCCTAAG
AATGACTCGTGGATCTTCGCCCTGGCCGTGCTTCTGAGCAGCACCTTTGTCTACAATAGC
ATGAGCACCATCTTAATCTAC------------------TATGTCACAGAACTGACAGAG
CTGATCAGGACAAAATCCACCCCACGATCTGAAGAAATA---------------------
GATGACTCTGATGAGTTTGTAGGTTTCTTCCCAGACTTTATCTGGGTTGTTCGAGATTTC
GTTCTGGAGCTGAAGTTAGATGGACGTGTCATCACAGCAGACGAGTACCTGGAGAATGCC
CTGAAGCTAATCCCAGGCAGG------AGTCTCAAAGCCCAAAATTCTAACTTGCCCAGG
GAATGCATCCGGCACTTCTTTCCAAGACGGAAGTGCTTTGTCTTTGATCGACCTATAAAA
GAAAAAGAACTCTTAGTCCATGTTGAAGAAATGCCAGAGGACGAGTTGGATCACAATTTC
CGAGAGCAATCAAATGTATTCTGTTCGTATATCTTCTCCAATGCAAAGGCCAAGACCTTG
AAAGAGGGAATCATGGTCAATGGAAACAGACTGGCGACCCTGGTGACAACCTACGTGGAT
GCTATCAATAGTGGAGCGGTGCCGTGTTTAGAGAACGCAGTGACAACCCTGGCCCAACGT
GAGAACTCTGCAGCCGTGCAGAAGGCAGCTGAGCACTACAGTGAGCAGATGGCCCAGCGA
CTAAGGCTCCCCACAGACACGCTCCAGGAGCTGCTGGATGTGCACTCGGCCTGTGAGAAG
GAAGCCATCGCTGTCTTCATGGAGCACTCCTTCAAGGATGAGAACCAGGAATTCCAGAAG
AACTTGGTGGTGACCATAGTGGAAAAAAGGGAAGATTTCTCCCGACAGAATGAAGCTGCA
TCTCTCAGTCACTGCCAAGCTGAACTGGACAAGCTCTCAGAGTCCCTGAGGGAGAGCATC
TCATGTGGAGCTTTCTCTGTTCCTGGGGGCCACAGTCTCTACCTAGAGGCCAGGAAGAAG
GTTGAGCAGGACTATGAGCAAGTGCCCAGGAAGGGAGTGAAGGCAAATCATGTTCTTCAG
AGCTTCCTACAGTCACAGATTGTCATAGAGAATTCCATCCTGCAGTCAGACAAAGCCCTC
ACTGTTAACCAGAAGGCCATGGAAGTTGAGCGGGCTCAG------------AAGGAGGCA
GCT------------GAGAAGGAGCAGGAGCTACTAAGACAGAAACAGAAGGAATTGCAA
CAGGTGATGGAGTCTCAAGAGAGAAGTTACAAGGAAAATATAGTCCAGCTGCATGAGAAA
ATGGAGACAGAAAGGAAGAACATTCTGGAAAAACAAGAGGAGATGCTGGCACACAAGTTA
AAGGTCCAAGAAGAGATGCTTAATGAGGGATTTAAAAGGAAATATGAAGCAATGGATTCA
GAGATAAGTCAACTA
>Rattus rattus GBP4 XM_032897244 (Gbpd1)
~~~~~~~~~~~~~~~~~~~~~~~~~~~~~~~~~~~~~~~~~~~~~~~~~~~~~~~~~~~~
~~~~~~~~~~~~~~~~~~~~~~~~~~~~~~~~~~~~~~~~~~~~~~~~~~~~~~~~~~~~
~~~~~~~~~~~~~~~~~~~~~~~~~~~~~~~~~~~~~~~~~~~~~~~~~~~~~~~~~~~~
~~~~~~~~~~~~~~~~~~~~~~~~~~~~~~~~~~~~~~~~~~~~~~~~~~~~~~~~~~~~
~~~~~~~~~~~~~~~~~~~~~~~~~~~~~~~~~~~~~~~~~~~~~~~~~~~~~~~~~~~~
~~~~~~~~~~~~~~~~~~~~~~~~~~~~~~~~~~~~~~~~~~~~~~~~~~~~~~~~~~~~
~~~~~~~~~~~~~~~~~~~~~~~~~~~~~~~~~~~~~~~~~~~~~~~~~~~~~~~~~~~~
~~~~~~~~~~~~~~~~~~~~~~~~~~~~~~~~~~~~~~~~~~~~~~~~~~~~~~~~~~~~
~~~~~~~~~~~~~~~~~~~~~~~~~~~~~~~~~~~~~~~~~~~~~~~~~~~~~~~~~~~~
~~~~~~~~~~~~~~~~~~~~~~~~~~~~~~~~~~~~~~~~~~~~~~~~~~~~~~~~~~~~
~~~~~~~~~~~~~~~~~~~~~~~~~~~~~~~~~~~~~~~~~~~~~~~~~~~~~~~~~~~~
~~~~~~~~~~~~~~~~~~~~~~~~~~~~~~~~~~~~~~~~~~~~~~~~~~~~~~~~~~~~
~~~~~~~~~~~~~~~~~~~~~~~~~~~~~~~~~~~~~~~~~~~~~~~~~~~~~~~~~~~~
~~~~~~~~~~~~~~~~~~~~~~~~~~~~~~~~~~~~~~~~~~~~~~~~~~~~~~~~~~~~
~~~~~~~~~~~~~~~~~~~~~~~~~~~~~~~~~~~~~~~~~~~~~~~~~~~~~~~~~~~~
------------------------------------------------------------
------------------------------------------------------------
------------------------------------------------------------
------------------------------------------------------------
------------------------------------------------------------
------------------------------ATGGCATCTGCCAGCAGCATGGAGGCTCCC
ATTTGTCTAGTGGAAAATGAGAATGAAGAGCTGATGGTGAACCCCAAAGCTATAAACATT
CTTGAGAGGATCACTCAGCCTGTGGTGGTGGTGGCCATCGTAGGACTGTACCGTACGGGG
AAGTCCTACCTGATGAACCGCTTGGCCGGACAGAACCATGGCTTCAATTTGGGCACCACA
GTTAGGTCTGAAACTAAGGGCATCTGGATGTGGTGTGTGCCCCATCCCAGCAAGCCCAAA
TTCACACTCGTGCTTCTGGACACAGAGGGCTTAGGTGATGTGGAAAAGTGTGACCCTAAG
AATGACTCGTGGATCTTCGCCCTGGCTGTGCTTCTGAGCAGCACCTTTGTTTACAACAGC
ATGAGCACCATCAACCACCAGGCTCTGGAGCAGCTGCACTATGTCACGGAACTGACAGAG
CTGATCAGGACAAAATCCACCCCACGATCTGAAGAAATA---------------------
GATGACTCTGATGAGTTTGTAGGTTTCTTCCCAGACTTTATCTGGGTTGTTCGAGATTTC
GTTCTGGAGCTGAAGTTAGATGGACGCGTCATTACAGCAGACGAGTACCTAGAAAATGCC
CTGAAGCTGATCCCAGGCAGG------AGTCTCAAAGCCCAAACTTCTAACATGCCCAGG
GAATGCATCCGGCACTTCTTTCCAAGACGGAAGTGCTTTGTCTTTGATCGACCTATAAAA
GAAAAAGAACTCTTAGTCCATGTTGAAGAAATGCCAGAGGACCAGTTGGATCACAATTTC
CGAGTGCAATCAAATGTATTCTGTTCGTATATCTTCTCCAATGCAAAGGCCAAGACCTTG
AAAGAGGGAATCATGGTCAATGGAAACCGACTGGCGACTCTGGTGACAACCTATGTGGAT
GCTATCAATAGTGGAGCGGTGCCGTGTTTAGAGAACGCAGTGACAACCCTGGCCCAACGT
GAGAACTCTGCAGCCGTGCAGAAGGCAGCTGAGCACTACAGTGAGCAGATGGCCCAGCGA
CTAAGGCTCCCCACAGATACGCTCCAGGAGCTGCTGGATGTGCACTCGGCCTGTGAGAAG
GAAGCCATTGCTGTCTTCATGGAGCACTCCTTCAAGGATGAGAACCAGGAATTCCAGAAG
AACTTGGTGGTGACCATAGTGGAAAAAAGGGAAGATTTCTCCCGACAGAATGAAGCTGCA
TCTCTCAGTCACTGCCAAGCTGAACTGGACAAGCTCTCAGAGTCCCTGAGGAAGAGCATC
TCATGTGGAGCTTTCTCTGTTCCTGGGGGCCACAGTCTCTACCTAGAGGCCAGGAAGAAG
GTTGAGCAGGACTATGAGCAAGTGCCCAGGAAGGGAGTGAAGGCAAATCATGTCCTTCAG
AGCTTCCTACAGTCACAGATTCCCATAGAGAATTCCATCCTGCAGTCAGACAAAGCCCTC
ACTGCTAACCAGAAGGCCATGGAAGTTGAGCGGGCTCAG------------AAGGAGGCA
GCT------------GAGAAGGAGCAGGAGCTACTAAGACAGAAACAGAAGGAACTGCAA
CAGGTGATGGAGTCTCAAGAGAGAAGTTACAAGGAAAATATAGTCCAGCTGCATGAGAAA
ATGGAGACAGAAAGGAAGAACATTCTGGAAAAGCAAGAGGAGATGCTGGCACACAAGTTA
AAGGTCCAAGAAGAGATGCTTAATGAGGGATTTAAAAGGAAATATGAAGCAATGGATTCA
GAGATAAGTCAACTA
>Mus pahari GBP4 XM_021196297 (Gbpd1)
~~~~~~~~~~~~~~~~~~~~~~~~~~~~~~~~~~~~~~~~~~~~~~~~~~~~~~~~~~~~
~~~~~~~~~~~~~~~~~~~~~~~~~~~~~~~~~~~~~~~~~~~~~~~~~~~~~~~~~~~~
~~~~~~~~~~~~~~~~~~~~~~~~~~~~~~~~~~~~~~~~~~~~~~~~~~~~~~~~~~~~
~~~~~~~~~~~~~~~~~~~~~~~~~~~~~~~~~~~~~~~~~~~~~~~~~~~~~~~~~~~~
~~~~~~~~~~~~~~~~~~~~~~~~~~~~~~~~~~~~~~~~~~~~~~~~~~~~~~~~~~~~
~~~~~~~~~~~~~~~~~~~~~~~~~~~~~~~~~~~~~~~~~~~~~~~~~~~~~~~~~~~~
~~~~~~~~~~~~~~~~~~~~~~~~~~~~~~~~~~~~~~~~~~~~~~~~~~~~~~~~~~~~
~~~~~~~~~~~~~~~~~~~~~~~~~~~~~~~~~~~~~~~~~~~~~~~~~~~~~~~~~~~~
~~~~~~~~~~~~~~~~~~~~~~~~~~~~~~~~~~~~~~~~~~~~~~~~~~~~~~~~~~~~
~~~~~~~~~~~~~~~~~~~~~~~~~~~~~~~~~~~~~~~~~~~~~~~~~~~~~~~~~~~~
~~~~~~~~~~~~~~~~~~~~~~~~~~~~~~~~~~~~~~~~~~~~~~~~~~~~~~~~~~~~
~~~~~~~~~~~~~~~~~~~~~~~~~~~~~~~~~~~~~~~~~~~~~~~~~~~~~~~~~~~~
~~~~~~~~~~~~~~~~~~~~~~~~~~~~~~~~~~~~~~~~~~~~~~~~~~~~~~~~~~~~
~~~~~~~~~~~~~~~~~~~~~~~~~~~~~~~~~~~~~~~~~~~~~~~~~~~~~~~~~~~~
~~~~~~~~~~~~~~~~~~~~~~~~~~~~~~~~~~~~~~~~~~~~~~~~~~~~~~~~~~~~
------------------------------------------------------------
------------------------------------------------------------
------------------------------------------------------------
------------------------------------------------------------
------------------------------------------------------------
------------------------------ATGGCATCTGGTCCCAACATGGAGGCTCCT
GTCTGCCTAGTGGAAAATGAGAATGAAGAACTGAGGGTGAACCCCAGAGCAGTAAATATT
CTTGAGAGGATCACTCAGCCTGTGGTGGTGGTGGCCATTGTAGGACTATACCGTACGGGA
AAGTCCTACCTGATGAACCGCTTGGCGGGACAGAACCATGGCTTCAATCTGGGCACCACA
GTTAGGTCTGAAACTAAGGGCATCTGGATGTGGTGTGTGCCTCACCCCAGCCATCCCAAG
TTCACACTCGTGCTTCTGGACACGGAAGGCTTAGGTGATGTGGAAAAGGGTGACCTTAGG
AATGACTCGTGGATCTTCGCCCTGGCTGTGCTTCTGAGCAGCACCTTTGTCTACAACAGC
ATGGGCACCATCAACCACCAGGCCCTGGAGCAGCTGCACTATGTCACAGAACTGTCAGAG
CTGATCAGGGCAAAGTCCACTTCACGATCTGAAGAAGTG---------------------
GATGACTCTGATGAGTTTGTAGGTTTCTTTCCAGACTTTATCTGGACTGTTCGAGATTTC
GTTCTGGAGCTGAAGTTAGAGGGGCGTGTCATCACAGCAGACGAGTACCTAGAAAATGCC
CTGAAGCTGGTTCCAGGCAGG------AGTACCAAAGCCCAGAAAGCTAACTTGCCTAGG
GAATGCATCAGGCACTTCTTTCCAAGACGGAAGTGCTTTGTCTTTGATCGACCTACGAAA
GACAAAGAACTCTTAGTGCATGTTGAGGAAATGCCAGAGGACCAGCTGGATCACAATTTC
CAAGTGCAGTCTAAAGTATTCTGTTCCTACATCTTCACCAATTCGAAGGCCAAGACCTTG
AAAGAGGGAATCGTTGTCAATGGAAACCGACTGGCGACTCTGGTGACAACCTACGTGGAT
GCTATCAATAGTGGAGCAATGCCGTGTTTAGAGAACGCAGTGACAACCTTGGCCCAGCGT
GAGAACTCCATAGCCGTGCAGAAGGCAGCTGACCACTACAGTGAGCAGATGGCCCAGCGA
GTGAGGCTCCCCACGGACACGCTCCAGGAGCTGCTGGCTGTGCATACCGCCTGTGAGAAG
GAAGCCATTGCTGTCTTCATGGAACACTCCTTCAAGGATGAGAATCAGCAATTCCAGAAG
AATTTGGTGGTCACCATAGAGGAAAAAAAGGAAGATTTCTTGCGACAGAATGAAGCAGCA
TCTCTCAGTCACTGCCAGGCTGAGCTGGACAAGCTCTCAGAGTCCCTGAGGGAGAGCATC
TCACGTGGAGCTTTCTCTGTTCCCGGGGGCCACAGGCTCTACTTAGAGGCCAGGAAGAAG
GTTGAGCAGGACTATGAGCGAGTGCCCAGGAAGGGAGTGAAGACAAATCATGTCCTTCAG
AGCTTCCTACAGTCACAGATTTCCATAGAGGACTCCATTATGCAGTCAGACAAAGCCCTC
ACTGACGGCCAGAAGGCCATGGAAGCTGAACGAGCTCAG------------AAGGAGGCA
GCT------------GAGAAGGAGCAGGAGATACTAAGACAGAAACAGAAGGAGCTGCAG
CAGGTGATGGAGGCTCAAGAGAGAAGCTACAAGGAAAATATGGCCCAGCTGCACGAGAAG
ATGGAGACAGAAAGGAATAACCTTCTGAGAGTACAAGAGGAGATGCTGAAACACAAGTTG
AAGATTCAAAAAGACATGCTTAATGAGGGATTTAAAAGAAAATGTGAAGCAATGGATTTG
GAGATAAGTCAACTA
>Mus caroli GBP4 XM_021158284 (Gbpd1)
~~~~~~~~~~~~~~~~~~~~~~~~~~~~~~~~~~~~~~~~~~~~~~~~~~~~~~~~~~~~
~~~~~~~~~~~~~~~~~~~~~~~~~~~~~~~~~~~~~~~~~~~~~~~~~~~~~~~~~~~~
~~~~~~~~~~~~~~~~~~~~~~~~~~~~~~~~~~~~~~~~~~~~~~~~~~~~~~~~~~~~
~~~~~~~~~~~~~~~~~~~~~~~~~~~~~~~~~~~~~~~~~~~~~~~~~~~~~~~~~~~~
~~~~~~~~~~~~~~~~~~~~~~~~~~~~~~~~~~~~~~~~~~~~~~~~~~~~~~~~~~~~
~~~~~~~~~~~~~~~~~~~~~~~~~~~~~~~~~~~~~~~~~~~~~~~~~~~~~~~~~~~~
~~~~~~~~~~~~~~~~~~~~~~~~~~~~~~~~~~~~~~~~~~~~~~~~~~~~~~~~~~~~
~~~~~~~~~~~~~~~~~~~~~~~~~~~~~~~~~~~~~~~~~~~~~~~~~~~~~~~~~~~~
~~~~~~~~~~~~~~~~~~~~~~~~~~~~~~~~~~~~~~~~~~~~~~~~~~~~~~~~~~~~
~~~~~~~~~~~~~~~~~~~~~~~~~~~~~~~~~~~~~~~~~~~~~~~~~~~~~~~~~~~~
~~~~~~~~~~~~~~~~~~~~~~~~~~~~~~~~~~~~~~~~~~~~~~~~~~~~~~~~~~~~
~~~~~~~~~~~~~~~~~~~~~~~~~~~~~~~~~~~~~~~~~~~~~~~~~~~~~~~~~~~~
~~~~~~~~~~~~~~~~~~~~~~~~~~~~~~~~~~~~~~~~~~~~~~~~~~~~~~~~~~~~
~~~~~~~~~~~~~~~~~~~~~~~~~~~~~~~~~~~~~~~~~~~~~~~~~~~~~~~~~~~~
~~~~~~~~~~~~~~~~~~~~~~~~~~~~~~~~~~~~~~~~~~~~~~~~~~~~~~~~~~~~
------------------------------------------------------------
------------------------------------------------------------
------------------------------------------------------------
------------------------------------------------------------
------------------------------------------------------------
------------------------------ATGGCATCTGGTCCCAACATGGAGGCTCCT
GTGTGCCTAGTGGAAAATGAGAATGAAGAAATGAGGGTGAATCCCAAAGCAATAAACATT
CTTGAGAGGATCACTCAGCCTGTAGTGGTCGTGGCCATTGTAGGACTATACCGTACGGGA
AAGTCCTACTTGATGAACCGCTTGGCAGGACAGAACCATGGCTTCAATCTGGGCACCACA
GTTAGGTCTGAAACTAAGGGCATCTGGATGTGGTGTGTGCCTCACCCCAGCAAGCCCAAG
TTCACACTCGTGCTTCTGGACACAGAGGGCTTAGGTGATGTGGAAAAGGGTGACCCTAAG
AATGACTCGTGGATCTTTGCCCTGGCTGTGCTTCTGAGCAGCACCTTTGTCTACAACAGC
ATGAGCACCATCAACCACCAGGCCCTGGAGCAGCTGCACTATGTCACAGAACTGACAGAG
CTGATCAGGGCAAAGTCCACTTCACGATCTGAAGAAGTG---------------------
GATGACTCTGATGAGTTTGTAAGTTTCTTTCCAGACTTTATCTGGACTGTTCGAGATTTC
GTTCTGGAGCTGAAGTTAGAGGGACGTGTCATCACAGCAGACGAGTACCTAGAAAATGCC
CTGAAGCTGATCCCAGGCATG------AGTATCAAATCCCAGAAAGCTAACTTGCCTAGG
GAGTGCATCAGGCACTTCTTTCCAAGACGGAAGTGCTTTGTCTTTGATCGACCCACAAAA
GACAAAGAACTTTTAGTGCATGTTGAGGAAATGCCAGAGGACCAGTTGGATCACAGTTTC
CAAGTGCAGTCAAAAGAATTCTGTTCCTACATCTTCTCCAATTCGAAGCCCAAGACCTTG
AAAGAGGGAATCGTTGTCAATGGAAACCGACTGGCGACTCTGGTGACGACCTACGTGGAT
GCTATCAATAGTGGAGAAGTGCCGTGTTTAGAGAACGCAGTGACAACCCTGGCCCAGCGT
GAGAACTCCATAGCTGTGCAGAAGGCAGCTGACCACTACAGTGAGCAGATGGCCCAGCGA
GTGAGGCTTCCCACAGACACGCTCCAGGAGCTGCTGACTGTGCATACAGCCTGTGAGAAG
GAAGCCATTGCTGTCTTCATGGAGCACTCCTTCAAGGATGAGAATCAGCAATTCCAGAAG
AACTTGGTGGTCACCATAGAGGAAAAAAAGGAAGATTTCTTGCGACAGAATGAAGCAGCA
TCTCTCAGTCACTGCCAGGCTGAGCTGGACAAGCTCTCAGAGTCCCTGAAGGAGAGCATC
TCACGTGGAGCTTTCTCTGTTCCTGGGGGTCACAGGCTCTACTTGGAGGCCAGGAAGAAG
GTTGAACAGGACTATGAGCGGGTGCCCAGGAAGGGAGTGAAGGCAAATCATGTCCTTCAG
AGCTTCCTACAGTCACAGATTTTCATAGAGGACTCCATTATGCAGTCAGACAAAGCCCTC
ACTGATGGCCAGAAGGCCATGGAAGCTGAGCGAGCTCAG------------AAGGAGGCA
GCT------------GAGAAGGAGCAGGAGCTACTAAGACAGAAACAGAAGGAGATGCAG
CAGGTGATGGAAGCTCAAGAGAGAAGCTACAAGGAAAATGTGGCCCAGCTGCACGAGAAG
ATGGAGACAGAAAGGAAGAACATCCTGAGAGAGCAAGAGGAGAAGCTGAAACACAAGTTG
AAGATTCAAGAAGACATGCTTAATGAGGGATTTAAAAGGAAATGTGAAGCAATGGATTTG
GAGATAAGTCAACTA
>Grammomys surdaster GBP4 XM_028760496 (Gbpd1)
~~~~~~~~~~~~~~~~~~~~~~~~~~~~~~~~~~~~~~~~~~~~~~~~~~~~~~~~~~~~
~~~~~~~~~~~~~~~~~~~~~~~~~~~~~~~~~~~~~~~~~~~~~~~~~~~~~~~~~~~~
~~~~~~~~~~~~~~~~~~~~~~~~~~~~~~~~~~~~~~~~~~~~~~~~~~~~~~~~~~~~
~~~~~~~~~~~~~~~~~~~~~~~~~~~~~~~~~~~~~~~~~~~~~~~~~~~~~~~~~~~~
~~~~~~~~~~~~~~~~~~~~~~~~~~~~~~~~~~~~~~~~~~~~~~~~~~~~~~~~~~~~
~~~~~~~~~~~~~~~~~~~~~~~~~~~~~~~~~~~~~~~~~~~~~~~~~~~~~~~~~~~~
~~~~~~~~~~~~~~~~~~~~~~~~~~~~~~~~~~~~~~~~~~~~~~~~~~~~~~~~~~~~
~~~~~~~~~~~~~~~~~~~~~~~~~~~~~~~~~~~~~~~~~~~~~~~~~~~~~~~~~~~~
~~~~~~~~~~~~~~~~~~~~~~~~~~~~~~~~~~~~~~~~~~~~~~~~~~~~~~~~~~~~
~~~~~~~~~~~~~~~~~~~~~~~~~~~~~~~~~~~~~~~~~~~~~~~~~~~~~~~~~~~~
~~~~~~~~~~~~~~~~~~~~~~~~~~~~~~~~~~~~~~~~~~~~~~~~~~~~~~~~~~~~
~~~~~~~~~~~~~~~~~~~~~~~~~~~~~~~~~~~~~~~~~~~~~~~~~~~~~~~~~~~~
~~~~~~~~~~~~~~~~~~~~~~~~~~~~~~~~~~~~~~~~~~~~~~~~~~~~~~~~~~~~
~~~~~~~~~~~~~~~~~~~~~~~~~~~~~~~~~~~~~~~~~~~~~~~~~~~~~~~~~~~~
~~~~~~~~~~~~~~~~~~~~~~~~~~~~~~~~~~~~~~~~~~~~~~~~~~~~~~~~~~~~
------------------------------------------------------------
------------------------------------------------------------
------------------------------------------------------------
------------------------------------------------------------
------------------------------------------------------------
------------------------------ATGACATCTGGTGCCAACATGAAGGCTCCG
ATCTGTCTAGTGGAAAATGAGAATAAAGAGCTGAGGGTGAACCCCAAAGCAGTGAACATT
CTTGAGAGGATCACTCAGCCTGTGGTGGTGGTGGCCATCGTAGGACTGTACCGCACGGGA
AAGTCCTACCTGATGAACCGCTTGGCTGGACAGAAGCATGGCTTCAATCTGGGCACCACA
GTTAGGTCGGAAACTAAGGGCATCTGGATGTGGTGTGTACCTCACCCCAGCAAGCCCAAA
TACACACTCGTGCTTCTGGACACAGAGGGCTTAGGTGATGTGGAGAAGGGTGACCCTAAG
AACGACTCGTGGATCTTCGCCCTGGCTGTGCTTCTGAGCAGTACCTTTGTCTACAACAGC
ATGAGTACCATCAACCACCAGGCCCTGGAGCAGCTGCACTATGTCACGGAACTGACAGAG
CTGATCAGGGCAAAATCCACTTTACGATCTGAAGAAGTG---------------------
GATGACTCTGATGAGTTTGTAAGTTTCTTTCCAGACTTTATCTGGACTGTTCGAGATTTC
ATTCTGGAGCTGAAGTTAGACGGACATGTCATCACAGAAGACGAGTACCTGGAGAACGCT
CTGAAGCTGATTCCAGGCAGG------AGTCTCAAAGCCCAAAATTCTAACATGCCTAGG
GAATGCATCAGACACTTCTTTCCAAGACGGAAGTGTTTTGTCTTTGATCGACCTACGAAA
GAGAAAGACCTCTTAGTCCATGTTGAGGAAATTCCAGAGGACCAGTTGGATCACAATTTC
CAAGTGCAATCAAAAATATTCTGTTCTTACATCTTCTCCAATGCAAAGGCCAAGACCTTG
AAAGAGGGAATCATTGTCAATGGAAACCGACTGGCGACTCTGGTGACGACCTACGTGGGT
GCTATCAATAGTGGAGCGGTGCCATGTTTAGAGAACGCAGTGACGACTCTGGCCCAACGT
GAGAACTCCATAGCAGTGCAGAAGGCAGCTGACCACTACAGTGAGCAGATGGCCCAGCGA
GTGAGGCTCCCCACAGACACGCTCCAGGAGCTGCTGGATGTGCATGCAGCCTGTGAGAAG
GAAGCCATTGCTGTCTTCATGGAGCACTCCTTCAAGGATGAGAATCAGCAATTCCAGAAG
AATTTGGTGGTCACCATAGAGGAAAAAAAGGAAGATTTCTTGCAACAGAATGAAGCAGCA
TCTCTCAGTCACTGCCAGGCTGAACTGGACAAGCTCTCAGCGTCCTTGAGGGAGAGCATC
TCACGTGGGGCTTTCTCTGTCCCTGGGGGTCACCATCTCTACCTAGAGGCCAGGAAGAAG
GTTGAGCAGGACTATGAGCGAGTGCCCAGGAAGGGAGTGAAGGCAAATCATGTCCTTCAG
AACTTCCTACAGTCACAGATTCCCATAGAGGATTCCATTCTTCAGTCGGACAAAGCCCTC
ACTGATGGCCAGAAGGCCATGGAAGCTGAGCGGGTTCAG------------AAGGAGGCG
GCT------------GAAAAGGAGCAGGAGCTACTAAGACAGAAGCAGAAGGAGCTGCAG
CAGGTGATGGAGGCTCAAGAGAGAAGCTACAAGGAAAATATGGCCCAGCTGCATGAGAAG
ATGGAGACAGAAAGGAAGAACATTCTGAGAGAGCAAGAAGAGAGGCTGGCACACAAGTTG
AAGATCCAAGAAGACATGCTTAATGAGGGATTTAAAAGGAAATGCGAAGCAATGGATTCA
GAGATAAGCCATCTG
>Meriones unguiculatus GBP4 XM_021661447 (Gbpd1)
~~~~~~~~~~~~~~~~~~~~~~~~~~~~~~~~~~~~~~~~~~~~~~~~~~~~~~~~~~~~
~~~~~~~~~~~~~~~~~~~~~~~~~~~~~~~~~~~~~~~~~~~~~~~~~~~~~~~~~~~~
~~~~~~~~~~~~~~~~~~~~~~~~~~~~~~~~~~~~~~~~~~~~~~~~~~~~~~~~~~~~
~~~~~~~~~~~~~~~~~~~~~~~~~~~~~~~~~~~~~~~~~~~~~~~~~~~~~~~~~~~~
~~~~~~~~~~~~~~~~~~~~~~~~~~~~~~~~~~~~~~~~~~~~~~~~~~~~~~~~~~~~
~~~~~~~~~~~~~~~~~~~~~~~~~~~~~~~~~~~~~~~~~~~~~~~~~~~~~~~~~~~~
~~~~~~~~~~~~~~~~~~~~~~~~~~~~~~~~~~~~~~~~~~~~~~~~~~~~~~~~~~~~
~~~~~~~~~~~~~~~~~~~~~~~~~~~~~~~~~~~~~~~~~~~~~~~~~~~~~~~~~~~~
~~~~~~~~~~~~~~~~~~~~~~~~~~~~~~~~~~~~~~~~~~~~~~~~~~~~~~~~~~~~
~~~~~~~~~~~~~~~~~~~~~~~~~~~~~~~~~~~~~~~~~~~~~~~~~~~~~~~~~~~~
~~~~~~~~~~~~~~~~~~~~~~~~~~~~~~~~~~~~~~~~~~~~~~~~~~~~~~~~~~~~
~~~~~~~~~~~~~~~~~~~~~~~~~~~~~~~~~~~~~~~~~~~~~~~~~~~~~~~~~~~~
~~~~~~~~~~~~~~~~~~~~~~~~~~~~~~~~~~~~~~~~~~~~~~~~~~~~~~~~~~~~
~~~~~~~~~~~~~~~~~~~~~~~~~~~~~~~~~~~~~~~~~~~~~~~~~~~~~~~~~~~~
~~~~~~~~~~~~~~~~~~~~~~~~~~~~~~~~~~~~~~~~~~~~~~~~~~~~~~~~~~~~
------------------------------------------------------------
------------------------------------------------------------
------------------------------------------------------------
------------------------------------------------------------
------------------------------------------------------------
------------------------------ATGGCATCTGGTGCCAGCATGGAGGCTCCC
ATCTGTCTAGTAGAAAATGAGAATGAAGAGCTGAGGGTGAACCCCAAAGCAATAAACATT
CTTGAGAAGATTACTCAGCCTGTGGTGGTGGTGGCCATTGTTGGACTGTACCGTACGGGG
AAGTCTTACCTGATGAACCGCTTGGCTGGACAGAACCATGGCTTCAATCTGGGTACCACA
GTGAGGTCGGAAACTAAGGGCATCTGGATGTGGTGTGTTCCTCACCCCAGCAAGCCAGAA
TACACACTCGTGCTTCTGGACACGGAAGGGTTAGGTGATGTGGAAAAGAGTGACCCTAAG
AATGACTCGTGGATCTTCGCCCTGGCCGTGCTTCTAAGCAGCACCTTGGTCTACAACAGC
ATGAGCACCATCAACCACCAGGCGCTGGAGCAGCTGCACTATGTAACTGAACTGACAGAG
CTGATCAAGGCAAAATCCACAGCTAGGTCTGAAGAAATG---------------------
GATGACTCTGATAAGTTTGTGAGTTTCTTTCCAGACTTCATCTGGGCTGTTCGAGATTTC
GTTCTAGAGCTGAAGTTAGATGGACGCGTCATCACAGAAGATGAGTACCTGGAGAATGCC
CTTAAGCTCATCCCAGGCAGG------AGTCTCAAAGTCCAAAGTTCTAACATGCCTAGG
GAATGCATCAGGCACTTCTTTCCAAAACGGAAGTGTTTTGTCTTTGATCGACCTATAAAA
GAAAAAGAACTCTTAGTCCACGTTGAGGAAATTCCAGACAACCAGTTGGATCACAATTTC
CAACTGCAATCAAGAGTATTCTGTTCCTACATCTTCTCCAGTGCAAAGGTCAAGACCTTG
AAAGAGGGAATCATTGTCCACGGAAACCGACTGGCGACTCTGGTGACAACCTATGTGGAC
GCCATCAAGAGCGGAGCAGTGCCATGTTTGGAGAATGCGGTGACGACCCTGGCTGAGCGT
GAGAACTCCATAGCTGTGCAGAAGGCAGCTGACCACTACAGTGAGCAGATGGCTCAGCGA
GTGAGGCTCCCCACAGACACTTTCCAGGAGCTGCTGGATGTGCATGCAGCCTGCCAGAAG
GAAGCCATTGCTGTCTTCATGGAGCACTCCTTCAAGGATGAACACCAGCAATTCCAGAAG
AACTTGGTGGTCACCATAGAGGAAAAAAAGAAAGACTTCTTGAGACAGAATGAAGCAGCA
TCTCTCAGTCACTGCCAGGCTGAGCTGGAGAAGCTTTCAGAGACCCTGAGGGAGAGCATC
TCTCGTGGAGCCTTCTCTGTTCCCGGAGGGCACAGCCTCTACTTAGAAGCCAGGAAGAAG
GTTGAGCGGGACTATGAGCGGGCGCCCAGGAAGGGAGTGAAGGCAAACCATGTCCTTCAG
AGCTTCCTACAGTCACAGATTCCCATAGAGGACTCCATCCTGCAGTCAGACAGAGCCCTC
ACTGAGGGCCAGAAGGCCATGGAAGCTGAGCGGGCTCAG------------AAGGAGGTG
GCT------------GAGAGGGAGCAGGAGCTACTAAGGCAGAAACAGAAGGAAATGCAG
CAAATGATGGAGTCTCAAGAGAGAACCTACAAGGAAAACATGGCCCAACTGCAGGAGAAG
ATGGAGACAGAAAGGAAGAACATCCTGAGAGAGCAAGAGGAGATGCTCATACACAAACTG
AAGGTCCAAGAAGACATGCTCAAGGAGGGATTTAAAAGGAAATATGAAGCAATCGATTCA
GAGATCAGCCAACTA
>Mastomys coucha GBP4 XM_031375686 (Gbpd1)
~~~~~~~~~~~~~~~~~~~~~~~~~~~~~~~~~~~~~~~~~~~~~~~~~~~~~~~~~~~~
~~~~~~~~~~~~~~~~~~~~~~~~~~~~~~~~~~~~~~~~~~~~~~~~~~~~~~~~~~~~
~~~~~~~~~~~~~~~~~~~~~~~~~~~~~~~~~~~~~~~~~~~~~~~~~~~~~~~~~~~~
~~~~~~~~~~~~~~~~~~~~~~~~~~~~~~~~~~~~~~~~~~~~~~~~~~~~~~~~~~~~
~~~~~~~~~~~~~~~~~~~~~~~~~~~~~~~~~~~~~~~~~~~~~~~~~~~~~~~~~~~~
~~~~~~~~~~~~~~~~~~~~~~~~~~~~~~~~~~~~~~~~~~~~~~~~~~~~~~~~~~~~
~~~~~~~~~~~~~~~~~~~~~~~~~~~~~~~~~~~~~~~~~~~~~~~~~~~~~~~~~~~~
~~~~~~~~~~~~~~~~~~~~~~~~~~~~~~~~~~~~~~~~~~~~~~~~~~~~~~~~~~~~
~~~~~~~~~~~~~~~~~~~~~~~~~~~~~~~~~~~~~~~~~~~~~~~~~~~~~~~~~~~~
~~~~~~~~~~~~~~~~~~~~~~~~~~~~~~~~~~~~~~~~~~~~~~~~~~~~~~~~~~~~
~~~~~~~~~~~~~~~~~~~~~~~~~~~~~~~~~~~~~~~~~~~~~~~~~~~~~~~~~~~~
~~~~~~~~~~~~~~~~~~~~~~~~~~~~~~~~~~~~~~~~~~~~~~~~~~~~~~~~~~~~
~~~~~~~~~~~~~~~~~~~~~~~~~~~~~~~~~~~~~~~~~~~~~~~~~~~~~~~~~~~~
~~~~~~~~~~~~~~~~~~~~~~~~~~~~~~~~~~~~~~~~~~~~~~~~~~~~~~~~~~~~
~~~~~~~~~~~~~~~~~~~~~~~~~~~~~~~~~~~~~~~~~~~~~~~~~~~~~~~~~~~~
------------------------------------------------------------
------------------------------------------------------------
------------------------------------------------------------
---------------------------------------ATGCAGCCGCCACAGCCAGGC
GTGGGGGTTGAGCGGTTCCAACTGGAACATCAGCCCAGGGCTACACATTCTCCCGGGCTA
CCCATTGAGCGCAGGACTTCCAAGGTTACCATGGCATCTGGTGCCAACATGAAAGCTCCC
ATCTGTCTAGTGGAAAATGAGAATGAAGAGCTGAGGGTGAACCCTAAAGCCGTAAACATC
CTTGAGAGGATCACTCAGCCTGTGGTGGTGGTAGCCATCGTAGGAGTGTACCGTACAGGA
AAGTCCTACCTGATGAACCGCTTGGTGGGGCAGAACCATGGCTTCAATCTGGGCACCACA
ATTAGGTCTGAAACTAAGGGCATCTGGATGTGGTGTGTGCCTCACCCCAGCAAACCCAAA
TTCACACTCGTGCTTCTGGACACGGAGGGCTTAGGTGATGTGGAAAAGGGTGACCCTAAG
AATGACTCGTGGATCTTCGCTCTGGCTGTACTTCTGAGCAGCACCTTTGTCTACAATAGC
ATGGGCACCATCAATCATCAGGCTCTGGAGCAGCTGCACTATGTCACAGAACTGACAGAG
CTGATCAGGGCAAAATCCACTTCCCAATCTGAAGAAGTG---------------------
GATGACTCTGATAAGTTTGTAAGTTTCTTTCCAGACTTTATCTGGATTGTTCGAGACTTT
GCTCTGGAGCTGAAGTTAGACGGACGTGTCATCACAGCAGATGAGTACCTAGAAAATGCC
CTGAAGCTGATTCCAGGCAGA------AGTCTCAAAGCCCAAAAGGCTAACTTGCCTAGG
GAATGCATCAGGCACTTCTTTCCTAGACGGAAATGCTTTGTCTTTGATCGACCTATGAAA
GAAAAAGAACTCCTAGTCCATGTTGAGGAAGTGCCAGAGGACCAGTTGGATCACAATTTC
CAAGTGCAATCTAAAGAATTCTGTTCTTACATCTTTTCCAATGCAAAGGCTAAGACCTTG
AAAGAGGGAATTATTGTCAATGGAAACCGACTGGCGACTCTGGTGACGACCTACGTGGAT
GCTATCAATAGTGGAGCAGTGCCGTGTTTGGAGAATGCAGTGACGACCCTGGCCCAGCGT
GAGAACTCCATAGCTGTGCAGAAGGCAGCTGAGCACTACAGTGAGCAGATGGCCCAGCGA
GTGAGGCTCCCCACAGCCACGCTCCAGGAGCTGCTGGATGAGCATGCAGCCTGTGAGAAG
GAAGCCATTGCTGTCTTCATGGAGCACTCCTTCAAAGATGAGAATCAGCAGTTCCAGAAG
AACTTGGTGGTCATCATAGAGGAAAAAAAGGAAGATTTCTTGCGACAGAATGAAGAAGCC
TCTCTCAATCACTGCCAGGCTGAGTTGAACAAGCTCTCAGAGTCCCTGAGGGAGAGCATC
TCACGTGGAGCTTTCTCTGTTCCTGGAGGCCACAGGCTGTACGTAGAGGCTAGGAAGAAG
GTTGAGCAGGACTATGAGCGAGTGCCCAGGAAGGGAGTGAAGGCAAATCATGTCCTTCAG
AGCTTCCTACAGTCACAGATTCCTATAGAGGAGTCCATCTTGCAGTCAGACAAAGCCCTC
TCTGATGTCCAGAAGGCCATGGAAGCTGAGCGGGCTCAA------------AAGGAGGCG
GCT------------GAGAAGGAGCAGGAGCTACTAAGACAGAGAGAGAAGGAGCTGCAG
CAGGTGATGGAGGCTCAAGAGAGAAGCTACAAGGAAAACATGGCTCAGCTGCGTGAGAAG
ATGGAGACAGAAAGGGAGAACATTCTGAGAGAGCAAGAGCAGATGCTGGAACACAAGCTG
AAGATCCAAGAAGACATGCTTAATGAAGGATTTAAAAGGAAATGTGAAGCAATGGATTCA
GAGATAAGCCAACTA
>Microtus ochrogaster GBP4 XM_005357437 (Gbpd1)
~~~~~~~~~~~~~~~~~~~~~~~~~~~~~~~~~~~~~~~~~~~~~~~~~~~~~~~~~~~~
~~~~~~~~~~~~~~~~~~~~~~~~~~~~~~~~~~~~~~~~~~~~~~~~~~~~~~~~~~~~
~~~~~~~~~~~~~~~~~~~~~~~~~~~~~~~~~~~~~~~~~~~~~~~~~~~~~~~~~~~~
~~~~~~~~~~~~~~~~~~~~~~~~~~~~~~~~~~~~~~~~~~~~~~~~~~~~~~~~~~~~
~~~~~~~~~~~~~~~~~~~~~~~~~~~~~~~~~~~~~~~~~~~~~~~~~~~~~~~~~~~~
~~~~~~~~~~~~~~~~~~~~~~~~~~~~~~~~~~~~~~~~~~~~~~~~~~~~~~~~~~~~
~~~~~~~~~~~~~~~~~~~~~~~~~~~~~~~~~~~~~~~~~~~~~~~~~~~~~~~~~~~~
~~~~~~~~~~~~~~~~~~~~~~~~~~~~~~~~~~~~~~~~~~~~~~~~~~~~~~~~~~~~
~~~~~~~~~~~~~~~~~~~~~~~~~~~~~~~~~~~~~~~~~~~~~~~~~~~~~~~~~~~~
~~~~~~~~~~~~~~~~~~~~~~~~~~~~~~~~~~~~~~~~~~~~~~~~~~~~~~~~~~~~
~~~~~~~~~~~~~~~~~~~~~~~~~~~~~~~~~~~~~~~~~~~~~~~~~~~~~~~~~~~~
~~~~~~~~~~~~~~~~~~~~~~~~~~~~~~~~~~~~~~~~~~~~~~~~~~~~~~~~~~~~
~~~~~~~~~~~~~~~~~~~~~~~~~~~~~~~~~~~~~~~~~~~~~~~~~~~~~~~~~~~~
~~~~~~~~~~~~~~~~~~~~~~~~~~~~~~~~~~~~~~~~~~~~~~~~~~~~~~~~~~~~
~~~~~~~~~~~~~~~~~~~~~~~~~~~~~~~~~~~~~~~~~~~~~~~~~~~~~~~~~~~~
------------------------------------------------------------
------------------------------------------------------------
------------------------------------------------------------
------------------------------------------------------------
------------------------------------------------------------
------------------------------ATGGCATCTGGTCCCAGCATGGAGGCTCCC
ATCTGTCTAGTGGAAAATGAGAATGAAGAGCTGAGGGTGAATCCTGAAGCAGTAATCATT
CTTGAGAAAATTACTCAGCCTGTTGTAGTGGTGGCCATTGTAGGACTGTATCGTACAGGG
AAGTCCTACCTGATGAACCGCTTGGCAGGAAAGAACCACGGCTTCAATCTGGGCACCACA
GTAAGGTCTGAAACTAAGGGCATCTGGATGTGGTGTGTGCCTCACCCCACCAAGGCAAAA
TTCACCCTTGTGCTTCTAGACACAGAGGGTCTAGGTGATGTGGAAAAGGGTGACCCTAAG
AATGACTCATGGATCTTTGCCCTGGCTGTGCTCCTAAGCAGCACCTTTGTCTACAACAGC
ATGAACACCATCAACCACCAGGCCCTGGAGCAGTTGCACTATGTGACTGAACTCACCGAG
CTGATCAGAGCAAAATCCTCTTCACAATCTGAAGAAATG---------------------
GATGATTCTGATGAGTTTGTGAGCTTCTTCCCGGACTTTGTCTGGACTGTTCGGGATTTC
ACTCTGGAGCTGAAGTTAGATGGACGCGCCATCACAGCGGATGAGTACCTGGAGAATGCC
CTGAAGCTGATTCCAGGCAGG------AGTCGCAAAATCCAAAATGCTAACATGCCTAGG
GAATGCATCAGGCATTTCTTTCCACAACGGAAATGTTTTGTCTTTGATCGCCCTACAAAA
GAGACAGACCTCTTAGTCCATGTTGAGGAAATACCAGAAGACGAGTTGGATCCCAATTTC
CAAGTGCAATCGAAAGAATTCTGTTCATACATCTTCTCTAATGCAAAGACCAAGACCTTG
AAAGAGGGAATCATTGTCAATGGAAACAGACTGGCAACTCTGGTGACGACCTATGTGGAT
GCCATCAATAGTGGAGCAGTGCCTTGCTTGGAGAATGCAGTGACCACTCTGGCCCAGCGT
GAGAACTCCATAGCTGTGCAGAAGGCAACTGACCACTACACTGAACGGATGGCCCAGCTA
GTGAGGCTCCCCACAAACACACTCCAGGATCTGCTCAGTGTGCACACAGCCTGTGAGAAG
GAAGCCATTGCTGTCTTTATGGAGCACTCCTTCAAGGATGAAAATCAGCAGTTCCAGAAT
AACCTGATGGTTGCCATAGAGGAACATAAGGAAGATTTCCTTCGACAGAATGAAGCAGCA
TCTCTCAGTTACTGCCAGGCTGAGCTGGAGAAGCTTGCAGAGCCCCTGAGGGAGAGCATC
TCACGTGGAGCTTTCTTTGTTCCTGGTGGGCACAGACTCTACTTAGAGGCCAGGAAGAAG
GTGGAGCAGAACTATGAGCTAGTGCCCAGGAAGGGAGTGAAGGCAAAACATGTCCTTCAG
AGCTTCCTACAGTCACAGGTTACTATAGAGGACTCCATCCTGCAGTCAGACAAAGCCCTC
ACTGATGGGCAGAAGGCCATGGAAGCTGAGCGGGCACAG------------AAGGAGGCA
GCA------------GAACAGGAGCAGGAGCTACTAAGACAGAAACAGAAAGAACTGCAG
CAAGTGATAGAATCTCAAGAGAGAAGCTACAAGGAAAATATGGACCAACTACATAAGAAG
ATGGAGACCGAAAGGAAGAATCTTTTGACAGAACAAGAGGAGATGCTAGCACACAAGTTG
AAGGTCCAAGAATACATGCTTAACGCGGGATTTAAAGAGAAACATGATGCAATGGATTCA
GAGATAAGCCAACTA
>Peromyscus maniculatus bairdii GBP4 XM_006986127 (Gbpd1)
~~~~~~~~~~~~~~~~~~~~~~~~~~~~~~~~~~~~~~~~~~~~~~~~~~~~~~~~~~~~
~~~~~~~~~~~~~~~~~~~~~~~~~~~~~~~~~~~~~~~~~~~~~~~~~~~~~~~~~~~~
~~~~~~~~~~~~~~~~~~~~~~~~~~~~~~~~~~~~~~~~~~~~~~~~~~~~~~~~~~~~
~~~~~~~~~~~~~~~~~~~~~~~~~~~~~~~~~~~~~~~~~~~~~~~~~~~~~~~~~~~~
~~~~~~~~~~~~~~~~~~~~~~~~~~~~~~~~~~~~~~~~~~~~~~~~~~~~~~~~~~~~
~~~~~~~~~~~~~~~~~~~~~~~~~~~~~~~~~~~~~~~~~~~~~~~~~~~~~~~~~~~~
~~~~~~~~~~~~~~~~~~~~~~~~~~~~~~~~~~~~~~~~~~~~~~~~~~~~~~~~~~~~
~~~~~~~~~~~~~~~~~~~~~~~~~~~~~~~~~~~~~~~~~~~~~~~~~~~~~~~~~~~~
~~~~~~~~~~~~~~~~~~~~~~~~~~~~~~~~~~~~~~~~~~~~~~~~~~~~~~~~~~~~
~~~~~~~~~~~~~~~~~~~~~~~~~~~~~~~~~~~~~~~~~~~~~~~~~~~~~~~~~~~~
~~~~~~~~~~~~~~~~~~~~~~~~~~~~~~~~~~~~~~~~~~~~~~~~~~~~~~~~~~~~
~~~~~~~~~~~~~~~~~~~~~~~~~~~~~~~~~~~~~~~~~~~~~~~~~~~~~~~~~~~~
~~~~~~~~~~~~~~~~~~~~~~~~~~~~~~~~~~~~~~~~~~~~~~~~~~~~~~~~~~~~
~~~~~~~~~~~~~~~~~~~~~~~~~~~~~~~~~~~~~~~~~~~~~~~~~~~~~~~~~~~~
~~~~~~~~~~~~~~~~~~~~~~~~~~~~~~~~~~~~~~~~~~~~~~~~~~~~~~~~~~~~
------------------------------------------------------------
------------------------------------------------------------
------------------------------------------------------------
------------------------------------------------------------
------------------------------------------------------------
------------------------------ATGGCATCTGGTACCAGCATGGAGGCTCCC
ATCTGTCTAGTGGAAAATGAGAATGAAGAGCTGAAGGTGAATCCCAAAGCAGTAAAAATC
CTTGAGGAGATTACTCAGCCTGTGGTGGTGGTGGCCATTGTGGGACTGTACCGTACAGGG
AAGTCCTACCTGATGAACCGCTTGGCAGGACAGAACCACGGCTTCAATCTGGGCTCTACA
GTGAGGTCTGAGACTAAGGGCATCTGGATGTGGTGTGTGCCTCACCCCACCAAGCCACAA
TTCAAACTCGTGCTTCTGGATACAGAAGGTCTAGGTGATGTGGAAAAGGGTGACTCTAAG
AATGACTCTTGGATCTTTGCCCTGGCCGTGCTTCTGAGCAGCACCTTTGTCTACAACAGC
ATGAGCACCATCAACCACCAGGCCCTGGAGCAGCTGCACTATGTCACTGAACTGACAGAG
CTGATCAGGGCAAAATCCAGGTCAGGGTCTGAAGAAATG---------------------
GATGACTCCTGTGAGTTCGTGAGTTTCTTTCCAGACTTTGTCTGGGCTGTTCGGGATTTC
GTTCTGGAGCTGAAGTTGGATGGACGCGTCATCACAGCAGATGAGTACCTGGAGAATGCC
CTGAAGCTGATTCCAGGCAGA------GGCCTGAAAGCTCAACGTTCTAACATGCCTAGG
GAATGCATCAGGCATTTCTTTCCAAAACGGAAGTGTTTTGTTTTTGATCGACCTACAAAA
GAAACTGAACTCTTAGTCTGTGTTGAGGGAATACCAGAAAACCAGCTGGATCAAAATTTC
CAATTGCAATCAAAAGCATTCTGCTCTCACATCTTCTCCAATGCAAAGGCCAAGACCTTG
AAAGAGGGAATCATTGTCAATGGAAACCGACTGGCAACTCTGGTGACGACCTATGTGAAT
TCCATCAATAGTGGAGCAGTTCCTTGTTTGGAGAATGCAGTGACCACTCTGGCAGAGCGT
GAGAACTCCATAGCTGTGCAGAGGGCGGTTGACCACTACAGTGAGCAGATGGCCCAGCGA
GTGAGGCTCCCCACAGACACGCTCCAGGAGCTGCTGGATGTGCACACAGCCTGCGAGAAG
GAAGCCATTGCTGTCTTCATGGAGCACTCCTTCAAGGATGATGATCAGAAATTCCAGAAG
AACTTGGTGACCACTATAGAGGAAAGGAAGGAAGCTTTCATGCAACAGAACGAAGCAGAA
TCTCTCAGTCTCTGCCAGGCTGAGCTGGAGAAGCTGGCAGAGCCCCTGAGGGAGAGCGTC
TCACGTGGAGCTTTCTCTGTTCCTGGTGGCCACAGCCTCTACTTAGAAGCCAGGAAGAAG
GTTGAGCAGGGCTATGAGCAAGTGCCCAGGAAGGGGGTGAAGGCAAAACATGTCCTTCAG
AGCTTCCTACAGTCGCAGGTTACCATAGAGGACTCCATCTTGCAGTCAGACAAAGCCCTC
ACTGATGGACAGAAGGCCATGGAAGCTGAGCGGGCTCAG------------AAGGAGGCG
GCG------------GAACAGGAGCAGGAGCTACTGAGACAGAAACAGGCAGAAATGCAA
CAAGTGATGGAAGCTCAAGAGAGAACCTACAAAGAAAACATGGCCCAGCTGCATGAGAAG
ATGGAGACTGAGAGGAAGAACCTTCTGAGAGAGCAAGAGGAGATGCTAGCACACAAGTTG
AAGATCCAAGAAGACATGCTTAAAGAGGGATTTAAAAGGGAATATGAAGCAATGGATTCA
GAGATAAGCCAACTA
>Cricetulus griseus GBP4 XM_035437716 (Gbpd1)
~~~~~~~~~~~~~~~~~~~~~~~~~~~~~~~~~~~~~~~~~~~~~~~~~~~~~~~~~~~~
~~~~~~~~~~~~~~~~~~~~~~~~~~~~~~~~~~~~~~~~~~~~~~~~~~~~~~~~~~~~
~~~~~~~~~~~~~~~~~~~~~~~~~~~~~~~~~~~~~~~~~~~~~~~~~~~~~~~~~~~~
~~~~~~~~~~~~~~~~~~~~~~~~~~~~~~~~~~~~~~~~~~~~~~~~~~~~~~~~~~~~
~~~~~~~~~~~~~~~~~~~~~~~~~~~~~~~~~~~~~~~~~~~~~~~~~~~~~~~~~~~~
~~~~~~~~~~~~~~~~~~~~~~~~~~~~~~~~~~~~~~~~~~~~~~~~~~~~~~~~~~~~
~~~~~~~~~~~~~~~~~~~~~~~~~~~~~~~~~~~~~~~~~~~~~~~~~~~~~~~~~~~~
~~~~~~~~~~~~~~~~~~~~~~~~~~~~~~~~~~~~~~~~~~~~~~~~~~~~~~~~~~~~
~~~~~~~~~~~~~~~~~~~~~~~~~~~~~~~~~~~~~~~~~~~~~~~~~~~~~~~~~~~~
~~~~~~~~~~~~~~~~~~~~~~~~~~~~~~~~~~~~~~~~~~~~~~~~~~~~~~~~~~~~
~~~~~~~~~~~~~~~~~~~~~~~~~~~~~~~~~~~~~~~~~~~~~~~~~~~~~~~~~~~~
~~~~~~~~~~~~~~~~~~~~~~~~~~~~~~~~~~~~~~~~~~~~~~~~~~~~~~~~~~~~
~~~~~~~~~~~~~~~~~~~~~~~~~~~~~~~~~~~~~~~~~~~~~~~~~~~~~~~~~~~~
~~~~~~~~~~~~~~~~~~~~~~~~~~~~~~~~~~~~~~~~~~~~~~~~~~~~~~~~~~~~
~~~~~~~~~~~~~~~~~~~~~~~~~~~~~~~~~~~~~~~~~~~~~~~~~~~~~~~~~~~~
------------------------------------------------------------
------------------------------------------------------------
------------------------------------------------------------
------------------------------------------------------------
------------------------------------------------------------
------------------------------------------------ATGGAGGCTCCG
ATTTGTCTAGTGGAAAATGAGAATGAAGAGCTGAGGGTGAATCCCAAAGCAGTAAACATC
CTTGAGAAGATTACTCAGCCTGTGGTAGTGGTGGCCATTGTAGGACTGTACCGTACAGGG
AAGTCCTACCTGATGAACAGGTTGGCAGGACAGAACCAAGGCTTCAATCTGGGCACCACA
GTGAGGTCTGAAACCAAGGGCATCTGGATGTGGTGTGTGCCTCACCCCACCAAGCCAAAA
TTCACACTTGTTCTTCTGGACACGGAGGGACTAGGTGATGTGGAAAAGGGTGACTCTAAG
AATGACTCTTGGATCTTCGCCCTGGCTGTGCTTCTCAGCAGCACCTTTGTCTATAACAGC
ATGAGCACCATCAACCACCAGGCCCTGGAGCAGCTGCACTATGTTACTGAACTGACAGAG
CTGATCAGGGCAAAATCCACTTCACGTTCTGAAGAAATT---------------------
GATGACTCCGATGAGTTTGTGAGTTTCTTTCCAGACTTTGTCTGGGCTGTTCGGGATTTC
GTTCTGGAGCTGAAGTTAGATGGACGCATCATCACAGCAGACGAGTATCTGGAGAATGCC
CTGAAGCTGACCCCAGGCAGG------AGTCTCAAAGCCCAAAAGTCTAACATGCCTAGG
GAATGTATCAGGCATTTCTTTCCAAACCGGAAGTGTTTTGTCTTTGATCGACCTACAAAA
GAAAAAGAACTCTTAGTTCATGTTGAAGAAATGCCAGAAGACCAGCTGGATCACAATTTC
CAAGTGCAATCTAAAGTATTCTGTTCTTACATCTTCTCCAATGCAAAGGCCAAGACCTTG
AAAGAGGGAATTGTTGTCAATGGAAACAGACTGGCAACTCTGGTGACAACCTATGTGGAT
TCCATCAATAGTGGAGCAGTGCCTTGTCTGGAAAATGCAGTGACAACTCTGGCCCAGCGT
GAGAACTCTATAGCTGTGCAGAAGGCAACTGACCACTACAGTGAGCAGATGTCCCAACTA
GTGAGGCTCCCCACAGACACACTCCAGGAACTGCTCAATGTGCACACAGCCTGCGAGAAG
AAAGCCATTGCTATCTTCATGGAGCACTCTTTCAAGGATGAAAACCAGCTATTCCAGAAG
AACTTGGTGGTTGCCATAGAAGAAAAGAAGGAAGATTTCTTTCGACAGAATGAAACAGCA
TCTCTCAGTTACTGCCAGACTGAGCTGGAGAAGCTTGCAGAGCCCCTGAGGGAGAGTATC
TCACGTGGAGCTTTCTCTGTTCCTGGTGGGCACAGCCTCTACTTAGAAGCCAGGAGGAAG
GTTGAGCAGGGCTATGAGCGAGTGCCCAGGAAGGGAGTGAAGGCAAATCATGTCCTTCAG
AGCTTCCTAGAGTCGCAGGTTACCATAGAGGACTTCATCCTGCAGTCAGACAAAGCCCTC
ACTGATGGGCAGAAGGCCATGGAAGTTGAGCGGGCTCAG------------AAGGAGGTG
GCA------------GAACAGGAACAGGAGTTACTAAGGCAGAAACAGAAGGAACTGCAG
CAAGTGATGGAAGCTCAAGAGAGAAGCTACAAGGAAAACATGGCCCAGCTGCATGAGAAG
ATGGAGACTGAAAGGAAGACCCTTCTGAGAGAGCAAGAGGAAATGCTAGCACACAAGTTG
AAGGTGCAAGAAGACATGCTTAACGAGGGATTTAAAATGAAATATGAAGCGATGAATTCA
GAGATAAGCCAGCTA
>Microtus ochrogaster GBP4 XM_005357368 (Gbpd1)
~~~~~~~~~~~~~~~~~~~~~~~~~~~~~~~~~~~~~~~~~~~~~~~~~~~~~~~~~~~~
~~~~~~~~~~~~~~~~~~~~~~~~~~~~~~~~~~~~~~~~~~~~~~~~~~~~~~~~~~~~
~~~~~~~~~~~~~~~~~~~~~~~~~~~~~~~~~~~~~~~~~~~~~~~~~~~~~~~~~~~~
~~~~~~~~~~~~~~~~~~~~~~~~~~~~~~~~~~~~~~~~~~~~~~~~~~~~~~~~~~~~
~~~~~~~~~~~~~~~~~~~~~~~~~~~~~~~~~~~~~~~~~~~~~~~~~~~~~~~~~~~~
~~~~~~~~~~~~~~~~~~~~~~~~~~~~~~~~~~~~~~~~~~~~~~~~~~~~~~~~~~~~
~~~~~~~~~~~~~~~~~~~~~~~~~~~~~~~~~~~~~~~~~~~~~~~~~~~~~~~~~~~~
~~~~~~~~~~~~~~~~~~~~~~~~~~~~~~~~~~~~~~~~~~~~~~~~~~~~~~~~~~~~
~~~~~~~~~~~~~~~~~~~~~~~~~~~~~~~~~~~~~~~~~~~~~~~~~~~~~~~~~~~~
~~~~~~~~~~~~~~~~~~~~~~~~~~~~~~~~~~~~~~~~~~~~~~~~~~~~~~~~~~~~
~~~~~~~~~~~~~~~~~~~~~~~~~~~~~~~~~~~~~~~~~~~~~~~~~~~~~~~~~~~~
~~~~~~~~~~~~~~~~~~~~~~~~~~~~~~~~~~~~~~~~~~~~~~~~~~~~~~~~~~~~
~~~~~~~~~~~~~~~~~~~~~~~~~~~~~~~~~~~~~~~~~~~~~~~~~~~~~~~~~~~~
~~~~~~~~~~~~~~~~~~~~~~~~~~~~~~~~~~~~~~~~~~~~~~~~~~~~~~~~~~~~
~~~~~~~~~~~~~~~~~~~~~~~~~~~~~~~~~~~~~~~~~~~~~~~~~~~~~~~~~~~~
------------------------------------------------------------
------------------------------------------------------------
------------------------------------------------------------
------------------------------------------------------------
------------------------------------------------------------
------------------------------------------------ATGGAGGCTCCT
ATCTGCCTAGTGGAAAATGAGAATCAAGAGCTGAGGGTGAATCCCGAAGCACTAAACATT
CTTGAGAAAATTACTCAGCCTGTGGTGGTGGTGGCCATTGTAGGACTGTATCGTACAGGG
AAGTCCTACCTGATGAACCGCTTGGCAGGACAGAACCACGGCTTCAATCTGGGCACCACC
GTGCGGTCTGAAACTAAGGGCATCTGGATGTGGTGTGTGCCTCACCCCATCAAGTCAAAG
TTCACCCTTGTGCTTCTAGACACAGAGGGTCTAGGTGATGTGGAAAAGGGTGACTCTAAG
AATGACTCATGGATCTTTGCCCTGGCTGTGCTCCTAAGCAGCACCTTTGTCTACAACAGC
ATGAACACCATCAACCACCAGGCCCTGGAGCAGTTGCACTATGTGACTGAACTCACCGAG
CTGATCAGAGCAAAATCCTCTTCACAATCTGAAGAAATG---------------------
GATGATTCTGATGAGTTTGTGAGCTTCTTCCCGGACTTTGTCTGGACTGTTCGGGATTTC
ACTCTGGAGCTGAAGTTAGATGGACGCGCCATCACAGCGGATGAGTACCTGGAGAATGCC
CTGAAGCTGATTCCAGGCAGG------GGTCTCAAAGCCCAAAATGCTAACATGCCTAGG
GAATGCATCAGGCATTTCTTTCCACAACGGAAATGTTTTGTCTTTGATCGACCTACAAAA
GAGAAAGAACTCTTAGTCCATGTTGAGGAAATACCAGAAGACGAGTTGGATCCCAATTTC
CAAGCGCAATCGAAAGTATTCTGTTCTTACGTCTTTTCCAATTCCAAGGCCAAGACCTTG
AAAGAGGGAATCATTGTCAATGGAAACAGACTGGCAACTCTGGTGACAACCTATGTGGAT
GCCATCAATAGTGGAGCAGTGCCTTGCTTGGAGAATGCAGTGACCACTCTGGCCCAGCGT
GAGAACTCCATAGCTGTGCAGAGGGCAGTTGACCACTACACTGAACGGATGGCCCAGCGA
GTGAGGCTCCCCACAAACACACTCCAGGATCTGCTCAATGTGCACACAGCCTGTGAGAAG
GAAGCCATTGCTGTCTTTATGGAGCACTCCTTCAAGGATGAAAATCAGCAGTTCCAGAAG
AACCTGGTGGTTGCCATAGAGGAACATAAGGAAGATTTCCTTCGACAGAATGAAGCAGCA
TCTCTCAGTTACTGCCAGGCTGAGCTGGAGAAGCTTGCAGAGCACCTGAGGGAGAGCATC
TCACGTGGAGCTTTCTCTGTTCCTGGTGGACACAGACTCTACTTAGAGGCCAGGAAGAAG
GTGGAGCAGGATTATGAGCGAGTGTCCAGGAAGGGAGTGAAGGCAAATCATGTCCTTCAG
AGCTTCCTACAGTCACAGGTTACCATAGAGGACTTCATCCTGCAGTCAGACAAAGCCCTC
ACTGATGGGCAGAAGGCCATGGAAGCTGAGCGGGCGCAG------------AAGGAGGCC
GCG------------GAACAAGAGCAGGAGCTACTAAGACAGAAACAGAAAGAACTACAG
CAAGTGATGGAATCTCAAGAGAGAAGCTACAAGGAAAATATGGAGCAACTACACGAGAAG
ATGGAGACTGAAAGGAAGAACCTTTTGAGAGAGCAAGAGGAGATGCTAGCACACAAATTG
AAGGTCCAAGAAGACATGCTTAAGGAGGGATTTAAAACAAAATATGAGGCACTGGGTGAT
GAGATAAGCCTACTA
>Cricetulus griseus GBP1 XM_007653724 (Gbpb2)
~~~~~~~~~~~~~~~~~~~~~~~~~~~~~~~~~~~~~~~~~~~~~~~~~~~~~~~~~~~~
~~~~~~~~~~~~~~~~~~~~~~~~~~~~~~~~~~~~~~~~~~~~~~~~~~~~~~~~~~~~
~~~~~~~~~~~~~~~~~~~~~~~~~~~~~~~~~~~~~~~~~~~~~~~~~~~~~~~~~~~~
~~~~~~~~~~~~~~~~~~~~~~~~~~~~~~~~~~~~~~~~~~~~~~~~~~~~~~~~~~~~
~~~~~~~~~~~~~~~~~~~~~~~~~~~~~~~~~~~~~~~~~~~~~~~~~~~~~~~~~~~~
~~~~~~~~~~~~~~~~~~~~~~~~~~~~~~~~~~~~~~~~~~~~~~~~~~~~~~~~~~~~
~~~~~~~~~~~~~~~~~~~~~~~~~~~~~~~~~~~~~~~~~~~~~~~~~~~~~~~~~~~~
~~~~~~~~~~~~~~~~~~~~~~~~~~~~~~~~~~~~~~~~~~~~~~~~~~~~~~~~~~~~
~~~~~~~~~~~~~~~~~~~~~~~~~~~~~~~~~~~~~~~~~~~~~~~~~~~~~~~~~~~~
~~~~~~~~~~~~~~~~~~~~~~~~~~~~~~~~~~~~~~~~~~~~~~~~~~~~~~~~~~~~
~~~~~~~~~~~~~~~~~~~~~~~~~~~~~~~~~~~~~~~~~~~~~~~~~~~~~~~~~~~~
~~~~~~~~~~~~~~~~~~~~~~~~~~~~~~~~~~~~~~~~~~~~~~~~~~~~~~~~~~~~
~~~~~~~~~~~~~~~~~~~~~~~~~~~~~~~~~~~~~~~~~~~~~~~~~~~~~~~~~~~~
~~~~~~~~~~~~~~~~~~~~~~~~~~~~~~~~~~~~~~~~~~~~~~~~~~~~~~~~~~~~
~~~~~~~~~~~~~~~~~~~~~~~~~~~~~~~~~~~~~~~~~~~~~~~~~~~~~~~~~~~~
------------------------------------------------------------
------------------------------------------------------------
------------------------------------------------------------
------------------------------------------------------------
------------------------------------------------------------
------------------------------ATGGCCACAGAGGTCCACATGTCAGGCCCC
ATGTGCCTCATCGAGAACGTGAAAGGTCAACTGATAGCCAACCAGGAGGCTCTGGGGATC
CTGGAGGACATCACACAGCCTGTGGTAGTGGTGGCCATCGTGGGTCTCTACCGCACAGGC
AAATCCTACCTGATGAACAAGCTGGCTGGGAAGCAAACAGGCTTCTCTCTAGGTTCCACA
GTGCAGTCTCACACCAAGGGGATCTGGATGTGGTGTGTTCCTCATCCCCAGAAGCCAGGC
CACACCCTAGTTCTTCTTGACACTGAGGGCCTGGGAGATGTAGAAAAAGGTGACAATCAG
AATGACTGCTGGATCTTTGCCCTGGCTATACTTCTAAGCAGCACCTTTGTGTACAACAGC
ATGGGACCCATCAACCAGCAGGCCATGGACCACCTAAACTATGTGACAGAACTGACAGGC
AGAATCAGATCAAAGTCCTCACCTGACCAGGATGATGTA---------------------
GAGGACTCAGAGGAGTTTGTAAGATTCTTCCCGGATTTCATCTGGACTCTGAGGGACTTC
TCTCTAGAGCTGAAATTAAATGGAAAACCAATCTCTGCAGATGAATACCTAGAGAATTCC
CTGAAGCTTATTCAGGGTTCTGGGCAAAGAGACAGGGTAAAGGAATTTAATCTGCCTCAG
CTCTGTATCCATAAGTTCTTCCCAAAGAAGAAATGCTTTGTCTTTGAGCGTCCAGTGCAT
GGGAAGAAGCTTGGCCAG---CTTGAATTGATGCAGGATCAAGACCTGGACTTTGACTTC
ATGGAACAAGTGGCAGAATTCTGTTCCTACGTGTTTCACTGTTCCAAGGTTAAAATGCTT
TCAGGAGGCATCAAGGTCAATGGACCACGACTAAAGAGTTTGGTGGTAACCTATGTGAAC
ACCATCAGCAGTGGGGGTCTGCCCTGCATAGAGAATGCCGTCCTGGCTTTGTCCCAGACA
GAGAATGCAGCTGCAGTCCAAAAGGCCATTGCCCACTATGACCAGCAGATGAAGCAGAAG
TTGCAGCTGCCCACAGAGAACCTCCAGGAGCTGATGAAACTGCACAGGGCCAGTGAGAAA
GAAGCCATCAAGATCTTCATGGAAAATTCCTTCAAAGATGTTAATCAAGTGTTTATGACA
CAATTAGAGATCGAGTTAGAAACAAAGCAAGAGGAATTCCTTAAGAAGAATGAACAGGCA
TCTTCAGATCGCTGCTCAGCTCTGCTTCAGGATATTTTCAGTCCACTAGAAGAAGATTTG
AAGCAAGGGTCTTATTATAAGCCAGGGGGATACCAACTTTTTATCCAAAAGATACAGGAG
CTGAAGAAAAAGTATTATGAGGAACCCAGGAAGGGAGTTCAGGCTGAAGAAGTTCTCCAG
AAATTTTTGCAGTCCAAGGATGATGTGACTGATACAGTTCTACAGACAGACCAGGAACTG
ACAGAAAAGGAAAAGGATAGTGAAGTGGAATATGTTAAA------------GCTGAAGCT
GCA------------AAGACTATAGCAAAAATGCAGCAGGAAATGCAACAACAGATTGAA
CAGTTGCTGAAACAGAAAGAGAAGAGCCATGAGGAGCACATGAAACAGTTGACTGAGATG
ATGGAGAAGGGACAGGACCAGATGAGAGAAATGCAACAAAAGAATGAACAGATGTTGCAA
GAGAAAGAGAAGTGTCACAAGGAGCACATGAAACAGTTGGCTGAGAAGATGGAGAAGGCA
CAGGTCCAGTTGAGA
>Cricetulus griseus GBP1 XM_007607790 (Gbpb2)
~~~~~~~~~~~~~~~~~~~~~~~~~~~~~~~~~~~~~~~~~~~~~~~~~~~~~~~~~~~~
~~~~~~~~~~~~~~~~~~~~~~~~~~~~~~~~~~~~~~~~~~~~~~~~~~~~~~~~~~~~
~~~~~~~~~~~~~~~~~~~~~~~~~~~~~~~~~~~~~~~~~~~~~~~~~~~~~~~~~~~~
~~~~~~~~~~~~~~~~~~~~~~~~~~~~~~~~~~~~~~~~~~~~~~~~~~~~~~~~~~~~
~~~~~~~~~~~~~~~~~~~~~~~~~~~~~~~~~~~~~~~~~~~~~~~~~~~~~~~~~~~~
~~~~~~~~~~~~~~~~~~~~~~~~~~~~~~~~~~~~~~~~~~~~~~~~~~~~~~~~~~~~
~~~~~~~~~~~~~~~~~~~~~~~~~~~~~~~~~~~~~~~~~~~~~~~~~~~~~~~~~~~~
~~~~~~~~~~~~~~~~~~~~~~~~~~~~~~~~~~~~~~~~~~~~~~~~~~~~~~~~~~~~
~~~~~~~~~~~~~~~~~~~~~~~~~~~~~~~~~~~~~~~~~~~~~~~~~~~~~~~~~~~~
~~~~~~~~~~~~~~~~~~~~~~~~~~~~~~~~~~~~~~~~~~~~~~~~~~~~~~~~~~~~
~~~~~~~~~~~~~~~~~~~~~~~~~~~~~~~~~~~~~~~~~~~~~~~~~~~~~~~~~~~~
~~~~~~~~~~~~~~~~~~~~~~~~~~~~~~~~~~~~~~~~~~~~~~~~~~~~~~~~~~~~
~~~~~~~~~~~~~~~~~~~~~~~~~~~~~~~~~~~~~~~~~~~~~~~~~~~~~~~~~~~~
~~~~~~~~~~~~~~~~~~~~~~~~~~~~~~~~~~~~~~~~~~~~~~~~~~~~~~~~~~~~
~~~~~~~~~~~~~~~~~~~~~~~~~~~~~~~~~~~~~~~~~~~~~~~~~~~~~~~~~~~~
------------------------------------------------------------
------------------------------------------------------------
------------------------------------------------------------
------------------------------------------------------------
------------------------------------------------------------
------------------------------------------------------------
------------------------------------------------------------
------------------------------------------------------------
------------------------------------------------------------
---------------------------ATGTGGTGTTTCCCTCATCCCCAGAAGACAGGC
CACACCCTAGTTCTGCTTGACACTGAGGGCCTGGGAGATGTAGAAAAAGGTGACAATCAG
AATGACTGCTGGATCTTTGCCCTGGCTATACTTCTGAGCAGCACCTTTGTGTACAACAGC
ATGGGACCCATCAACCAACTGGCCATTGACCAGCTCCACTATGTAACAGAACTGACAGAC
AGAATCAGATCAAGATCTTCACCTGACCAGGATGAGGTG---------------------
GAGGACTCAGATGAGTTTGTGAGATTCTTCCCGGATTTCGTGTGGGTTCTGAGGGACTTC
TCTCTAGAGCTGAAATTAAATGGGGAACCCATATCTGCAGATGAATACCTAGAGAATTCC
CTGAAGCTTAAACAGGGTACTGGTCAAAGAGATAAAGTAAAAGAATTAAATCTGCCTCAG
CTCTGTATCCATAAGTTCTTCCCAAAGAAGAAATGCTTTGTCTTTGAGCGGCCAGTTCAT
GGGAGGAAGGTTGGTCAG---ATGGAATCATTGCAGGATCAAGACCTGGACTCTGACTTT
GTGGAACAAGTGGCAGAGTTCTGCTCTTACTTGTTCAGCTCTTCCAAGGTTAAGATGCTT
TCAGGATGCATCAAGGTCAATGGACCACGACTAAAGAGTTTGGTGGTAACCTATGTGAAC
ACCATCTGCAGTGGGAGTCTGCCCTGCATAGAGAATGCCGTCCTGGCTTTGTCCCAGACA
GAGAATGCAGCTGCAGTGCAAAAGGCCATTGCCCACTATGACCAACAGATGAACCAGAAG
TTGCAGCTGCCCACAGAGACCCTCCAGGAGCTGTTGAATGTACACAGGGCCAGTGAGAAA
GAAGCCATCAAGATCTTCATGGAAAATTCCTTCAAAGATGTTAATCAAGTGTTCCTGACA
CAATTCGTGACCGAGTTAGAAACAAAGCAAGAGGAATTCCTTAAGAAGAATGAGCAGGCA
TCCTCGGATCGCTGTTTAGCTCTGCTTCAGGATATTTTCAATCCATTTGAAGAAGACGTG
AAGCAGGGGATTTATTACAAACCAGGGGGATACCATCTTTATGTCCAGAAGACACGGGAG
CTGAAGAAAAAGTACTATGATGAACCCAGGAAGGGGGTTCAGGCTGAAGAAGTTCTGCAG
AAATTTTTGCAGTCCAAGGATGATGTGACTGATACAGTTCTACAGACAGACCAGGAACTG
ACAGAAAAGGAAAAGGATAGTGAAGTTGAGGCACAAGTGGAATATGTTAAAGCTGAAGCT
GCA------------AAGACTATAGCAAAAATGCAG------------CAGGAAATGCAA
CAACAGATTGAACAGTTGCTGAAACAGAAAGAGAAGAGCCATGAGGAGCACATGAAACAG
TTGACTGAGATGATGGAGAAGGGA------------------------------------
------------------------------------------------------------
---------------
>Cricetulus griseus GBP1 XM_035438266 (Gbpb2)
~~~~~~~~~~~~~~~~~~~~~~~~~~~~~~~~~~~~~~~~~~~~~~~~~~~~~~~~~~~~
~~~~~~~~~~~~~~~~~~~~~~~~~~~~~~~~~~~~~~~~~~~~~~~~~~~~~~~~~~~~
~~~~~~~~~~~~~~~~~~~~~~~~~~~~~~~~~~~~~~~~~~~~~~~~~~~~~~~~~~~~
~~~~~~~~~~~~~~~~~~~~~~~~~~~~~~~~~~~~~~~~~~~~~~~~~~~~~~~~~~~~
~~~~~~~~~~~~~~~~~~~~~~~~~~~~~~~~~~~~~~~~~~~~~~~~~~~~~~~~~~~~
~~~~~~~~~~~~~~~~~~~~~~~~~~~~~~~~~~~~~~~~~~~~~~~~~~~~~~~~~~~~
~~~~~~~~~~~~~~~~~~~~~~~~~~~~~~~~~~~~~~~~~~~~~~~~~~~~~~~~~~~~
~~~~~~~~~~~~~~~~~~~~~~~~~~~~~~~~~~~~~~~~~~~~~~~~~~~~~~~~~~~~
~~~~~~~~~~~~~~~~~~~~~~~~~~~~~~~~~~~~~~~~~~~~~~~~~~~~~~~~~~~~
~~~~~~~~~~~~~~~~~~~~~~~~~~~~~~~~~~~~~~~~~~~~~~~~~~~~~~~~~~~~
~~~~~~~~~~~~~~~~~~~~~~~~~~~~~~~~~~~~~~~~~~~~~~~~~~~~~~~~~~~~
~~~~~~~~~~~~~~~~~~~~~~~~~~~~~~~~~~~~~~~~~~~~~~~~~~~~~~~~~~~~
~~~~~~~~~~~~~~~~~~~~~~~~~~~~~~~~~~~~~~~~~~~~~~~~~~~~~~~~~~~~
~~~~~~~~~~~~~~~~~~~~~~~~~~~~~~~~~~~~~~~~~~~~~~~~~~~~~~~~~~~~
~~~~~~~~~~~~~~~~~~~~~~~~~~~~~~~~~~~~~~~~~~~~~~~~~~~~~~~~~~~~
------------------------------------------------------------
------------------------------------------------------------
------------------------------------------------------------
------------------------------------------------------------
------------------------------------------------------------
------------------------------ATGGCCACAGAGGTCCACATGCCAGGCCCC
ATGTGCCTCATTGAGAATGTGAAAGGTCAACTGAGAGCCAACCAGGAGGCTCTGGGGATC
CTGGAGGACATCACACAGCCTGTGGTAGTGGTGGCCATCGTGGGTCTCTACCGCACAGGC
AAATCCTACCTGATGAACAAGCTGGCTGGGAAGCAAACAGGCTTCTCTCTGGGTTCCACA
GTGCAGTCTCACACCAAAGGGATCTGGATGTGGTGTGTCCCTCATCCCCAGAAGCCAGGC
CACACCCTAGTTCTGCTTGACACTGAGGGCCTGGGAGATGTAGAAAAAGGTGACAATCAG
AATGACTGCTGGATCTTTGCCCTGGCTATACTTCTAAGCAGCACCTTTGTGTACAACAGC
ATGGGACCCATCAACCAACCGGCCATTGACCAGCTCCACTATGTGACAGAACTGACAGAC
AGAATCAGATCAAGATCTTCACGTGACCAGGATGAGGTG---------------------
GAGGACTCAGATGAGTTTGTGAGATTCTTCCCAGACTTTGTGTGGGCTCTGAGGGACTTC
TCTCTAGAGCTGAAATTAAATGGGGAACCCATATCTGCAGATGAATACCTAGAGAATTCC
CTGAAGCTTAAACAGGGTATTGGTCAAAGAGATAAAGTAAAAGAACTAAATCTGCCTCAG
CTCTGTATCCATAAGTTCTTCCCAAAGAAGAAATGTTTTGTCTTTGAGCGGCCAGTGCAT
GGGAAAAAGGTTGCTCAG---ATAGAATCATTGCAGGATCAAGACCTGGATTCTGACTTC
GTGGAACAAGTGGCAGAGTTCTGTTCCTATGTGTTCAGCTGCTCCAAGGTTAAAACACTT
TCAGGAGGCATCAAGGTCAACGGAGCACGACTAAAGAGTTTGGTGGTAACCCATGTGAAC
ACCATCTGCAGTGGGAGCCTGCCCTGCATAGAGAATGCCGTCCTGGCTTTGTCCCAGACA
GAGAATGCAGCTGCAGTGCAAAAGGCCATTGCCCACTATGACCAACAGATGAGCCAGAAG
TTGCAGCTGCCCACAGAGACCCTCCAGGAGCTGATGAATCTGCACAGGGCCAGTGAGAAA
GAAGCCATCAAGATCTTCATGGATAATTCCTTCAAAGACGTTAATCAAGTGTTCATGACA
CAATTAGTGACAGAGTTAGAAACAAAGCAAGAGGAATTCCTTAAGAAGAATGAGCAGGCA
TCCTCGGATCGCTGTTTAGCTCTGCTTCAGGATATTTTCAGTCCACTAGAAGAAGATGTG
AAGCAGGGGATTTATCACAAACCAGGGGGATACCATCTTTTTATCCAGAAGACACAGGAG
CTGAAGAAAAAATACTATGAAGAACCCAGGAAGGGGGTTCAGGCTGAAGAAGTTCTTCAG
AGATTTTTGCAGTCCAAGGATGATGTGACTGATGCAATTCTACAGACAGACCAGGAGCTG
ACAGAAAAGCAAAAGGAGATTGAAGTGGAGCATATGAAA------------GCTGAAGCT
GAG------------GAGGCTACAGCAAAAATACGGGAAGAAATGCAACAGAAGATTGAA
AAGTTGCTGAAACAGAAAGAGAAGAGCCACAAGAAGCACATGAAACAGTTGACTGAGATG
ATGGAGAAGGGACAGGGCCGGATGAGAGAAATGCAACAGAGGAATGAACAGTTGCTGCAA
GAGAAAGAGAAGTGTCACGAGGAGCACATGAAACAGTTGACTGAGAAGATGGAGAAGGCA
CAGTACAGGATGAGT
>Microtus ochrogaster GBP1 XM_026784120 (Gbpb2)
~~~~~~~~~~~~~~~~~~~~~~~~~~~~~~~~~~~~~~~~~~~~~~~~~~~~~~~~~~~~
~~~~~~~~~~~~~~~~~~~~~~~~~~~~~~~~~~~~~~~~~~~~~~~~~~~~~~~~~~~~
~~~~~~~~~~~~~~~~~~~~~~~~~~~~~~~~~~~~~~~~~~~~~~~~~~~~~~~~~~~~
~~~~~~~~~~~~~~~~~~~~~~~~~~~~~~~~~~~~~~~~~~~~~~~~~~~~~~~~~~~~
~~~~~~~~~~~~~~~~~~~~~~~~~~~~~~~~~~~~~~~~~~~~~~~~~~~~~~~~~~~~
~~~~~~~~~~~~~~~~~~~~~~~~~~~~~~~~~~~~~~~~~~~~~~~~~~~~~~~~~~~~
~~~~~~~~~~~~~~~~~~~~~~~~~~~~~~~~~~~~~~~~~~~~~~~~~~~~~~~~~~~~
~~~~~~~~~~~~~~~~~~~~~~~~~~~~~~~~~~~~~~~~~~~~~~~~~~~~~~~~~~~~
~~~~~~~~~~~~~~~~~~~~~~~~~~~~~~~~~~~~~~~~~~~~~~~~~~~~~~~~~~~~
~~~~~~~~~~~~~~~~~~~~~~~~~~~~~~~~~~~~~~~~~~~~~~~~~~~~~~~~~~~~
~~~~~~~~~~~~~~~~~~~~~~~~~~~~~~~~~~~~~~~~~~~~~~~~~~~~~~~~~~~~
~~~~~~~~~~~~~~~~~~~~~~~~~~~~~~~~~~~~~~~~~~~~~~~~~~~~~~~~~~~~
~~~~~~~~~~~~~~~~~~~~~~~~~~~~~~~~~~~~~~~~~~~~~~~~~~~~~~~~~~~~
~~~~~~~~~~~~~~~~~~~~~~~~~~~~~~~~~~~~~~~~~~~~~~~~~~~~~~~~~~~~
~~~~~~~~~~~~~~~~~~~~~~~~~~~~~~~~~~~~~~~~~~~~~~~~~~~~~~~~~~~~
------------------------------------------------------------
------------------------------------------------------------
------------------------------------------------------------
------------------------------------------------------------
------------------------------------------------------------
------------------------------ATGACTTCAGAAGTTTATATGCCAAGCCCT
GTGTGCCTCATTGAGAATCTAAATGGGAAGCTGGAGGCTAACCAGGAAGCTCTAGGGATC
CTGTCTAACATCGAACAGCCTCTGGTAGTGGTAGCCATTGTGGGCTTCTACCGCACAGGC
AAATCCTACTTGATGAACAAGCTGGCTGGGAAGAAATCAGGCTTCTCTCTGGGTTCCACA
GTGCAGTCTCACACCAAGGGGATCTGGATGTGGTGTTTGCCTCATCCCCAGAAGAAAGGC
TCCACTCTAGTTCTGCTTGACACTGAGGGTCTGGGAGATGTTGAGAAAGGTGACAACCAG
AATGACTGCTGGATCTTTGCCCTGGCTATACTTCTAAGCAGCACCTTTGTGTACAACAGT
ATGGGAACCATTAACCAGCAGGCCCTGGACCAGCTGCACTATGTGACAGAGTTGACAGAC
AGAATCAGAACAAGATCCTCATCTGACCAGGATGAGGTG---------------------
GAGGACTCAGATGAGTTTGTGAGCTTCTTCCCGGACTTCGTGTGGACTCTGAGGGACTTC
ACTCTTGAGCTGAAAGTAAATGAGCATCCCATCTCCCCAGATGAATACCTAGAAAATTCC
TTGAGGCCTCTAAGTGGTACTAGCCAAAGAAAAAAAGAAAAAGAATTAAATTTGCCTCGG
CTCTGTATCCAAAAGTTCTTCCCAAAGAAGAAATGCTTTGTGTTTGAACGGCCAGTAGGT
GGGAAACAGATTAGCCAC---TTGGAATCGCTGCAGGATCAAGACCTAGAGTCAGACTTC
GTTCATCAAGTGGCAGAGTTCTGTTCCTATGTGTTCAACTGTTCAAAGGTTAAAACGCTT
TCAGGAGGCATAAGTGTCAATGGACCACGACTAGAGAGTTTGGTGATAACCTATGTCAAT
GCCATCAACAGTGGGAGTCAGCCCTGCATAGAGAATGCTGTCCTGGCTATGTCCCAGACA
GAAAATGCAGCTGCAGTGCAAAAGGCCATTGCCCACTATGACCAGCAGATGAGCCAGAAG
TTGCAGCTGCCCACAGAGACCCTCCAGGAGCTGATTGACACGCACAGGGCCAGTGAGAAA
GAAGCAATCAAGATTTTCATGAAAATTTCCTTCAAAGACATTAATCATGTGTTCCTAATA
CAACTAGAGACCTATTTAGAAACAAAGCTAGAGGAATTCCTTAAGAAGAATGTACAAGAA
TCCTCAGATCGCTGCTTAGCATTGCTTCAAGATATTTTCAGCCCACTAGAAGAAGATGTG
ACACAGGGAATTTATTCTAAACCAGGGGGATATCATCTCTTTATGCAAAAGATACATGAG
TTGAAGAAAATGTATTATGAAGAACCCAGGAAGGGGATTCAGGCTGAAAAAGTTCTGCAG
AAATTTTTGCAGTCAAAGGAAGAACTGAGTGATCCAGTTCTACAGACAGACCAGACTCTG
ACAGAAAAAGAAAAGGAGATTGAAGTGGAACATGTGAGA------------GCTGAAGCT
GCA---------------------GCAGAAATGCAGAAGGAAATGCAACAGAAGTATGAA
CTGTTGCTGCAACAGCAAGAGAATAGTCATGAGGAGCACATGAAACAGCTGACTGAGAAG
ATGGAGAAGGACCAGGCTGAGACTAGAGAAATGCAACATAATTATGAACAGTTGCTGCAA
GAGAAAGAGAAGAGTCACCAGGAGCACATGAAACAGCTGACTGAGATATTGCAGAAGGAA
CAGGCCCAGAACAAA
>Cricetulus griseus GBP1 XM_003513428 (Gbpb2)
~~~~~~~~~~~~~~~~~~~~~~~~~~~~~~~~~~~~~~~~~~~~~~~~~~~~~~~~~~~~
~~~~~~~~~~~~~~~~~~~~~~~~~~~~~~~~~~~~~~~~~~~~~~~~~~~~~~~~~~~~
~~~~~~~~~~~~~~~~~~~~~~~~~~~~~~~~~~~~~~~~~~~~~~~~~~~~~~~~~~~~
~~~~~~~~~~~~~~~~~~~~~~~~~~~~~~~~~~~~~~~~~~~~~~~~~~~~~~~~~~~~
~~~~~~~~~~~~~~~~~~~~~~~~~~~~~~~~~~~~~~~~~~~~~~~~~~~~~~~~~~~~
~~~~~~~~~~~~~~~~~~~~~~~~~~~~~~~~~~~~~~~~~~~~~~~~~~~~~~~~~~~~
~~~~~~~~~~~~~~~~~~~~~~~~~~~~~~~~~~~~~~~~~~~~~~~~~~~~~~~~~~~~
~~~~~~~~~~~~~~~~~~~~~~~~~~~~~~~~~~~~~~~~~~~~~~~~~~~~~~~~~~~~
~~~~~~~~~~~~~~~~~~~~~~~~~~~~~~~~~~~~~~~~~~~~~~~~~~~~~~~~~~~~
~~~~~~~~~~~~~~~~~~~~~~~~~~~~~~~~~~~~~~~~~~~~~~~~~~~~~~~~~~~~
~~~~~~~~~~~~~~~~~~~~~~~~~~~~~~~~~~~~~~~~~~~~~~~~~~~~~~~~~~~~
~~~~~~~~~~~~~~~~~~~~~~~~~~~~~~~~~~~~~~~~~~~~~~~~~~~~~~~~~~~~
~~~~~~~~~~~~~~~~~~~~~~~~~~~~~~~~~~~~~~~~~~~~~~~~~~~~~~~~~~~~
~~~~~~~~~~~~~~~~~~~~~~~~~~~~~~~~~~~~~~~~~~~~~~~~~~~~~~~~~~~~
~~~~~~~~~~~~~~~~~~~~~~~~~~~~~~~~~~~~~~~~~~~~~~~~~~~~~~~~~~~~
------------------------------------------------------------
------------------------------------------------------------
------------------------------------------------------------
---------------------------------------------------ATGAAATTC
AGAAAGCCTCACGTGGTTGCAGGAGGAAATAAAAAAGGCAAAACCCATGCACCTGGACTG
AGCAGCAAGAGCAGGGAGCAAGTCTACACAATGGCTGCAGAGGTCCACATGCCAGGCCCC
ATGTGCCTCATCAAGAATGTGAAAGGTCAACTGATAGCCAACCAGGAGGCTCTGGGGATC
CTGTCTGACATCACACAGCCTGTGGTGGTGGTGGCCATTGTGGGTCTCTACCGCACAGGC
AAGTCCTATCTGATGAACAAGCTGGCTGGGAAGCAAACAGGCTTCTCTCTGGGCTCCACG
GTGCAGTCTCACACCAAGGGGATCTGGATGTGGTGTGTCCCTCATCCCCAGAAGCCAGGC
CACACCCTAGTTCTGCTTGACACTGAGGGCCTAGGAGATGTCGAGAAAGGTGACAATCAG
AATGACTGCTGGATCTTTGCCCTGGCTATACTTCTAAGCAGCACCTTTGTGTACAACAGC
ATGGGAGCCATCAACCAGCAGGCCATGGACCAGCTGCACTATGTGACAGAACTGACAGAC
AGAATCAGATCAAGATCCTCACCTAAGCAGGGTGAGGTG---------------------
AAGGACTCAGATGAGTTTGTGAGCTTCTTCCCGGACTTTGTGTGGACTTTGAGGGACTTC
TCTCTCGAGCTGAAAGTAAATGGGGAATCCATCTCTGCAGATGAATACCTAGAGAATTCC
CTGAAGCTTATACAGGGTACC------AGCGAAAAAGAAAAAGAGTTTGATCTGCCTCGG
CTCTGTATCCGCAAATTCTTCCCAAAGAAGAAATGCTTTGTCTTTGAGCGGCCAGTACAT
GGGAAGAAGCTTGGCCAG---CTGGAATCGCTGCAGGATCAAGACCTGGACTCCGACTTC
ATGGGACAAGTGGCAGAGTTCTGTTCCTATGTGTTCAGCTGCTCCAAGGTTAAAACACTT
TCAGGAGGCATCAAGGTCAATGGAGCACGACTAAAGAGTTTGGTGGTAACCTATGTGAAC
ACCATCTGCAGTGGGAGTCTGCCCTGCATAGAGAATGCCGTCCTGGCTTTGTCACAGACA
GAGAATGCAAGTGCAGTGCAAAAGGCCGTTGCCAACTATGATCAGCAAATGACACAAAAG
TTGCAATTACCCACAGAATCGCTCCAGGAGATGATGAATGTGCACAGGGCCAGTGAGAAA
GAAGCCATCAAGATCTTCATGAAAAATTCCTTCAAAGATATTAATCAAGTATTCCTAACG
GAATTAGCGACCAAGTTAGAAAGAAAGCAAGGGGAATTCTATAAGAAGAATCTACAGGCT
TCCTTTGATCGATGCTCAGCTCTGCTTCAGGATATTTTCGGTCCATTAGAAGAAGAGGTG
AAGAAGGGAGTGTATTACAAACAAGGAGGTTATTGTCTTTTAAACCAGAAGATACAGATA
TTGAAGAAAAAGTACTATGAAGAACCCAGGAAAGGGTTACAGGCTGAGGAAGCTCTGCAG
AAATTTTTGCAGTCCAAGGAGGATATGATTGATTCAGTTCTACAGACAGACAAGACTCTG
ACCGAAAAGGAAAAGGAGATTGAAGTGAAGCGTGTGAAA------------GCAGAGACT
GCC------------TCAAAAATACGAGAGGAAATGCAAAAGAAGAACGACCAGTTGATG
AAAGAGAAAGAGAAGAGCTATGAGGAGCGCATGAAAAAGTTGACTGAGAAGATGGAGAAG
GAACAAGCCCAGATGAGGGCTGAGCAACAGAGGATCATGGAACACAAACTTCAGGAGCAG
GCTCAACTACTAAATAAGACCTTCCAACTGGAACGCACAATACTTGAAAATGAGATAAGG
CATCTCAATGAAAAG
>Cricetulus griseus GBP1 XM_027385979 (Gbpb2)
~~~~~~~~~~~~~~~~~~~~~~~~~~~~~~~~~~~~~~~~~~~~~~~~~~~~~~~~~~~~
~~~~~~~~~~~~~~~~~~~~~~~~~~~~~~~~~~~~~~~~~~~~~~~~~~~~~~~~~~~~
~~~~~~~~~~~~~~~~~~~~~~~~~~~~~~~~~~~~~~~~~~~~~~~~~~~~~~~~~~~~
~~~~~~~~~~~~~~~~~~~~~~~~~~~~~~~~~~~~~~~~~~~~~~~~~~~~~~~~~~~~
~~~~~~~~~~~~~~~~~~~~~~~~~~~~~~~~~~~~~~~~~~~~~~~~~~~~~~~~~~~~
~~~~~~~~~~~~~~~~~~~~~~~~~~~~~~~~~~~~~~~~~~~~~~~~~~~~~~~~~~~~
~~~~~~~~~~~~~~~~~~~~~~~~~~~~~~~~~~~~~~~~~~~~~~~~~~~~~~~~~~~~
~~~~~~~~~~~~~~~~~~~~~~~~~~~~~~~~~~~~~~~~~~~~~~~~~~~~~~~~~~~~
~~~~~~~~~~~~~~~~~~~~~~~~~~~~~~~~~~~~~~~~~~~~~~~~~~~~~~~~~~~~
~~~~~~~~~~~~~~~~~~~~~~~~~~~~~~~~~~~~~~~~~~~~~~~~~~~~~~~~~~~~
~~~~~~~~~~~~~~~~~~~~~~~~~~~~~~~~~~~~~~~~~~~~~~~~~~~~~~~~~~~~
~~~~~~~~~~~~~~~~~~~~~~~~~~~~~~~~~~~~~~~~~~~~~~~~~~~~~~~~~~~~
~~~~~~~~~~~~~~~~~~~~~~~~~~~~~~~~~~~~~~~~~~~~~~~~~~~~~~~~~~~~
~~~~~~~~~~~~~~~~~~~~~~~~~~~~~~~~~~~~~~~~~~~~~~~~~~~~~~~~~~~~
~~~~~~~~~~~~~~~~~~~~~~~~~~~~~~~~~~~~~~~~~~~~~~~~~~~~~~~~~~~~
------------------------------------------------------------
------------------------------------------------------------
------------------------------------------------------------
------------------------------------------------------------
------------------------------------------------------------
------------------------------------------------------------
------------------------------------------------------------
------------------------------------------------------------
------------------------------------------------------------
---------------------------ATGTGGTGTTTCCCTCATCCCCAGAAGACAGGC
CACACCCTAGTTCTGCTTGACACTGAGGGCCTGGGAGATGTAGAAAAAGGTGACAATCAG
AATGACTGCTGGATCTTTGCCCTGGCTATACTTCTGAGCAGCACCTTTGTGTACAACAGC
ATGGGACCCATCAACCAACTGGCCATTGACCAGCTCCACTATGTGACAGAACTGACAGAC
AGAATCAGATCAAGATCTTCACCTGACCAGGATGAGGTG---------------------
GAGGACTCAGATGAGTTTGTGAGATTCTTCCCGGATTTCGTGTGGGCTCTGAGGGACTTC
TCTCTAGAGCTGAAATTAAATGGGGAACCCATATCTGCAGATGAATACCTAGAGAATTCC
CTGAAGCTTAAACAGGGTACTGGTCAAAGAGATAAAGTAAAAGAATTAAATCTGCCTCAG
CTCTGTATCCATAAGTTCTTCCCAAAGAAGAAATGCTTTGTCTTTGAGCGGCCAGTTCAT
GGGAGGAAGGTTGGTCAG---ATGGAATCATTGCAGGATCAAGACCTGGACTCTGACTTT
GTGGAACAAGTGGCAGAGTTCTGCTCTTACTTGTTCAGCTCTTCCAAGGTTAAGATGCTT
TCAGGATGCATCAAGGTCAATGGACCACGACTAAAGAGTTTGGTGGTAACCTATGTGAAC
ACCATCTGCCTGTGGAGCCTGCCCTGCATAGAGAATGCCGTCCTGGCTTTGTCCCAGACA
GAGAATGCAGCTGCAGTGCAAAAGGCCATTGCCCACTATGACCAACAGATGAACCAGAAG
TTGCAGCTGCCCACAGAGACCCTCCAGGAGCTGTTGAATGTACACAGGGCCAGTGAGAAA
GAAGCCATCAAGATCTTCATGGAAAATTCCTTCAAAGATGTTAATCAAGTGTTCCTGACA
CAATTCGTGACCGAGTTAGAAACAAAGCAAGAGGAATTCCTTAAGAAGAATGAGCAGGCA
TCCTCGGATCGCTGTTTAGCTCTGCTTCAGGATATTTTCAATCCATTTGAAGAAGACGTG
AAGCAGGGGATTTATTACAAACCAGGGGGATACCATCTTTATGTCCAGAAGACACGGGAG
CTGAAGAAAAAGTACTATGATGAACCCAGGAAGGGGGTTCAGGTAATGATGGTTACATGT
GTGTTCTGGGGAGCCACTGACTTCATCCAGACCGCAGAGTGA------------------
------------------------------------------------------------
------------------------------------------------------------
------------------------------------------------------------
------------------------------------------------------------
------------------------------------------------------------
---------------
>Microtus ochrogaster GBP1 XM_026783891 (Gbpb2)
~~~~~~~~~~~~~~~~~~~~~~~~~~~~~~~~~~~~~~~~~~~~~~~~~~~~~~~~~~~~
~~~~~~~~~~~~~~~~~~~~~~~~~~~~~~~~~~~~~~~~~~~~~~~~~~~~~~~~~~~~
~~~~~~~~~~~~~~~~~~~~~~~~~~~~~~~~~~~~~~~~~~~~~~~~~~~~~~~~~~~~
~~~~~~~~~~~~~~~~~~~~~~~~~~~~~~~~~~~~~~~~~~~~~~~~~~~~~~~~~~~~
~~~~~~~~~~~~~~~~~~~~~~~~~~~~~~~~~~~~~~~~~~~~~~~~~~~~~~~~~~~~
~~~~~~~~~~~~~~~~~~~~~~~~~~~~~~~~~~~~~~~~~~~~~~~~~~~~~~~~~~~~
~~~~~~~~~~~~~~~~~~~~~~~~~~~~~~~~~~~~~~~~~~~~~~~~~~~~~~~~~~~~
~~~~~~~~~~~~~~~~~~~~~~~~~~~~~~~~~~~~~~~~~~~~~~~~~~~~~~~~~~~~
~~~~~~~~~~~~~~~~~~~~~~~~~~~~~~~~~~~~~~~~~~~~~~~~~~~~~~~~~~~~
~~~~~~~~~~~~~~~~~~~~~~~~~~~~~~~~~~~~~~~~~~~~~~~~~~~~~~~~~~~~
~~~~~~~~~~~~~~~~~~~~~~~~~~~~~~~~~~~~~~~~~~~~~~~~~~~~~~~~~~~~
~~~~~~~~~~~~~~~~~~~~~~~~~~~~~~~~~~~~~~~~~~~~~~~~~~~~~~~~~~~~
~~~~~~~~~~~~~~~~~~~~~~~~~~~~~~~~~~~~~~~~~~~~~~~~~~~~~~~~~~~~
~~~~~~~~~~~~~~~~~~~~~~~~~~~~~~~~~~~~~~~~~~~~~~~~~~~~~~~~~~~~
~~~~~~~~~~~~~~~~~~~~~~~~~~~~~~~~~~~~~~~~~~~~~~~~~~~~~~~~~~~~
------------------------------------------------------------
------------------------------------------------------------
------------------------------------------------------------
------------------------------------------------------------
------------------------------------------------------------
------------------------------------------------------------
------------------------------------------------------------
------------------------------------------------------------
------------------------------------------------------------
---------------------------ATGTGGTGTGTACCTCATCCCCAGAAGGCAGAC
ACCACCTTAGTTCTGCTTGACACAGAGGGCTTGGGTGATCTTGAAAAAGGTGACAACCAG
AGTGACTGCTGGATCTTTGCCCTGGCTATACTTCTCAGTAGCACCTTTGTGTACAACAGC
ATGGGAGCCATCAACCAGCAGGCCATGGACCAGTTGCACTATGTGACAGAGCTGACAGAC
AGAATCAGAACAAGATCCTCATCTGACCAGGATGAGGTG---------------------
AATGCCTCAGACGAGTTTGTGAGCTTCTTCCCGGATTTTGTGTGGGCTGTGAGGGACTTC
TCTCTTGAGCTGAAAATAAATGGAAAACCCATCTCTGCAGATGAATACCTAGAGAATAGC
CTGAGACTTATATATGGTACTGGCCAAAGAGATAAAGAAAAAGAATTAAATATGCCTAGG
CTCTGTATCCACAAGTTCTTCCCAAAGAAGAAATGCTTTGTCTTTGAGAGGCCAGCACAG
GGGAAGAAGCTTGGCCAG---CTGCAATCACTACAGGATCATGACTTGGACTCTGACTTT
GTGGAACAGGTGGCAGATTTCTGTTCCTATGTGTTCAGCTGTTCCAAGGTTAAAAGGCTT
TCAGGAGGCATCAAGGTCAATGGACCACGACTAGAGAGCTTGGTGACAACCTATATCAAC
ACCATCAACAGTGGAGGTTTGCCTTGCCTGGAGAATGCTGTTCTGGCTTTGTCCAAGACA
GAGAATGAAGCTGCAGTGCAAAAGGCCATTGCCCACTATGACCAGCAGATGAGCCAGAAG
TTGCAGCTGCCCACAGAGACCCTCCAGGAGCTGCTGGACCTGCAGAGGGCCAGTGAGAAA
GAAGCCATCAAGATCTTCATGGAGAATTCCTTCAAAGACATTAATCAAGTGTTCCTAATG
CAAGTAATGACCAGATTAGAAGCAAAGCTAGAAGAATTCTTTAAGAAGAATGCACAGGTG
TCCTCAGACCACTGTTCGGCTCTGCTTCAGGATATTTTCAGTCCTCTAGAAGAAGACTTG
AAGCACGGGATTTATTTTAAACCAGGGGGATACTTTATTTTTATGTGGAAGATACGGGAG
TTGAAGAAGAAGTACTATGAGGAACCTAGGAAGGGGGTTCAGGTAAACAAGGTTACGTGT
GTTCTAGGAAGCTTCTGA------------------------------------------
------------------------------------------------------------
------------------------------------------------------------
------------------------------------------------------------
------------------------------------------------------------
------------------------------------------------------------
---------------
>Grammomys surdaster GBP1 XM_028788126 (Gbpb1)
~~~~~~~~~~~~~~~~~~~~~~~~~~~~~~~~~~~~~~~~~~~~~~~~~~~~~~~~~~~~
~~~~~~~~~~~~~~~~~~~~~~~~~~~~~~~~~~~~~~~~~~~~~~~~~~~~~~~~~~~~
~~~~~~~~~~~~~~~~~~~~~~~~~~~~~~~~~~~~~~~~~~~~~~~~~~~~~~~~~~~~
~~~~~~~~~~~~~~~~~~~~~~~~~~~~~~~~~~~~~~~~~~~~~~~~~~~~~~~~~~~~
~~~~~~~~~~~~~~~~~~~~~~~~~~~~~~~~~~~~~~~~~~~~~~~~~~~~~~~~~~~~
~~~~~~~~~~~~~~~~~~~~~~~~~~~~~~~~~~~~~~~~~~~~~~~~~~~~~~~~~~~~
~~~~~~~~~~~~~~~~~~~~~~~~~~~~~~~~~~~~~~~~~~~~~~~~~~~~~~~~~~~~
~~~~~~~~~~~~~~~~~~~~~~~~~~~~~~~~~~~~~~~~~~~~~~~~~~~~~~~~~~~~
~~~~~~~~~~~~~~~~~~~~~~~~~~~~~~~~~~~~~~~~~~~~~~~~~~~~~~~~~~~~
~~~~~~~~~~~~~~~~~~~~~~~~~~~~~~~~~~~~~~~~~~~~~~~~~~~~~~~~~~~~
~~~~~~~~~~~~~~~~~~~~~~~~~~~~~~~~~~~~~~~~~~~~~~~~~~~~~~~~~~~~
~~~~~~~~~~~~~~~~~~~~~~~~~~~~~~~~~~~~~~~~~~~~~~~~~~~~~~~~~~~~
~~~~~~~~~~~~~~~~~~~~~~~~~~~~~~~~~~~~~~~~~~~~~~~~~~~~~~~~~~~~
~~~~~~~~~~~~~~~~~~~~~~~~~~~~~~~~~~~~~~~~~~~~~~~~~~~~~~~~~~~~
~~~~~~~~~~~~~~~~~~~~~~~~~~~~~~~~~~~~~~~~~~~~~~~~~~~~~~~~~~~~
------------------------------------------------------------
------------------------------------------------------------
------------------------------------------------------------
------------------------------------------------------------
------------------------------------------------------------
------------------------------ATGGCCTCAGAGGTCTACATGTCAGGCCCT
GTGTGCCTCATTGAGAATGTAAAGGGGCAACTGAGAGCCAAACAGGAAGCCCTGAGCTTC
CTGTCTGCTATCCAGCAGCCAGTGGTGGTGGTGGCCATTGTGGGGCTCTACCGCACAGGC
AAATCCTACCTGATGAACAGGCTGGCTGGGAAGAGATCAGGTTTCTCCCTGGGCTCCACT
GTGCAGTCTCAAACCAAGGGCGTCTGGATGTGGTGTGTGCCTCATCCCCAGAAGCCCGAC
CACACCTTAGTTCTGCTTGACACTGAGGGTCTGGGAGATGTGGAGAAAGGTGACAACCAG
AATGACTGTTGGATCTTTGCCCTGGCTATACTACTAAGCAGCACCTTTGTGTACAACAGC
ATGGGAGTCATCAACCAGCAGGCTCTGGACCAGCTGCACTATATGACAGAGCTGACAGAC
AGAATCAGAACAAGATGCTCCCCTAAGGATCATGATTTA---------------------
GAGGACTCAGATGAGTATGTGAGCTTCTTCCCAGACTTTGTGTGGAATCTGAGGGACTTC
TCTCTTGAGCTAAAAATAAATGGGCAGCCTATCTCAGCAGATGAATACCTAGAGAATTCC
CTGAAGTTTCTTCAAGGTACT------GGACAAAAAGAAAAAGATTTAAATCTGCCTCAA
GCCTGTATCCGTAAATGCTTCCCAACTAAGAAA---TTTGTCTTTGAGCGCCCAGCACCT
GGGAAGAAGCTTAGTCAG---CTAGAATCTCTGCAGGATCAAGACCTGGACTCTGACTTC
GTGGAACAAGTGGCAGAGTTCTGTTCCTATGTGTTCAGGTCTTCCAAGGTTAAAACCATT
TCAGGAGGCCTCAGGGTCAATGGACGACGACTAAAGTGTTTGGTGACAACCTATGTGGAA
GCCATCAGCAGTGGGTCTATGCCCTGCATGGAGAGTGCTGTCCTGGCTTTAGCCCAGACA
GAGAATTCAGCTGCAGTGAAAAAGGCCATCGCCCACTATGACCAGCAGATGGGCCAGAGT
GTGAAGCTCCCCACAGAGATGCTCCAGGAGCTGCTGGACCTGCACAAGACCTGTGAGAAA
GAAGCCATCAAGATCTTCACGGAAAATTCCTTCAAAGATGTTAATCAAGTGTTCCTAACA
GAGTTGAAGAGGAAATTAGAGAGAAAGCAAGGGGAAATTTGTAAGAAGAATGAAGAAGCA
TCCTCAGACCGATGCTCAGCTCTACTTCAGGATATTTTCGGTCCACTAGAAGAAGATGTG
AAGCAGGGTGTTTATTGCAAATCCCGTGGTTACTGTCTTTTTAACCAAAAGATACAGCAG
TTGAAGAAAAAGTACTATGAAGAATCTGGGAAGGGGGTGCAGGCTGAAGAAGCTCTCAAA
AACTATTTGCAGTCAAGAGAGGATATAATAGATGCAATTCTACAGACAGACCAAAGTATG
ACAGAAAAGGAAAAGGAGATTGAAGTGGAGCATGTGAAA------------GCTGAAGCT
ACA------------GAGAGAGCCTGGAAACTGCTGGAGGAAACTCAAAGGAAGAATGAA
CAGCTGATGGAACAGAAGGAGCAGAGACACCAGGAGCACATGAGACAGCTGACTCAGAAT
AAGGAGGAGGAACGGGCACAGCTTAAGGAAGAGTACCAGAGGGCCCTTGAGCATAAAATT
CGGGAAGAGAAGAAAATCCAGCAGGAGTGTGAAAGACTTGAAGAAGAGAATAAGCATCTC
CGGGAGAAGGAAGCC
>Grammomys surdaster GBP1 XM_028788129 (Gbpb1)
~~~~~~~~~~~~~~~~~~~~~~~~~~~~~~~~~~~~~~~~~~~~~~~~~~~~~~~~~~~~
~~~~~~~~~~~~~~~~~~~~~~~~~~~~~~~~~~~~~~~~~~~~~~~~~~~~~~~~~~~~
~~~~~~~~~~~~~~~~~~~~~~~~~~~~~~~~~~~~~~~~~~~~~~~~~~~~~~~~~~~~
~~~~~~~~~~~~~~~~~~~~~~~~~~~~~~~~~~~~~~~~~~~~~~~~~~~~~~~~~~~~
~~~~~~~~~~~~~~~~~~~~~~~~~~~~~~~~~~~~~~~~~~~~~~~~~~~~~~~~~~~~
~~~~~~~~~~~~~~~~~~~~~~~~~~~~~~~~~~~~~~~~~~~~~~~~~~~~~~~~~~~~
~~~~~~~~~~~~~~~~~~~~~~~~~~~~~~~~~~~~~~~~~~~~~~~~~~~~~~~~~~~~
~~~~~~~~~~~~~~~~~~~~~~~~~~~~~~~~~~~~~~~~~~~~~~~~~~~~~~~~~~~~
~~~~~~~~~~~~~~~~~~~~~~~~~~~~~~~~~~~~~~~~~~~~~~~~~~~~~~~~~~~~
~~~~~~~~~~~~~~~~~~~~~~~~~~~~~~~~~~~~~~~~~~~~~~~~~~~~~~~~~~~~
~~~~~~~~~~~~~~~~~~~~~~~~~~~~~~~~~~~~~~~~~~~~~~~~~~~~~~~~~~~~
~~~~~~~~~~~~~~~~~~~~~~~~~~~~~~~~~~~~~~~~~~~~~~~~~~~~~~~~~~~~
~~~~~~~~~~~~~~~~~~~~~~~~~~~~~~~~~~~~~~~~~~~~~~~~~~~~~~~~~~~~
~~~~~~~~~~~~~~~~~~~~~~~~~~~~~~~~~~~~~~~~~~~~~~~~~~~~~~~~~~~~
~~~~~~~~~~~~~~~~~~~~~~~~~~~~~~~~~~~~~~~~~~~~~~~~~~~~~~~~~~~~
------------------------------------------------------------
------------------------------------------------------------
------------------------------------------------------------
------------------------------------------------------------
------------------------------------------------------------
------------------------------ATGGCATCAGAGAACAACATGCCAAACCCT
ATATGCCTGATTGAGAATGTGAAAGGACAACTGACAGCTAACCAGGAAGCCCTGAGCATC
CTGTCTGCTATCCAGCAGCCAGTGGTGGTGGTGGCCATTGTGGGGCTCTACCGCACAGGC
AAATCCTACCTGATGAACAGGCTGGCTGGGAAGAGATCAGGTTTCTCTCTGGGCTCCACT
GTGCAGTCTCAAACCAAGGGCATCTGGATGTGGTGTGTGCCTCATTCCCAGAAGTCTGAC
CACACCGTAGTTCTGCTTGACACTGAGGGCCTGGGAGATGTGGAGAAAGGTGACAACCAG
AATGACTGTTGGATCTTTGCCCTGGCTATACTTCTAAGCAGCACCTTTGTGTACAACAGC
ATGGGAGCCATCAACCAGCAGGCCCTGGACCAGCTGCACTATGTGACAGAGCTGACAGAC
AGAATCAGAACAAGATGCTCCCCTGACCATCATGATTTA---------------------
GAGGACTCAGATGAGTTTGTGAGCTTCTTCCCAGACTTTGTGTGGATTCTGAGGGACTTC
TCTCTTGAGCTAAAGATAAATGGGCAGCCTATCTCAGCAGATGAATACCTAGAGAATTCC
CTGAAGTTTCTTCAAGGTACT------GGACAAAAAGAAAAAGATTTAAATCTGCCTCGA
GCTTGTATCCGTAAATTCTTCCCAACTAAGAAATGCTTTGTCTTTGAGCGCCCAGCACCC
GGGAAGAAGCTTAGCCAG---CTGGAATCGCTGCAGGATCAAGACCTGGACTCTGACTTC
TTGGAACAAGTGGCAGAGTTCTGTTCCTATGTGTTTAGTTCTTCCAAGGTTAAAACCATT
TCAGGAGGCCTCAGAGTCAATGGACCGCGACTAAAGAGTTTGGTGACAACCTATGTGGAC
ACCATCAGCAGTGGGTCTATGCCCTGCATGGAGAGTGCTGCCCTGGCATTGGCCCAGACA
GAGAATTCAGCTGCAGTGCAAAAGGCCATCACCCACTATGACCAGCAGATGGGCCAGAGT
GTCAAGCTCCCCACAGAGACACTCCAGGAGCTGCTGGACCTGCACAAGACCTGTGAGAAA
GAAGCCATCAAGATCTTCATGGAAAATTCCTTCAAAGATGTTAATCAAGTGTTCCTAGCA
GAATTGGAAAGGAAATTAGAGAGAAAGCAAGGGGAAATTTGTAAGAAGAATCAAGAAGCA
TCCTCAGATCGATGCTCAGCTCTACTTCAGGATATTTTTGGTCCACTAGAGGAAGATGTG
AAACAGGGTGTTTATTACAAACCACGTGGTTACTGTCTTTTTAACCAGAAGATACAGCAA
TTGAAGAAAAAGTACTATGAAGAACCTGGGAAGGGGGTGCAGGCTGAAGAAGCTCTCAAA
AACTATTTGCAGTCAAGAGAGGATATAATAGATGCAATTCTACAGACAGACCAAAGTATG
ACAGAAAAGGAAAAGGAGATTGAAGTGGAGCGTGTGAAA------------GCTGAAGCT
GCA------------GAGAGAGCCTGGAAACTGGTGGAGGAAACTCAAAGGAAGAATGAG
CAGCTGATGGAGCAGAAGGAGCAGAGACACCAGGAGCACGTGAGACAGCTGACTCAGAAG
AAGGAGGAGGAACGGGCTCAGCTGAAGGAGGAGTACCAGAGGGCCCTTGAGCATAAAATT
CGGGAAGAGAAGAAAATCCGAAAGGAGTGTGAAAGGCTTCAAGAAGAAAATGAGGTTCTC
CAGAAGGAAGCCAGG
>Arvicanthis niloticus GBP1 XM_034500843 (Gbpb1)
~~~~~~~~~~~~~~~~~~~~~~~~~~~~~~~~~~~~~~~~~~~~~~~~~~~~~~~~~~~~
~~~~~~~~~~~~~~~~~~~~~~~~~~~~~~~~~~~~~~~~~~~~~~~~~~~~~~~~~~~~
~~~~~~~~~~~~~~~~~~~~~~~~~~~~~~~~~~~~~~~~~~~~~~~~~~~~~~~~~~~~
~~~~~~~~~~~~~~~~~~~~~~~~~~~~~~~~~~~~~~~~~~~~~~~~~~~~~~~~~~~~
~~~~~~~~~~~~~~~~~~~~~~~~~~~~~~~~~~~~~~~~~~~~~~~~~~~~~~~~~~~~
~~~~~~~~~~~~~~~~~~~~~~~~~~~~~~~~~~~~~~~~~~~~~~~~~~~~~~~~~~~~
~~~~~~~~~~~~~~~~~~~~~~~~~~~~~~~~~~~~~~~~~~~~~~~~~~~~~~~~~~~~
~~~~~~~~~~~~~~~~~~~~~~~~~~~~~~~~~~~~~~~~~~~~~~~~~~~~~~~~~~~~
~~~~~~~~~~~~~~~~~~~~~~~~~~~~~~~~~~~~~~~~~~~~~~~~~~~~~~~~~~~~
~~~~~~~~~~~~~~~~~~~~~~~~~~~~~~~~~~~~~~~~~~~~~~~~~~~~~~~~~~~~
~~~~~~~~~~~~~~~~~~~~~~~~~~~~~~~~~~~~~~~~~~~~~~~~~~~~~~~~~~~~
~~~~~~~~~~~~~~~~~~~~~~~~~~~~~~~~~~~~~~~~~~~~~~~~~~~~~~~~~~~~
~~~~~~~~~~~~~~~~~~~~~~~~~~~~~~~~~~~~~~~~~~~~~~~~~~~~~~~~~~~~
~~~~~~~~~~~~~~~~~~~~~~~~~~~~~~~~~~~~~~~~~~~~~~~~~~~~~~~~~~~~
~~~~~~~~~~~~~~~~~~~~~~~~~~~~~~~~~~~~~~~~~~~~~~~~~~~~~~~~~~~~
------------------------------------------------------------
------------------------------------------------------------
------------------------------------------------------------
------------------------------------------------------------
------------------------------------------------------------
------------------------------ATGGCATCAGAGGACCACATGCCAGGCCCT
ATCTGCCTCATTGAGAATGTGAAAGGGCAACTGAGAGCCAACCAGGATGCCCTGAGCATC
CTGTCTGATATCCAGCAGCCTTTGGTGGTGGTGGCCATTGTGGGCCTCTACCGCACAGGC
AAATCCTACCTGATGAACAGGCTGGCTGGGAAGACATCAGGCTTCTCCGTGGGCTCCACT
GTGCAGTCTCAAACCAAGGGCATCTGGATGTGGTGTGTGCCTCATCCCAAGAAGCTTGAC
CACACCCTAGTTCTGCTTGACACTGAGGGCCTGGGAGATGTGGAGAAAGGTGACAACCAG
AATGACTGTTGGATCTTTGCCCTGGCTATACTACTAAGCAGCACCTTTGTCTACAATAGC
ATGGGGACCATCAACCAGCAGGCCATGGACCAACTGCACTATGTGACAGAGCTGACAGAC
AGAATCAGAACAAGATGCTCCCCTGACCACCATGATTTA---------------------
GAGGACTCAGATGAATTTGTGAGCTTCTTCCCAGACTTTGTGTGGAGTCTGAGGGACTTC
TCTCTTGAGCTGAAAATAAATGAGCAATCTGTCTCAGCAGATGAATACCTAGAGAATTCC
CTGAAGCTTCTTCAAGGTCCT------GGCCAAAAAGAAAAAGATATAAATCTGCCTCGA
ATCTGTATCCGTAAATTCTTCCCAAAAAAGAAATGCTTTGTCTTTGAGCGCCCGGCATCC
GGGAAGAAGCTTAGCCAG---CTGGAATCACTGCAGGATGAAGACCTGGAGTCTGATTTC
GTGGAACAAGTGAAGGAGTTCTGTTCCTATGTGTTCACATCTTCCAAGGTTAAAACAATT
TCAGGAGGCCTCAGGGTCAATGGACCACGACTAAAGAGTTTGGTGACAACCTATGTGGAC
ACCATCAGCAGTGGGTCTGTGCCCTGCATGGAGAATGCTGCCCTGGCTTTGGCCCAGATA
GAGAATTCAGCAGCAGTGCAAAAGGCCATCACCCACTATGACCAGCAGATGAGCCAGAGT
GTGCAGCTCCCCACAGAGACCCTCCAGGAGCTGCTGGACCTGCACAGGACCTGTGAAAGA
GAAGCCATCAAGATCTTCATGGAAAATTCCTTCAAAGATGTTAATCAAGTGTTCCTAACA
GAATTGGAGATGAAATTAGAAAGAGAGCAAGGGGAATATTATAAGAAGAATCTAGAGGCT
TCCTCAGATCTATGCTCGGCTCTGCTTCAGGATATTTTCGGTCCACTAGAAGAAGAGGTG
AAGCAGGGTGTTTATTACAAACCACGCGGTTACTGTCTTTTTAACCAGAAGATACAGCAG
TTGAAGAAAAAGTACTATGAAGAACCTGGGAAGGGGGTACAGGCTGAAGAAGCTCTCAAG
AAATATTTGCAGACAAAGGAGGATATAATAGATGCAATTCTACAGACAGACCAAAGTATG
ACAGAAAAGGAAAAGGAGATTGAAGTGGAGCGTGTGAAA------------GCTGAAGCT
TCG------------AAGAGAGCCTCAGAACTGCTGGAGGAAATGAGAAAGAAGAATGAG
CAGTTGATGGAACAGAAGGAGCAGAGACACCAGGAGCACATGAAACAGTTGATGGAGAAG
ATGGAGAAGGAACGGGAGCAGCTGAAGGAGGAGTACCAGAGGGCCCTTGAGCACAAAATT
CAGGAAGAGAAGAAAATCCGGCAGGAGTGTCAAAGACTTCAAAAAGAGAATGAGTATTTC
CGGGAGAAGGAAGCC
>Grammomys surdaster GBP1 XM_028788145 (Gbpb1)
~~~~~~~~~~~~~~~~~~~~~~~~~~~~~~~~~~~~~~~~~~~~~~~~~~~~~~~~~~~~
~~~~~~~~~~~~~~~~~~~~~~~~~~~~~~~~~~~~~~~~~~~~~~~~~~~~~~~~~~~~
~~~~~~~~~~~~~~~~~~~~~~~~~~~~~~~~~~~~~~~~~~~~~~~~~~~~~~~~~~~~
~~~~~~~~~~~~~~~~~~~~~~~~~~~~~~~~~~~~~~~~~~~~~~~~~~~~~~~~~~~~
~~~~~~~~~~~~~~~~~~~~~~~~~~~~~~~~~~~~~~~~~~~~~~~~~~~~~~~~~~~~
~~~~~~~~~~~~~~~~~~~~~~~~~~~~~~~~~~~~~~~~~~~~~~~~~~~~~~~~~~~~
~~~~~~~~~~~~~~~~~~~~~~~~~~~~~~~~~~~~~~~~~~~~~~~~~~~~~~~~~~~~
~~~~~~~~~~~~~~~~~~~~~~~~~~~~~~~~~~~~~~~~~~~~~~~~~~~~~~~~~~~~
~~~~~~~~~~~~~~~~~~~~~~~~~~~~~~~~~~~~~~~~~~~~~~~~~~~~~~~~~~~~
~~~~~~~~~~~~~~~~~~~~~~~~~~~~~~~~~~~~~~~~~~~~~~~~~~~~~~~~~~~~
~~~~~~~~~~~~~~~~~~~~~~~~~~~~~~~~~~~~~~~~~~~~~~~~~~~~~~~~~~~~
~~~~~~~~~~~~~~~~~~~~~~~~~~~~~~~~~~~~~~~~~~~~~~~~~~~~~~~~~~~~
~~~~~~~~~~~~~~~~~~~~~~~~~~~~~~~~~~~~~~~~~~~~~~~~~~~~~~~~~~~~
~~~~~~~~~~~~~~~~~~~~~~~~~~~~~~~~~~~~~~~~~~~~~~~~~~~~~~~~~~~~
~~~~~~~~~~~~~~~~~~~~~~~~~~~~~~~~~~~~~~~~~~~~~~~~~~~~~~~~~~~~
------------------------------------------------------------
------------------------------------------------------------
------------------------------------------------------------
------------------------------------------------------------
------------------------------------------------------------
------------------------------ATGGCATCAGAGAACAACATGCCAAGCCCT
ATCTGCCTCATTGAGAATGTGAAAGGACAACTGACAGCTAACCAGAAAGCCCTGGAGATC
CTGTCTGCCATCACACAGCCTGTGGTGGTGGTGGCCATTGTGGGGCTCTACCGCACAGGC
AAATCCTACCTGATGAACAGGCTGGCTGGGAAGAGATCAGGTTTCTCTGTGGGCTCCACT
GTGCAGTCTGAAACCAAGGGCATCTGGATGTGGTGTGTGCCTCATCCCAAGAAGCTTGAT
CACACCTTAGTTCTACTTGACACTGAGGGCTTGGGAGATGTGGAGAAAGGTGACAACCAG
AATGACTGTTGGATCTTTGCCCTGGCTATACTACTAAGCAGCACCTTTGTGTACAATAGC
ATGGGAGCCATCAACCAGCAGGTCATGGACCAGCTGCACTATGTGACAGAGATGACACAC
AGAATCAGAACAAGATGCTCCCCTAAGGATCATGATTTA---------------------
GAGGACTCAGATGAGTATGTGAGCTTCTTCCCAGACTTTGTGTGGAGTCTGAGGGACTTC
TCTCTTGAGCTGAAAATACATGGGCAGCCTATCTCAGCAGATGAATATTTAGAGAATTCC
CTGAAGCTTCTTAAAGGTACT------GGACAAAATGAAAAAGATCTAAATCTGCCTCGA
ATCTGTATCCGTAAATTCTTCCCAACTAAGAAATGCTTTGTCTTTGAGCGCCCTGCACTC
GGGAAGAAGCTTAACCAG---CTGGAATCACTGCAGGACCAAGACCTGGACCCTGACTTC
GTGGAACAAGTGGCAGAGTTCTGTTCCTATGTGTTCAGGTCTTCCAAGGTTAAAACCATT
TCAGGAGGCCTCAGGGTCAACGGACGACGACTAAAGAGTTTGGTGACAACCTATGTCGAT
GCCATCAGCAGTGGGTCTATACCCTGCATGGAGAGTGCTGTCCTGGCTTTGGCCCAGATA
GAGAATTCAGCTGCAATGCAAAGGGCCATTGCTCACTATGACGAGCAGATGGGTCAGAGT
GTGAAGCTCCCCACAGAGACGCTCCAGAAGCTGCTGGACATGCACAGGACCTATGAGAAA
GAAGCCACCAAGATCTTCATCGAAAATTCCTTCAAAGATGATAATCAAGTGTTCCTAACA
AAATTGGAGATGAAATTAGAACAAGAGCAAAAGGAATTCTGTAAGAAGAATCAAGAAGCA
TCCTCAGATCGATGCTCAGCTCTGCTTCGGGATATTTTCGGTCCACTAGAGGAAGATGTG
AAGCAGGGTGTTTTTTACAAACCACGTGGTTACTGTCTTTTTAACCAGAAGATACAGGAG
TTAAAGAAAAAGTACTATGAAGAACCTGGGAAGGGGGTGCAGGCTGAAGAAGCTCTCAAA
AACTATTTTCAGTCAAAAGAGGATATAATAGATGCAATTCTACGGGCAGACCAAGCTATG
ACAGAAAGGGAAAAGGAGATTGAAGTGGAGCGTGTGAAA------------GCTGAAGCT
GCA------------GAGAATGCCTCAAAACTGCTGGAGAAAATGCGAAAGAAGAATGAG
CAGTTTATGGAACAGAAGGAGCAGAGATATCAGGAGCACATAAAACAGTTGACTGAGAAG
ATGGAGAAGGAACGGGCACACATGGAGGAGGAGTTTCAGAGGGCCCTTGAGCACAAATCT
CAGGAAGAGAAGAAAATCCAGCAGGAGTATGAAAGACTTGAAGAAGAGAATAAGCATCTC
CGGGAGAAGGAAGCC
>Mastomys coucha GBP1 XM_031339220 (Gbpb1)
~~~~~~~~~~~~~~~~~~~~~~~~~~~~~~~~~~~~~~~~~~~~~~~~~~~~~~~~~~~~
~~~~~~~~~~~~~~~~~~~~~~~~~~~~~~~~~~~~~~~~~~~~~~~~~~~~~~~~~~~~
~~~~~~~~~~~~~~~~~~~~~~~~~~~~~~~~~~~~~~~~~~~~~~~~~~~~~~~~~~~~
~~~~~~~~~~~~~~~~~~~~~~~~~~~~~~~~~~~~~~~~~~~~~~~~~~~~~~~~~~~~
~~~~~~~~~~~~~~~~~~~~~~~~~~~~~~~~~~~~~~~~~~~~~~~~~~~~~~~~~~~~
~~~~~~~~~~~~~~~~~~~~~~~~~~~~~~~~~~~~~~~~~~~~~~~~~~~~~~~~~~~~
~~~~~~~~~~~~~~~~~~~~~~~~~~~~~~~~~~~~~~~~~~~~~~~~~~~~~~~~~~~~
~~~~~~~~~~~~~~~~~~~~~~~~~~~~~~~~~~~~~~~~~~~~~~~~~~~~~~~~~~~~
~~~~~~~~~~~~~~~~~~~~~~~~~~~~~~~~~~~~~~~~~~~~~~~~~~~~~~~~~~~~
~~~~~~~~~~~~~~~~~~~~~~~~~~~~~~~~~~~~~~~~~~~~~~~~~~~~~~~~~~~~
~~~~~~~~~~~~~~~~~~~~~~~~~~~~~~~~~~~~~~~~~~~~~~~~~~~~~~~~~~~~
~~~~~~~~~~~~~~~~~~~~~~~~~~~~~~~~~~~~~~~~~~~~~~~~~~~~~~~~~~~~
~~~~~~~~~~~~~~~~~~~~~~~~~~~~~~~~~~~~~~~~~~~~~~~~~~~~~~~~~~~~
~~~~~~~~~~~~~~~~~~~~~~~~~~~~~~~~~~~~~~~~~~~~~~~~~~~~~~~~~~~~
~~~~~~~~~~~~~~~~~~~~~~~~~~~~~~~~~~~~~~~~~~~~~~~~~~~~~~~~~~~~
------------------------------------------------------------
------------------------------------------------------------
------------------------------------------------------------
------------------------------------------------------------
------------------------------------------------------------
------------------------------ATGGCCTCAGAGGACATCATGCCAGCTCCT
GTCTGCCTCATTGAGAATGTGAAAGGGCAGCTGAGAGCCAACCAGGAGGCCCTGAGCATC
CTCTCTGCTATCCAGCAGCCAGTGGTGGTGGTGGCCATTGTGGGCCTCTACCGCACAGGC
AAATCCTACCTGATGAATAAGCTGGCTGGCAGGAATACAGGTTTCTCCCTGGGCTCCACT
GTGCAGTCTCAAACCAAGGGCATCTGGATATGGTGTGTGCCCCATCCCAAAAAGCCAGGC
CACACCCTAGTTCTACTTGACACCGAGGGCCTGGGAGATGTGGAGAAAGGTGACAACCAG
AATGACTGCTGGATCTTTGCCCTGGCTATACTTCTAAGCAGCACCTTTGTCTACAACAGC
ATGGGTGCCATCAATCAGCAGGCCCTGGACCAGCTGCACTATGTGACAGAGTTGACAGAC
AGAATCAGAACAAGATGCTCCCCTGACCATCAAGATTTG---------------------
GAGGACTCAGATGAATATGTGAGCTTCTTCCCAGACTTTGTGTGGACTCTGAGAGACTTC
TCTCTTGAGCTGAAAATAAATGGGCAACCTATCTCAGCAGATGAATACCTAGAGAATTCT
CTGAAGCTTCTTCAAGGTACTGGCCAGAAAGAAAAAGAAGAAAAATTAAACCTGCCTCGG
CTCTGTATCCGTAAATTCTTCCCAACGAAGAAATGCTTCATTTTTGAGCGCCCGGCACCC
GGGAAGAAACTTGGCCAG---CTGGAATCGCTGCAGGATGGAGATCTGGACTCTGACTTC
GTGGAACAAGTAGCAGAGTTCTGTTCCTATGTGTTCAGGTCTTCCATGGTTAAAACAATT
TCAGGAGGCCTCAAGGTCAATGGACCACGACTAAAGAGTTTGGTGACAACCTATGTGAAC
ACCATCAGCAATGGGTCTCTGCCCTGCATGGAGAGTGCTGTCCTGGCTTTGGCAGAAATA
GAGAACTCATCAGCACTGCAAAAGGCCATTGCCCACTATGACCAGCACATGAGCCAGAGG
GTGCAGCTGCCCACAGAGACCCTCCAGGAGCTGCTGGACCTGCACAGGACCTGTGAGAGG
GAAGCCATCAAGATATTCATGGAAAATTCCTTCAGAGATGTTACTAAAGTGTTCCTAACA
AAATTAGAGACAGAATTGGAAAGAAAGCAAGGGGAATTCTGTAAAAGGAATCAAGAGGCA
TCCTCAGATCACTGTTCAGCTCTGCTTCAGGATATTTTCGGTCCACTCGAAGAAGACGTG
AAGCAGGGTGTTTATTGTAAACCAAGGGGTTACTGTCTTTTTAACCAGAAGATGCAAGAG
TTGAAGAAAAAGTACTATGAGGAACCTGGGAAGGGGGTGCAGGCTGAAGAAGCTCTCAAG
AAATTCTTGCAGACAAAGGAGGATATAATAGATGCAATTCTACAGACAGACCAGAGTCTG
ACAGAAAAGGAAAAGGAGATTGAAGTGGAGCGTGTGAAA------------GCTGAAGCT
GCG------------GAGAATGCCTCCAAACTAATGGAGGAAATGCGAAAGAAGAATGAC
CAGTTGATGGAACAGAAAGAGCAGAGGCACCAGGAGCACATGAAACAGTTGATGGAGAAG
ATGGAAAGAGAACAGGCACAGTTGAGGGAGGAGCAACGGAGAGCCATTGAGCACAAAATT
CAGGAAGAGAAGAAAATCCAGCAGGAGTGTGAAAGACTTAAAGAAAAGTGTAAAGACCTC
CAGGAGAAGGTGGAA
>Grammomys surdaster GBP1 XM_028788141 (Gbpb1)
~~~~~~~~~~~~~~~~~~~~~~~~~~~~~~~~~~~~~~~~~~~~~~~~~~~~~~~~~~~~
~~~~~~~~~~~~~~~~~~~~~~~~~~~~~~~~~~~~~~~~~~~~~~~~~~~~~~~~~~~~
~~~~~~~~~~~~~~~~~~~~~~~~~~~~~~~~~~~~~~~~~~~~~~~~~~~~~~~~~~~~
~~~~~~~~~~~~~~~~~~~~~~~~~~~~~~~~~~~~~~~~~~~~~~~~~~~~~~~~~~~~
~~~~~~~~~~~~~~~~~~~~~~~~~~~~~~~~~~~~~~~~~~~~~~~~~~~~~~~~~~~~
~~~~~~~~~~~~~~~~~~~~~~~~~~~~~~~~~~~~~~~~~~~~~~~~~~~~~~~~~~~~
~~~~~~~~~~~~~~~~~~~~~~~~~~~~~~~~~~~~~~~~~~~~~~~~~~~~~~~~~~~~
~~~~~~~~~~~~~~~~~~~~~~~~~~~~~~~~~~~~~~~~~~~~~~~~~~~~~~~~~~~~
~~~~~~~~~~~~~~~~~~~~~~~~~~~~~~~~~~~~~~~~~~~~~~~~~~~~~~~~~~~~
~~~~~~~~~~~~~~~~~~~~~~~~~~~~~~~~~~~~~~~~~~~~~~~~~~~~~~~~~~~~
~~~~~~~~~~~~~~~~~~~~~~~~~~~~~~~~~~~~~~~~~~~~~~~~~~~~~~~~~~~~
~~~~~~~~~~~~~~~~~~~~~~~~~~~~~~~~~~~~~~~~~~~~~~~~~~~~~~~~~~~~
~~~~~~~~~~~~~~~~~~~~~~~~~~~~~~~~~~~~~~~~~~~~~~~~~~~~~~~~~~~~
~~~~~~~~~~~~~~~~~~~~~~~~~~~~~~~~~~~~~~~~~~~~~~~~~~~~~~~~~~~~
~~~~~~~~~~~~~~~~~~~~~~~~~~~~~~~~~~~~~~~~~~~~~~~~~~~~~~~~~~~~
------------------------------------------------------------
------------------------------------------------------------
------------------------------------------------------------
------------------------------------------------------------
------------------------------------------------------------
------------------------------ATGGCCGAAGAGGTTCACATGTCAGGCCCT
ATCTGCCTCATTGAGAATGTGAAAGGACAACTGACAGCCAACCAGGAAGCTCTGAGCATC
CTGTCTGATATCCAGCAGCCAGTGGTGGTGGTGGCCATTGTGGGGCTCTACTGCACAGGC
AAATCCTACCTGATGAACAGGCTGGCTGGGAAGAGATCAGGTTTCTCTTTGGGCTGCACA
GTGCAGGCTAAAACCAAGGGCATCTGGATGTGGTGTATGCCTCATCCCCAGAAGCCAGAC
CATACCCTAGTTCTGCTTGACACTGAGGGCCTGGGAGATGTTGAGAAAGGTGACAACCAG
AATGACTGTTGGATCTTTTCCCTGGCTATACTTTTAAGTAGTACCTTTGTCTACAACAGC
ATAGGAACCATCAACCAGCAGGCCCTGGACCAGCTGCACTATGTGACAGAGCTGACACAC
AGAATCAGAAAAAGATCCCCTTGTGACCAGGATGAGGTG---------------------
GGGGACTCAGATGAGTTTGTGGGCTTCTTTCCAGACTTTGTGTGGACTCTGAGAGACTTC
TCTTTTGAGCTCAAAGTAAATGGGCTACCTATCTCGGCAGATGAATACCTAGAGAATTCC
CTGAAGCTTCTTCAAGGTACTGGACAAAAAGAAAGAGAAAAACAGTTGAATCTGCCTAGG
ATCTGTATCTGTAAGTTCTTTCCAAAGCAGAAATGCTTTGTCTTTGAGCGCCCGGCACCC
GGGAAGAAGCTTAACCAG---CTGGAATCGCTGCAGGATCAAGACCTGGACCCTGACTTT
GTGGAACAAGTGGCAGAGTTCTGTTCCTATGTGTTCAGGTCTTCCAAGGTTAAAACCATT
TCAGGAGGCCTCAGGGTCAATGGACCACGACTAAAGAGTTTGGTGACAACCTATGTGGAC
GCCATCAGAAGTGGGTCTATACCCTGCATGGAGAGTGCTGTCCTGGCTTTGGCCCAGACA
GAGAATTCAGCTGCAGTGCAAAAGGCCATCGCCCACTATGACCAGCAGATGGGTCAGAGT
GTAAAGCTCCCCACAGAGTCCCTCCAGGAGCTGCTGGACCTGCACAGGACCTGTGAGAAA
GAGGCCATCAAGATCTTCACGGAAAATTCCTTCAAACATTTTAATCAAGTGTTTCTGAAG
GAATTAGTGACTGTGTTGGAGACAAAGCGAGAGGAATTTTGTAAGAAGAATCTACAGGCT
TCCTCAGCTCACTGCTTGGCTCTGCTTCAGGATCTTTTCAGTCCACTAGATGAAGATATA
AAACAGGGGACTTATTCTAATCCAGGGGGATACTGTGTTTTTATGAGAAGGATAAAGGAG
TTGAAGAAAAATTACTATGAGGAACCCAAGAAGGGGGTTCTGGTTGAAGAAGTTCTCCAG
AAATTTTTGCAGCCCAAGGAGGATTTGGCTGATGCAATTCTACAGATAGACCAAATTCTG
AGAGAAAAGGCAAAGGAGATTGATGTGGAGCATGTGAAA------------GCTGAAGCT
GCA------------CATAGTATATCAAAAATACTGGAGGAAATAAAAAAACAGAGTGAC
CAGCTGATGGAAGAAAAGGAGAAGTTTTACCAGGAGCTTGTGCAAGAATTATTTGAGAAG
ATGGAGAAGGAACAGGCCCAGCTGTGGGTGGAGCAACAGAGGGCCATTGACAAACAACAT
AATTGTACCACTGTTGGTCAAAGACCAGCTTCACCATTCAGGGTAAACTGA---------
---------------
>Mastomys coucha GBP1 XM_031342168 (Gbpb1)
~~~~~~~~~~~~~~~~~~~~~~~~~~~~~~~~~~~~~~~~~~~~~~~~~~~~~~~~~~~~
~~~~~~~~~~~~~~~~~~~~~~~~~~~~~~~~~~~~~~~~~~~~~~~~~~~~~~~~~~~~
~~~~~~~~~~~~~~~~~~~~~~~~~~~~~~~~~~~~~~~~~~~~~~~~~~~~~~~~~~~~
~~~~~~~~~~~~~~~~~~~~~~~~~~~~~~~~~~~~~~~~~~~~~~~~~~~~~~~~~~~~
~~~~~~~~~~~~~~~~~~~~~~~~~~~~~~~~~~~~~~~~~~~~~~~~~~~~~~~~~~~~
~~~~~~~~~~~~~~~~~~~~~~~~~~~~~~~~~~~~~~~~~~~~~~~~~~~~~~~~~~~~
~~~~~~~~~~~~~~~~~~~~~~~~~~~~~~~~~~~~~~~~~~~~~~~~~~~~~~~~~~~~
~~~~~~~~~~~~~~~~~~~~~~~~~~~~~~~~~~~~~~~~~~~~~~~~~~~~~~~~~~~~
~~~~~~~~~~~~~~~~~~~~~~~~~~~~~~~~~~~~~~~~~~~~~~~~~~~~~~~~~~~~
~~~~~~~~~~~~~~~~~~~~~~~~~~~~~~~~~~~~~~~~~~~~~~~~~~~~~~~~~~~~
~~~~~~~~~~~~~~~~~~~~~~~~~~~~~~~~~~~~~~~~~~~~~~~~~~~~~~~~~~~~
~~~~~~~~~~~~~~~~~~~~~~~~~~~~~~~~~~~~~~~~~~~~~~~~~~~~~~~~~~~~
~~~~~~~~~~~~~~~~~~~~~~~~~~~~~~~~~~~~~~~~~~~~~~~~~~~~~~~~~~~~
~~~~~~~~~~~~~~~~~~~~~~~~~~~~~~~~~~~~~~~~~~~~~~~~~~~~~~~~~~~~
~~~~~~~~~~~~~~~~~~~~~~~~~~~~~~~~~~~~~~~~~~~~~~~~~~~~~~~~~~~~
------------------------------------------------------------
------------------------------------------------------------
------------------------------------------------------------
------------------------------------------------------------
------------------------------------------------------------
------------------------------ATGGCCTCAGAGGACATCATGCCAGGCCCT
GTCTGCCTCATTGAGAATGTGAAAGGGCAACTGAGAGCCAACCAGGAGGCCCTGAGCATC
CTCTCTGCTATCCAGCAGCCAGTGGTGGTGGTGGCCATTGTGGGCCTCTACCACACAGGC
AAATCCTACCTGATGAATAAGCTGGCTGGCAAGAATGCAGGTTTCTCCCTGGGCTCCACT
GTGCAGGCTGAAACAAAGGGCATCTGGATGTGGTGTGTGCCTCATCCCCAGAAGCCAGAC
CACACCCTAGTTCTCCTTGACACTGAGGGCCTGGGAGATGTTGAGAAAGGTGACAACCAG
AACGACTGCTGGATCTTTGCCCTGGCTATTCTTCTAAGCAGTACCTTTGTCTACAACAGC
ATGGGAGCCATCAACCAGCAGGCCATAGACCAGCTGCACTATGTGACAGAGCTGACAGAC
AGAATAAGAGCAAGATCCCCTTGTGACCAGGATGAAGTA---------------------
GGGGACTCAGATGAGTTTGTGAGCTTCTTCCCAGACTTTGTGTGGACTCTGAGAGACTTC
TCTCTTGAACTGAAAGTAAATGGGCAACCTATCTCAGCAGATGAATACCTAGAGAATTCT
CTGAAGCTTCTTCAAGGTACTGGACAAAGAGAAAAAGAAAAACAGTTTAATTTGCCTCGG
CTCTGTATCTGTAAGTTCTTCCCAACAAAGAAATGCTTTGTTTTTGAGCGCCCGGCACCC
GGGAAGAAGCTTGGCCAG---CTTGAATGTCTGCAGGATGAAGACCTGGACTCTGACTTC
GTGGAACATATGGCAGAGTTCTGTTCCTATGTTTTCAGGTCTTCCAAGGTTAAAATGATT
TTAGGAGGCCACAAGGTCAATGGACCACGACTAAAGAGTTTGGTGACAACCTATGTGAGC
ACCATCAGCAATGGGTCTCTGCCCTGCATGGAGAGTGCTGTCCTGGCTTTGGCCCAGAAA
GAGAACTCAGCAGCACTGCAAAAGGCCATTGCCCACTATGACCAGCACATGAGCCAGAGG
GTGCATCTGCCCACAGAGACCCTCCAGGAGCTCCTGGACCTGCACAGGACCTGTGAGAGA
GAAGCCATCAGGATATTCATAGAAAATTCCTTCAAACATTTTAATCAAGTGTTTCTAAAG
GAATTAGGGTCTAAGTTGGAAACAAAGCGAGAGGAACTGTGTAAGAAGAATCTTCAGGCT
TCCTCAGATCACTGCTCTGTTCTGCTCCAGGATCTTTGCACTCCATTAGAAGAAGATGTA
AAACAGGGGATTTATTCTAAGCCAGGGGGATACTGTGCTTTTATGAGGAGGATAAAGGAG
TTGAAGAAAAATTACTATGAGGAACCCAAGAAGGGCATTCTGGCTGAAGAAGCTCTGCAG
AAATTTTTGCAGTCCAAGGAGGATTTGGCTGATGTAATTCTACAGACAGACCAGACTCTG
AGAGAAAAGGCAAAGGAGATTGAAGTGGAGCGTGTGAAA------------GCTGAAGCT
TCA------------AAGGCTACAGCAAAAATACTGGAGGAAATAAATAAACAGAGTGAC
CACTTGATGAAAGAAAAGGAGAAGTTTTACCAGGAGCATGTGAAAGAGTTGACTGAGAAG
ATAGAGAGGGAACAGGCCCAGCTGAGGAAGGAGCAACAGCAGGCCATATTGAGAACACAA
CTTAATTGTAACATTGTCAAAGACGAGTTTCAGCATTCAGGGTAA---------------
---------------
>Rattus norvegicus GBP1 XM_006233425 (Gbpa2)
~~~~~~~~~~~~~~~~~~~~~~~~~~~~~~~~~~~~~~~~~~~~~~~~~~~~~~~~~~~~
~~~~~~~~~~~~~~~~~~~~~~~~~~~~~~~~~~~~~~~~~~~~~~~~~~~~~~~~~~~~
~~~~~~~~~~~~~~~~~~~~~~~~~~~~~~~~~~~~~~~~~~~~~~~~~~~~~~~~~~~~
~~~~~~~~~~~~~~~~~~~~~~~~~~~~~~~~~~~~~~~~~~~~~~~~~~~~~~~~~~~~
~~~~~~~~~~~~~~~~~~~~~~~~~~~~~~~~~~~~~~~~~~~~~~~~~~~~~~~~~~~~
~~~~~~~~~~~~~~~~~~~~~~~~~~~~~~~~~~~~~~~~~~~~~~~~~~~~~~~~~~~~
~~~~~~~~~~~~~~~~~~~~~~~~~~~~~~~~~~~~~~~~~~~~~~~~~~~~~~~~~~~~
~~~~~~~~~~~~~~~~~~~~~~~~~~~~~~~~~~~~~~~~~~~~~~~~~~~~~~~~~~~~
~~~~~~~~~~~~~~~~~~~~~~~~~~~~~~~~~~~~~~~~~~~~~~~~~~~~~~~~~~~~
~~~~~~~~~~~~~~~~~~~~~~~~~~~~~~~~~~~~~~~~~~~~~~~~~~~~~~~~~~~~
~~~~~~~~~~~~~~~~~~~~~~~~~~~~~~~~~~~~~~~~~~~~~~~~~~~~~~~~~~~~
~~~~~~~~~~~~~~~~~~~~~~~~~~~~~~~~~~~~~~~~~~~~~~~~~~~~~~~~~~~~
~~~~~~~~~~~~~~~~~~~~~~~~~~~~~~~~~~~~~~~~~~~~~~~~~~~~~~~~~~~~
~~~~~~~~~~~~~~~~~~~~~~~~~~~~~~~~~~~~~~~~~~~~~~~~~~~~~~~~~~~~
~~~~~~~~~~~~~~~~~~~~~~~~~~~~~~~~~~~~~~~~~~~~~~~~~~~~~~~~~~~~
------------------------------------------------------------
------------------------------------------------------------
------------------------------------------------------------
------------------------------------------------------------
------------------------------------------------------------
------------------------ATGGACATGACCCTACAGATCCACATGCCTGGGCCC
GTGTGCCTCATTGAGAATGTGAAAGGACAATTGAGAGCCAATCAGAAGGCCCTGGAGATC
CTGTCAGCCATTACACAGCCTGTGGTGGTGGTGGCAATAGTGGGCCTCTACCGTACAGGC
AAATCCTACCTGATGAACAAGCTGGCTGGAAAGAGAACTGGATTCTCTCTGGGATCCACT
GTGCAGGCTCATACAAAAGGAATCTGGATGTGGTGTGTGCCTCACCCCAACAAGGCAAAC
CACATGCTTGTTCTGCTTGACACTGAGGGCCTGGGTGATGTGGAGAAAGGTGACAACCAG
AATGACTGCTGGATCTTTTCCCTGGCTATTCTTCTAAGCAGCACCTTTGTGTACAACAGC
ATGGGAGCCATCAACCAGCAGGCCATGGACCAGCTGCACTATGTGACAGAGCTCACAGAT
CGGATCCGAGCAAGATCCTCACCTGACCAGGATGATGGG------------------GTA
GAAGACTCAGCTGAGTTTGTCAGCTTCTTCCCCGACTTTGTGTGGACTCTGAGGGATATG
ACCTTGAAAATGGAAGTGGATGGACTCCAGGTCACAGCAGATGAGTACCTGGAGATTTCT
CTGAAGCTCAAGGAAGGTTCC------AGCAAGGAAGTTGAAAAATACAACCTACCCCGA
CTCTGTATTCGTAAGTTTTTCCCAAAGAAGAAATGTTTTGTCTTCTACCCACCCACTGAG
TGGAAAAGGCTTTCTCAG---CTGGAGACACTGCAAGAAAATGAGATCGATTCTGAGTTT
TTGCAGCAAGTAGCAGAATTCTGTTTATATGTCTTTAAGGAGTGCAAAGCCAAAACCCTT
CCAGGAGGCATCATTGTCAATGGCCCACGACTAGAAACCCTGGTGCTGACCTATCTCAGT
GCCATCGGCAGTGGAGATCTCCCCTGCATGGAGAACGCGGTCCTGACTTTGGCCCAGATA
GAGAACTCAGCAGCAGTGGAAAAGGCCATCACCCACTATGACCAACAGATGAGCCAGAGG
GTACAGCTGCCCACAGAGACCCTCCAGGAGCTGCTGGACCTGCACAGGACCTGTGAGAGA
GAGGCCATAGAAATCTTCCTCAGGGTCTCCTTTAAAGATGAAGATCATTCATTTCAAATG
AAATTAGGGTCTCGGCTAGAAGAAAGGTGGAACGACTTCTGTAAACGCAATATGGAAGTG
TCATCTAACCGTTGCTGGGCTTTGCTTCAAGATATCTTCAGACCTCTTGAAGAAAGTGTG
AAGCAAGGCACTTATTCTAAGCCAGGAGGTTATTACCTCTTTGTTCAGGAAACACAGAGG
CTGAAGGAAAAGTACCAAGGACAACCAAAGAAGGGCTTACAGGCTGATGAGGTTCTGCAG
AAATATTTACAATCCAAGGAGGCTATTACTACTGCAATTTTACAGACAGATCAGAGTCTG
ACAGAAAAGGAAAAGGAGATTGAAGTGGAACGGAAGAAA------------GCTGAATCT
GCA------------CAGGCTGCTGCAAAGCTGTTGGAGGAAACACAGAAGAAAAATGAG
AAGCTGATGGAGCAGAAAGAAAGAAGTTATCAGGAGCACATGAAACAGTTGACTGAGAAA
ATGGAGAATGACAGAATCCAATTAAAAGCAGAGCAAGAGCGGATATTATCTCTAAAACTT
CAGGAGCAGAAGCAGCTACTTCAGGAGGGGTTCCGAGAAGAAAGCAGAAAGCTTCAAGAA
GAGATGAAGAATGTG
>Peromyscus maniculatus bairdii GBP1 XM_006986122 (Gbpa2)
~~~~~~~~~~~~~~~~~~~~~~~~~~~~~~~~~~~~~~~~~~~~~~~~~~~~~~~~~~~~
~~~~~~~~~~~~~~~~~~~~~~~~~~~~~~~~~~~~~~~~~~~~~~~~~~~~~~~~~~~~
~~~~~~~~~~~~~~~~~~~~~~~~~~~~~~~~~~~~~~~~~~~~~~~~~~~~~~~~~~~~
~~~~~~~~~~~~~~~~~~~~~~~~~~~~~~~~~~~~~~~~~~~~~~~~~~~~~~~~~~~~
~~~~~~~~~~~~~~~~~~~~~~~~~~~~~~~~~~~~~~~~~~~~~~~~~~~~~~~~~~~~
~~~~~~~~~~~~~~~~~~~~~~~~~~~~~~~~~~~~~~~~~~~~~~~~~~~~~~~~~~~~
~~~~~~~~~~~~~~~~~~~~~~~~~~~~~~~~~~~~~~~~~~~~~~~~~~~~~~~~~~~~
~~~~~~~~~~~~~~~~~~~~~~~~~~~~~~~~~~~~~~~~~~~~~~~~~~~~~~~~~~~~
~~~~~~~~~~~~~~~~~~~~~~~~~~~~~~~~~~~~~~~~~~~~~~~~~~~~~~~~~~~~
~~~~~~~~~~~~~~~~~~~~~~~~~~~~~~~~~~~~~~~~~~~~~~~~~~~~~~~~~~~~
~~~~~~~~~~~~~~~~~~~~~~~~~~~~~~~~~~~~~~~~~~~~~~~~~~~~~~~~~~~~
~~~~~~~~~~~~~~~~~~~~~~~~~~~~~~~~~~~~~~~~~~~~~~~~~~~~~~~~~~~~
~~~~~~~~~~~~~~~~~~~~~~~~~~~~~~~~~~~~~~~~~~~~~~~~~~~~~~~~~~~~
~~~~~~~~~~~~~~~~~~~~~~~~~~~~~~~~~~~~~~~~~~~~~~~~~~~~~~~~~~~~
~~~~~~~~~~~~~~~~~~~~~~~~~~~~~~~~~~~~~~~~~~~~~~~~~~~~~~~~~~~~
------------------------------------------------------------
------------------------------------------------------------
------------------------------------------------------------
------------------------------------------------------------
------------------------------------------------------------
------------------------ATGGACACGGCTCTAAAGGTTCACATGCCAGGGCCC
GTGTGTCTCATTGAGAATGCGAAAGGACAGCTGAGGCCTAATCAGAAGGCCCTGGAGATC
CTGTCGGCCATCACACAGCCGGTGGTGGTGGTGGCCATCGTGGGCCTCTACCGCACAGGC
AAATCCTACCTGATGAACAAGCTGGCTGGGAAGAACACAGGCTTCTCTCTGGGCTCCACA
GTGCAGGCTCATACAAAAGGAATCTGGATGTGGTGTGTGCCTCATCCCCACAAGAAAGAC
CACACGCTCGTTCTGCTTGACACTGAGGGCCTGGGCGATGTTGAGAAAGGAGACAACCAG
AATGACTGCTGGATCTTTGCCCTGGCTGTACTTCTGAGCAGCACCTTCGTGTACAACAGC
ATGGGAGCCATCAACCAGCAGGCCATGGACCAGCTGCACTATGTGACAGAGCTGACAGAT
CGCATCAGAGCAAGGGCCTCACCTGACCAGGAGGATGAA------------------GGG
GAGGACTCAGCTGAGTTTGTGAGCTTCTTTCCTGACTTCGTGTGGAGCCTGAGAGACATG
ACCTTGAAGATGGAAATAGATGGAGTCCATGTCACAGCAGATGAGTACCTGGAGAATTCG
CTGAAGCTCAAAGAAGGTATC------TGCAAAGAAGCTGAAAAATACAACTTGCCCCGA
CTCTGTATTCGGAAGTTCTTTCCAAAGAAGAAGTGTTTTATCTTCTACCCACCCACTGAG
TGGAAAAAGCTCTCCCAG---CTGGAGACACTGCAAGAAAATGAGATCGAGTCCGATTTT
CTGAAGCAAGTAGAAGAATTCTGTTTGTACATCTTTAACCATTGCAAAGCCAAAACTCTT
CCAGGAGGCATCCCTGTCAATGGCCCACGATTAGAAAGTCTAGTGCTGACCTATGTTGAA
GCCATCTGCAGTGGAGACCTGCCCTGCATGGAGAATGCAGTCCTAGCCTTGGCAACAATA
GAGAATGCAGCTGCAGTGCAAAAGGCCACTGCCCACTATGACCAGCAGATGAGCCAGAGG
GTGCAGCTGCCCACAGAGACCCTCCAGGAGCTACTGGATCAGCATAGGACCTGTGAGAGA
GAGGCCATAGAAATCTTCCTCAGGACTGCCTTTAAAGATGAAGACCATTCATTCCAAAAG
GAATTGGGGTCTCAGCTAGAAGAAAGATGGGATGATTTTTGTAAACGCAATCTGGAAGCA
TCATCAAACCATTGCTGGGCATTGCTTCAGGATATTTTCAGACCTCTTGAAGAAGGTGTG
AGGCAAGGCATTTATTCTAAGCCAGGAGGTTACTTCCTCTTTGTTCAGGAGACACAAAGA
CTAAAGAAAAAGTACTACGGAGAACCAAAGAAAGGCATACAGGCTGAAGAGGTTCTACAG
ACATACATACAATCCAAGGAGGCTGTTTCTAATGCAATTTTACAGACAGATCAGAGTCTG
ACCAAAAAAGAAAAGGAGATTGAAGTGGAGCGTAAGAAA------------ACTGAATCT
GCA------------ATGGCTGCTGCAAAACTAATGGAGGAAACACAGAAGAAGAATGAG
AAGCTGATGGAACAGAAAGAAAAGAGTTATCAGGAGCACATGAGACAGCTGACTCAGAAA
ATGGAGAATGACAGAATCCAGCTAAAGGCAGAGCAAGAGCGGACATTAGCTCTTAAACTT
CAGGAGCAGAAACAGCTACTCCAAGAAGGATTCCGAGAAGAGAGCAGAAAACTTCAAGAA
GAGATAAAGAACGTG
>Microtus ochrogaster GBP1 XM_005357374 (Gbpa2)
~~~~~~~~~~~~~~~~~~~~~~~~~~~~~~~~~~~~~~~~~~~~~~~~~~~~~~~~~~~~
~~~~~~~~~~~~~~~~~~~~~~~~~~~~~~~~~~~~~~~~~~~~~~~~~~~~~~~~~~~~
~~~~~~~~~~~~~~~~~~~~~~~~~~~~~~~~~~~~~~~~~~~~~~~~~~~~~~~~~~~~
~~~~~~~~~~~~~~~~~~~~~~~~~~~~~~~~~~~~~~~~~~~~~~~~~~~~~~~~~~~~
~~~~~~~~~~~~~~~~~~~~~~~~~~~~~~~~~~~~~~~~~~~~~~~~~~~~~~~~~~~~
~~~~~~~~~~~~~~~~~~~~~~~~~~~~~~~~~~~~~~~~~~~~~~~~~~~~~~~~~~~~
~~~~~~~~~~~~~~~~~~~~~~~~~~~~~~~~~~~~~~~~~~~~~~~~~~~~~~~~~~~~
~~~~~~~~~~~~~~~~~~~~~~~~~~~~~~~~~~~~~~~~~~~~~~~~~~~~~~~~~~~~
~~~~~~~~~~~~~~~~~~~~~~~~~~~~~~~~~~~~~~~~~~~~~~~~~~~~~~~~~~~~
~~~~~~~~~~~~~~~~~~~~~~~~~~~~~~~~~~~~~~~~~~~~~~~~~~~~~~~~~~~~
~~~~~~~~~~~~~~~~~~~~~~~~~~~~~~~~~~~~~~~~~~~~~~~~~~~~~~~~~~~~
~~~~~~~~~~~~~~~~~~~~~~~~~~~~~~~~~~~~~~~~~~~~~~~~~~~~~~~~~~~~
~~~~~~~~~~~~~~~~~~~~~~~~~~~~~~~~~~~~~~~~~~~~~~~~~~~~~~~~~~~~
~~~~~~~~~~~~~~~~~~~~~~~~~~~~~~~~~~~~~~~~~~~~~~~~~~~~~~~~~~~~
~~~~~~~~~~~~~~~~~~~~~~~~~~~~~~~~~~~~~~~~~~~~~~~~~~~~~~~~~~~~
------------------------------------------------------------
------------------------------------------------------------
------------------------------------------------------------
------------------------------------------------------------
------------------------------------------------------------
------------------------------ATGGCTCTAAAGGTCCACATGCCTGGGCCT
GTGTGTCTCATTGAGAATGCAAAAGGACAGCTGAGACCAAATCAGAAGGCACTGGAGATC
CTGTCGGCCATCACACAGCCTGTGGTGGTGGTGGCCATTGTGGGCCTCTACCGCACGGGA
AAATCTTACCTGATGAACAAGCTGGCTGGGAAGAAATCGGGCTTTGCTCTGGGCTCCACA
GTGCAGGCGCATACAAAAGGAATCTGGATGTGGTGTGTGCCTCATCCCCACAAGAAGGAC
CACACACTGGTACTGCTTGACACCGAAGGCCTGGGCGATGTTGAGAAAGGTGACAACCAG
AATGACTGCTGGATCTTTGCTTTGGCTATACTTCTAAGCAGCACCTTTGTGTACAACAGC
ATGGGACCCATCAACCAGCAGGCCATGGACCAACTGCACTATGTGACCGAGCTGACAGAT
CGGATCAGATCAAGGACCTCACCTGACCAAGAGGAAGAG------------------GTG
GAAGACTCAGCTGAGTTTGTGAGCTTCTTTCCTGACTTTGTGTGGAGCCTGAGAGATATG
ACCTTGAAATTGGAAGTAAATGGAGTCCGAGTCACAGCAGATGAGTACCTGGAGAATTCG
CTGAAGCTCAAGGAAGGTACC------TGCAAAGAGGTTGAAAAATACAACTTGCCCCGA
CTCTGTATTCGAAAGTTCTTTCCAAAGAAGAAATGTTTTATATTCTATCCACCCACTGAG
TGGAAAAAGCTTTCCCTG---CTGGAGTCTCTGCAAGAAAATGAAATAGATTCTGATTTT
TTGCAGCAAGTAGCGGAATTTTGTCTGTACATCTTTAAGCATTGCAAAGCCAAAACTCTT
CCGGGAGGCATACGTGTCAATGGCCCACGACTAGAAAGCCTAGTGCTGACCTATGTTCAC
TCCATCAGCAGTGGAGATCTGCCCTGCATAGAGAACGCAGTCCTGGCCTTGGCAAAGATA
GAGAACTCGGCCGCAGTGCAAAAGGCCATTGCCCACTATGACCAGCAGATGAACCAGAGG
GTGCAGCTGCCCACAGAGACCCTCCAGGAGCTGCTGGACCTCCACAGGGCCAGTGAGAGA
GAGGCCATAGAAATCTTCCTCAGGACTTCCTTTAAAGATGAAGACCATGCATTTCAAAGG
GAACTGGGGTCTCAGCTAGAAGAACGGTGGGATGACTTCTGTAAACGCAATCTGGAAACA
TCATCAAACCGTTGCCAGGCGTTGCTTCAGGATATCTTCAAACCCCTCGAAGAAGGTGTG
AAGCAAGGCACTTACTCTAAGCCAGGAGGTTATGGCCTCTTTGTTCAGGAAACACAGAGA
CTGAAGAAGGAGTACTATGGACAACCAAAAAAGGGCATACAGGCTGAAGAAGTTCTACAG
ACATACTTACAATCCAAGGAGGCTGTTTCTAATGCCATTTTACAGACAGATCAGAGTCTG
ACTGAAAAGGAAAAGGAGATTGAAGTGGAGCGTAAGAGA------------GCTGAATCT
GCT------------CTGGCTGCTGCAAAACTGTTGGAGGAAACACAGAAGAAGAATGAG
AAGCTGATGGAACAGAAAGAAAAAAGTTATCAGGAACATATGAGACAGTTGACTCAGAAG
ATAGAGAATGACAGAATCCAGCTAAAGGCAGAACAAGAACGGACATTAGCTATTAAACTT
CAGGAGCAGAAACAGTTACTCCAAGAGGGGTTCCGAGAAGAGAGCAGAAAGCTTCAAGAA
GAGATGAAGAATGTG
>Meriones unguiculatus GBP1 XM_021661455 (Gbpa2)
~~~~~~~~~~~~~~~~~~~~~~~~~~~~~~~~~~~~~~~~~~~~~~~~~~~~~~~~~~~~
~~~~~~~~~~~~~~~~~~~~~~~~~~~~~~~~~~~~~~~~~~~~~~~~~~~~~~~~~~~~
~~~~~~~~~~~~~~~~~~~~~~~~~~~~~~~~~~~~~~~~~~~~~~~~~~~~~~~~~~~~
~~~~~~~~~~~~~~~~~~~~~~~~~~~~~~~~~~~~~~~~~~~~~~~~~~~~~~~~~~~~
~~~~~~~~~~~~~~~~~~~~~~~~~~~~~~~~~~~~~~~~~~~~~~~~~~~~~~~~~~~~
~~~~~~~~~~~~~~~~~~~~~~~~~~~~~~~~~~~~~~~~~~~~~~~~~~~~~~~~~~~~
~~~~~~~~~~~~~~~~~~~~~~~~~~~~~~~~~~~~~~~~~~~~~~~~~~~~~~~~~~~~
~~~~~~~~~~~~~~~~~~~~~~~~~~~~~~~~~~~~~~~~~~~~~~~~~~~~~~~~~~~~
~~~~~~~~~~~~~~~~~~~~~~~~~~~~~~~~~~~~~~~~~~~~~~~~~~~~~~~~~~~~
~~~~~~~~~~~~~~~~~~~~~~~~~~~~~~~~~~~~~~~~~~~~~~~~~~~~~~~~~~~~
~~~~~~~~~~~~~~~~~~~~~~~~~~~~~~~~~~~~~~~~~~~~~~~~~~~~~~~~~~~~
~~~~~~~~~~~~~~~~~~~~~~~~~~~~~~~~~~~~~~~~~~~~~~~~~~~~~~~~~~~~
~~~~~~~~~~~~~~~~~~~~~~~~~~~~~~~~~~~~~~~~~~~~~~~~~~~~~~~~~~~~
~~~~~~~~~~~~~~~~~~~~~~~~~~~~~~~~~~~~~~~~~~~~~~~~~~~~~~~~~~~~
~~~~~~~~~~~~~~~~~~~~~~~~~~~~~~~~~~~~~~~~~~~~~~~~~~~~~~~~~~~~
------------------------------------------------------------
------------------------------------------------------------
------------------------------------------------------------
------------------------------------------------------------
------------------------------------------------------ATGAAC
AGCAAGAGCAGACAAGAAACCCCACTGGGCAAGGCAGAAATGGCCCACATGAGAGCGCCC
ATGTGCCTGATTGAGAATGTGAAAGGACAGCTGAGACCGAATCAGAAGGCCCTGGAGATC
CTGTCGGCCATCACACAGCCAGTGGTGGTGGTGGCAATCGTGGGCCTCTACCGCACTGGC
AAGTCCTACCTGATGAACAAGCTGGCTGGGAAGAAAACCGGCTTCTCCCTGGGCTCCACA
GTGCAGGCTCACACGAAAGGAATCTGGATGTGGTGTGTGCCTCACCCCCACAAGGAAGAC
CACACACTTGTTCTGCTTGACACGGAGGGGCTGGGAGACGTGGAGAAAGGTGACAATCAG
AATGACTGCTGGATCTTCGCCCTGGCTGTCCTTCTCAGCAGCACCTTTGTCTACAACAGC
ATGGGGGCTATCAACCAGCAGGCCATGGACCAGCTGCACTACGTGACAGAGCTCACAGAT
CGGATCAGAGCAAGATCCTCACCTGACCAGGATTTTGGG------------------CTG
GAGGACTCAGTTGATTTTGTGAGCTTCTTCCCTGACTTCCTGTGGAGCCTAAGGGATATG
ACCTTAAAGATGGAAGTAGATGGGCAAAGCTGCACAGCAGATGAGTACCTGGAGATTTCT
CTGAAGCTCAAGGAAGGTACT------GGCAAAGAAGTTGAAAAGTACAACCTGCCCCGA
CTCTGTATCCGTAAGTTTTTCCCAAAGAGGAAATGTTTTATCTTCTATCCACCCACCGAG
TGGAAAAAGCTTTCCCAG---CTGGAGACGCTGCAAGCGAATGAGATCGACTCTGAGTTT
TTGCAGCAAGTAGCAGAATTCTGTTCGTACATCTTTAAGCATTGCAAAGTCAAATATCTT
CCAGGAGGCATCACTGTCAATGGCCCACGACTGGAAAGCCTGGTGTTGACCTACGTTAGT
GCCATCCGCACAGGAGACCTCCCCTGCATGGAGAATGCTGTTCTGGCCTTGTCCCAGATA
GAGAACTCGGCTGCTGTGCAGAAGGCCATCACCCACTATGACCAGCAGATGAGCCAGAGG
GTGCAACTGCCCAAAGAGAGCGTCCAGGAGCTGCTGGACCTGCACAGGGCCTGTGAGAGA
GAGGCCATAGAAATCTTCCTCAGGAACGCCTTTAAAGACGAAGACCATTTATTTCAAATA
GAATTAGGGTCTCGACTACAAGAGAAATGGGATGACTTTTGCCAACGCAATCTGGAAGTG
TCATCAAAACGTTGCTGGGCATTGATTCAGGAGATCTTCAGACCTCTTGAAGAAGGTGTG
ATGCGAGGCACTTATTCTAAGCCAGGAGGTTACTGCCTCTTTGTTCAGGACACAGAAAGG
CTGAAGAAAAAGTACTATGGACAGCCAAAGAAGGGCATACAGGCTGAAGAGGTTCTGCAA
ACATATTTACAATCCAAGGAGGCTATTTATAAAGCAATCTTACAAACAGACCAGAGTCTG
ACAGAAAAAGAAAAGGAGATTGAAGTGGAACGTCAGAAG------------ACTGAGTCC
GCA------------CTGGCTGCTGCAAAACTGTTGGAGGAAACACAAAAGAAGACTGAG
AAGCTGATGGAGCAGAAAGAAAAAAGTTTTCAGGAACACCTGAGACAGCTGACTCAGAAA
ATGGAGAATGAGAGAATCCAGTTAAAGAGAGAGCAAGAGCGGACATTAGCTCTTAAGCTT
CAGGAGCAGAAACAGCTACTGGAAGAGGGGTTTCAGGAAGAAAGCAGAAAGCTTCAAGAA
GAGATGAGGAATGTG
>Mus pahari GBP1 XM_021189401 (Gbpa2)
~~~~~~~~~~~~~~~~~~~~~~~~~~~~~~~~~~~~~~~~~~~~~~~~~~~~~~~~~~~~
~~~~~~~~~~~~~~~~~~~~~~~~~~~~~~~~~~~~~~~~~~~~~~~~~~~~~~~~~~~~
~~~~~~~~~~~~~~~~~~~~~~~~~~~~~~~~~~~~~~~~~~~~~~~~~~~~~~~~~~~~
~~~~~~~~~~~~~~~~~~~~~~~~~~~~~~~~~~~~~~~~~~~~~~~~~~~~~~~~~~~~
~~~~~~~~~~~~~~~~~~~~~~~~~~~~~~~~~~~~~~~~~~~~~~~~~~~~~~~~~~~~
~~~~~~~~~~~~~~~~~~~~~~~~~~~~~~~~~~~~~~~~~~~~~~~~~~~~~~~~~~~~
~~~~~~~~~~~~~~~~~~~~~~~~~~~~~~~~~~~~~~~~~~~~~~~~~~~~~~~~~~~~
~~~~~~~~~~~~~~~~~~~~~~~~~~~~~~~~~~~~~~~~~~~~~~~~~~~~~~~~~~~~
~~~~~~~~~~~~~~~~~~~~~~~~~~~~~~~~~~~~~~~~~~~~~~~~~~~~~~~~~~~~
~~~~~~~~~~~~~~~~~~~~~~~~~~~~~~~~~~~~~~~~~~~~~~~~~~~~~~~~~~~~
~~~~~~~~~~~~~~~~~~~~~~~~~~~~~~~~~~~~~~~~~~~~~~~~~~~~~~~~~~~~
~~~~~~~~~~~~~~~~~~~~~~~~~~~~~~~~~~~~~~~~~~~~~~~~~~~~~~~~~~~~
~~~~~~~~~~~~~~~~~~~~~~~~~~~~~~~~~~~~~~~~~~~~~~~~~~~~~~~~~~~~
~~~~~~~~~~~~~~~~~~~~~~~~~~~~~~~~~~~~~~~~~~~~~~~~~~~~~~~~~~~~
~~~~~~~~~~~~~~~~~~~~~~~~~~~~~~~~~~~~~~~~~~~~~~~~~~~~~~~~~~~~
------------------------------------------------------------
------------------------------------------------------------
------------------------------------------------------------
------------------------------------------------------------
------------------------------------------------------------
------------------------ATGGACACGTCCCTAAAGATCCACATGCCTCAGCCC
ATGTGCCTCATTGAGAATGTAAAAGGACAACTAAAAGCCAATCAGAAGGCCTTGGAGATC
CTGTCGGCCATCACTCAGCCTGTGGTGGTGGTGGCCATTGTGGGCCTCTACCGCACAGGA
AAATCCTACCTGATGAACAAGCTGGCTGGGAAGAGAACAGGATTCTCTCTGGGTTCCACT
GTGCAGGCTCATACAAAAGGAATCTGGATGTGGTGTGTGCCTCATCCCCACAAGGCAGAC
CACACACTTGTTCTGCTTGACACAGAGGGCCTGGGCGATGTGGAGAAAGGTAACAACCAA
AATGACTGCTGGATCTTTGCCCTGGCTATTCTTCTAAGCAGCACCTTTGTCTACAACAGC
ATGGGGGCCATCAATCAGCAGGCCATGGACCAGCTGCACTATGTGACAGAGCTCACAGAT
AGGATCCGAGCAAGATCCTCCCTTGACCAGGACGATGGG------------------GTG
GAAGACTCAGCTGAATTTGTGAGCTTCTTCCCTGACTTCATGTGGACTCTGAGGGATATG
ACCTTGAAGATGGAATTAGATGGACTCCCAGTCACAGCAGATCAATACCTGGAGACTTCT
CTGAAGCTCAAGGAAGGTTCC------TGCAAAGAAGTTGAAAAGTACAACCTACCCCGA
CTCTGTATCCGTAAGTTTTTTCCAAAGAAGAAATGTTTTGTCTTCTATCCCCCTACTGAG
TGGAAAAAGCTTTCCCAG---CTGGAGACAATACAAGAAAATGAGATCGATTCTGAGTTT
TTGCAGCAAGTAGCAGAATTCTGTTTATACATCTTTAAGGAGTGCAAAGCCAAAACTCTT
CCAGGAGGAGTCATTGTCAATGGCCCACGACTAGAAACCCTGGTGCTGACCTATGTCAGT
GCCATCAGCAGTGGGGTTCTTCCCTGCATGGAGAATGCAGTCCTGGCTTTGGCCCAGATA
GAGAACTCAGAAGCACTGCAAAAAGCCATCAGCCGCTATGACCAACAGATGAGTGAGAGG
GTGCAGCTGCCCACAGAGACCCTCCAGGAGCTACTGGACCTGCACAGGACCTGTGAGAGA
GAGGCCATAGAAATCTTCCTCAGGACTTCCTTTAAAGATGAAGACCATTCATTTCAAGTG
AAATTAGGGTCTCAGCTAGAAGAAAGGTGGAATGACTTGTGTAAACAGAATACAGAAGTG
TCATCAAACCATTGCCAGACATTGCTTCAGGATATCTTCAAACCTCTTGAAGAAGGTGTG
AAGCAAGGCACTTATACTAAGCCAGGAGGTTACTATCTCCTTGTTCAGGAGATAGGGAGG
CTGAAGGAAAAGTACCATGAGCAGCCAAAGAAGGGATTACAGGCTGAAGAGGTTCTGCAA
AAATATTTACAATCCAAGGAGGCTATTTCTAATGCAATTTTACAGACAGATCAGAGTCTG
ACAGAAAAAGAAAAGGAGATTGAAGTGGAACGAAACAAA------------GTTGAATCT
GCA------------CGGGCTGCTGAAAAAAGGTTGGAGGAAGCACAGAAGAAAAATGAG
AAGCTGATGGAACAGAAAGAAAGAAGTTATCAGGAACACATGAGACAGTTGACTGAGAAA
ATGGAGAATGACAGAATACAATTAAAGGCAGAGCAAGAGCAGATATTATCTCTGAAACTT
AAGGAACAGAAACAGCTACTCCAAGAGGGGTTCCAAGAAGAAAGCAGAAAGTTTCAAGAA
GAGATAAAGAATGTG
>Arvicanthis niloticus GBP1 XM_034500842 (Gbpa2)
~~~~~~~~~~~~~~~~~~~~~~~~~~~~~~~~~~~~~~~~~~~~~~~~~~~~~~~~~~~~
~~~~~~~~~~~~~~~~~~~~~~~~~~~~~~~~~~~~~~~~~~~~~~~~~~~~~~~~~~~~
~~~~~~~~~~~~~~~~~~~~~~~~~~~~~~~~~~~~~~~~~~~~~~~~~~~~~~~~~~~~
~~~~~~~~~~~~~~~~~~~~~~~~~~~~~~~~~~~~~~~~~~~~~~~~~~~~~~~~~~~~
~~~~~~~~~~~~~~~~~~~~~~~~~~~~~~~~~~~~~~~~~~~~~~~~~~~~~~~~~~~~
~~~~~~~~~~~~~~~~~~~~~~~~~~~~~~~~~~~~~~~~~~~~~~~~~~~~~~~~~~~~
~~~~~~~~~~~~~~~~~~~~~~~~~~~~~~~~~~~~~~~~~~~~~~~~~~~~~~~~~~~~
~~~~~~~~~~~~~~~~~~~~~~~~~~~~~~~~~~~~~~~~~~~~~~~~~~~~~~~~~~~~
~~~~~~~~~~~~~~~~~~~~~~~~~~~~~~~~~~~~~~~~~~~~~~~~~~~~~~~~~~~~
~~~~~~~~~~~~~~~~~~~~~~~~~~~~~~~~~~~~~~~~~~~~~~~~~~~~~~~~~~~~
~~~~~~~~~~~~~~~~~~~~~~~~~~~~~~~~~~~~~~~~~~~~~~~~~~~~~~~~~~~~
~~~~~~~~~~~~~~~~~~~~~~~~~~~~~~~~~~~~~~~~~~~~~~~~~~~~~~~~~~~~
~~~~~~~~~~~~~~~~~~~~~~~~~~~~~~~~~~~~~~~~~~~~~~~~~~~~~~~~~~~~
~~~~~~~~~~~~~~~~~~~~~~~~~~~~~~~~~~~~~~~~~~~~~~~~~~~~~~~~~~~~
~~~~~~~~~~~~~~~~~~~~~~~~~~~~~~~~~~~~~~~~~~~~~~~~~~~~~~~~~~~~
------------------------------------------------------------
------------------------------------------------------------
------------------------------------------------------------
------------------------------------------------------------
------------------------------------------------------ATGAAC
AGCAAGTACAGGCAAGGAACCCCAATACACACATACGGAAAGATCCACATGCCCCAGCCC
ATGTGCCTCATTGGGAATGTGAAAGGGCAACTGAGAGCCAATCAGAAGGCCCTGGAGATC
CTGTCCACCATCACACAGCCTGTGGTGGTGGTGGCAATTGTGGGCCTCTATCGCACAGGT
AAATCCTACCTGATGAACAGGCTGGCTGGGAAGAGAACAGGATTCTCTCTGGGCTCCACT
CTGCAGGCTCATACAAAAGGAATCTGGATGTGGTGTGTGCCTCACCCCCACAAGGCAGAC
CACACGCTTGTTCTGCTTGACACTGAGGGCCTGGGTGATGTGGAGAAAGGTGACAACCAG
AATGACTGCTGGATCTTTGCTCTGGCTATTCTTCTAAGCAGCACATTTGTCTACAACAGC
ATGGGAGCCATCAACCAGCAGGCCATGGACCAGCTGCACTATGTGACAGAGCTCACAGAT
CGGATCCGAGCAAGATCCTCACCTGACCAGTACGATGTG------------------GTA
GAAAACTCAGCTGAGTTTGTGAGCTTCTTCCCTGACTTTGTGTGGACTCTGAGGGATATG
ACCTTGAAGATGGAAGTAGATGGGCTCTCAGTTACAGCAGATGAGTACCTGGAGATTTCT
CTGAAGCTCAAAGAAGATTCC------TGCAAAGAAGTTGAAAAATACAACCTACCCCGA
CTCTGTATTCGTAAGTTTTTTCCAAAGAAGAAATGTTTTATCTTCTATCCACCCACTGAG
TGGAAAAAGCTTTCCCAG---CTGGAGACACTACAAGAAAGTGAGATCGATTCTGAGTTT
TTGCAGCAAGTAGCAGAATTCTGTTTATACATCTTTAAGGAGTGCAAAGCCAAAACTCTT
CCAGGAGGCATCATTGTCAATGGCCCACGACTAGAAACCCTGGTGCAGACCTATATCGGT
GCCATCAGCAGTGGGGATCTCCCCTGCATGGAGAACGCAGTCCTGGTTTTGGCGCAGATA
GAGAACTCAGCAGCAGTGCAAAAGGCCATCACCCACTATGACCAACAGATGAGTCAGAGG
GTGCAGCTCCCCACAGAGACCCTCCAGGAGCTCCTGGACCTGCACAGGACCTGTGAGAAA
GAGGCTGTAAACATCTTCCTCAGGACTTCCTTTAAAGATGAAGACCAGTCATTTCTAATG
AAATTAGGGTCTCAGCTAGAAGAAAGATGGGACAACTATTGTAAACACAATACGAAAGTG
TCAGCAAACCGTTGCTGGGCATTGCTTCAGGATATCTTCAGACCTCTTGAAGAAGGTGTG
AAGCAAGGCATTTATTCTAAGCCAGGAGGTTACTACCTCTTTGTTCAGGAGACACAGAGG
CTGAAGGAAAAGTACCATGGACAACCAAAAAAGGGTTTACAGGCTGAAGAGGTTCTGCAG
ACATACTTAAAATCCAAGGAGGCTATTTCCCATGCAATTTTACAGACAGATCAGAATCTG
ACAAAAAAGGAAAAAGAGGTTATAGTGGAACGAAAGAAA------------ACTGAATCT
ACA------------ATGGCTGCTGTAAAACTATTAAAGGAAACACTGAAGAAAAATGAG
AATTTGATGAAACAGAAAGAACAAAGTTATGAGGAACACATCAGACAGCTGACTCAGAAA
ATGGAAAATGACAGAATCCAACTAAAGGCAGAGCAAGAGCGGACATTATCTCTGAAACTT
CAGGAGCAGAAACAGCTACTCCAAGAGGGGTTCCAGAAAGAAAGCAGAAAGCTTCAAGAA
GAGATAAAGAATGTG
>Mastomys coucha GBP1 XM_031342170 (Gbpa2)
~~~~~~~~~~~~~~~~~~~~~~~~~~~~~~~~~~~~~~~~~~~~~~~~~~~~~~~~~~~~
~~~~~~~~~~~~~~~~~~~~~~~~~~~~~~~~~~~~~~~~~~~~~~~~~~~~~~~~~~~~
~~~~~~~~~~~~~~~~~~~~~~~~~~~~~~~~~~~~~~~~~~~~~~~~~~~~~~~~~~~~
~~~~~~~~~~~~~~~~~~~~~~~~~~~~~~~~~~~~~~~~~~~~~~~~~~~~~~~~~~~~
~~~~~~~~~~~~~~~~~~~~~~~~~~~~~~~~~~~~~~~~~~~~~~~~~~~~~~~~~~~~
~~~~~~~~~~~~~~~~~~~~~~~~~~~~~~~~~~~~~~~~~~~~~~~~~~~~~~~~~~~~
~~~~~~~~~~~~~~~~~~~~~~~~~~~~~~~~~~~~~~~~~~~~~~~~~~~~~~~~~~~~
~~~~~~~~~~~~~~~~~~~~~~~~~~~~~~~~~~~~~~~~~~~~~~~~~~~~~~~~~~~~
~~~~~~~~~~~~~~~~~~~~~~~~~~~~~~~~~~~~~~~~~~~~~~~~~~~~~~~~~~~~
~~~~~~~~~~~~~~~~~~~~~~~~~~~~~~~~~~~~~~~~~~~~~~~~~~~~~~~~~~~~
~~~~~~~~~~~~~~~~~~~~~~~~~~~~~~~~~~~~~~~~~~~~~~~~~~~~~~~~~~~~
~~~~~~~~~~~~~~~~~~~~~~~~~~~~~~~~~~~~~~~~~~~~~~~~~~~~~~~~~~~~
~~~~~~~~~~~~~~~~~~~~~~~~~~~~~~~~~~~~~~~~~~~~~~~~~~~~~~~~~~~~
~~~~~~~~~~~~~~~~~~~~~~~~~~~~~~~~~~~~~~~~~~~~~~~~~~~~~~~~~~~~
~~~~~~~~~~~~~~~~~~~~~~~~~~~~~~~~~~~~~~~~~~~~~~~~~~~~~~~~~~~~
------------------------------------------------------------
------------------------------------------------------------
------------------------------------------------------------
------------------------------------------------------------
------------------------------------------------------------
------------------------------ATGTCCATAAGGATCCACATGCCCCAGCCC
ATGTGCCTCATTGAGAATGTGAAAGGACAACTGAAAGCCAATCAGAAGGCCCTGGAGATC
CTGTCGGCCATCACACAGCCTGTAGTGGTGGTGGCAATTGTAGGCCTCTACCGCACAGGC
AAATCCTACCTGATGAACAAGCTCGCTGGGAAGAGAACAGGATTCTCTCTGGGCTCCACT
GTGCAAGCTCATACAAAAGGAATCTGGATGTGGTGTGTGCCTCATCCCCACAAGGCAGAC
CACACACTCATTCTGCTTGACACCGAGGGCCTGGGCGATGTGGAGAAAGGTGACAACCAG
AATGACTGCTGGATCTTTGCTCTAGCTATTCTTTTAAGCAGCACCTTTGTCTACAATAGC
ATTGGAGCCATCAACCAGCAGGCCATGGACCAACTGCATTATGTGACGGAGCTCACAGAT
CAGATCCGAGCAAGATCCTCGCCTGTCCAGGATGATGGA------------------GTG
GAAGACTCAGCTGAGTTTGTGAGCTTCTTCCCTGACTTCGTGTGGACTCTGAGGGATGTG
ACCTTGAAGATGGAAGTAGATGGGCTTCCAGTCACAGCAGATGAGTACCTGAAGATTTCT
CTGAAGCTCAAGGAAGGTTCC------TGCAAAGAAGTTGAAAAATACAACCTACCCAGA
CTCTGTATTCGTAAGTTTTTTCCAAAAAAGAAATGTTTTCTCTTCTATCCACCCACTGAG
TGGAAAAAACTTACCCAG---CTGGAGACACTACAAGAAAATGAGATCGATTCTGAGTTT
TTGAAGCAAGTAGCAGAATTCTGTTTATACATCTTTAAGGAGTGCAAAGCCAAAACTCTT
CCAGGAGGCATCACTGTCAATGGCCCACGACTAGAAACCCTGGTGCGGACCTATGTCAGT
GCCATCAGCAGCGGGGATCTCCCCTGCATGGAGAATGCAGTCCTGGCTTTGGCTCAAATA
GAGAACTCGGCAGCAGTGCAAAAGGCCATCAGCCACTACGACCACCAGATGAGTGAGAGG
GTGCAGCTGCCCACAGAGACCCTCCAGGAGCTGCTAGACCTGCACAGGACCTGTGAGAGA
GAGGCCATAGGAATCTTCCTCAGGACTTCCTTTAAAGATGAAGATCATTCATTTCAAATG
ATATTAGGGTCTCAGCTAGAGGAAAGATGGGACAACTTTTGTAAACACAATACTGAAGTG
TCATCAAATCGTTGCTGGGCATTGCTTCAGGCTATCTTCAAACCTCTTGAAGAAAGAGTG
AAGCAAGGCATGTATTCTAAGCCGGGAGGTTACAACCTCTTTGTTCAGGAGACACAGAGG
CTGAAGGAAAAGTACCATGGACAGCCAAAGAAGGGCTTACAGGCTGAAGAGGTTCTGCAG
ACATATTTACAATCCAAGGAGGCTATTTCTAATGCAATTCTACAAACAGATCAGAGTCTG
ACAGAAAAGGAAAAGGAGATTGAAGTGGAACGAACGAAA------------GCTGAATCT
GCA------------CTGGCTGCTGCAAAAATGTTGGAAGAAACACAGAAGAAAAATGAG
AAGCTAATGGAACAGAAAGAAAGAAGTTATCAGGAACACATGAGACAGCTGACTCAGAAA
ATGGAGAAGGACAGAATCCAATTAAAGGCAGAGCAAGAGAGGACATTATCTCTGAAACTT
CAGGAGCAGAATCAGCTACTCCAAGAGGGATTCCAGAAAGAAAGGAGAAAGCTTCAAGAA
GAGATGAAGAATGTG
>Grammomys surdaster GBP1 XM_028788130 (Gbpa2)
~~~~~~~~~~~~~~~~~~~~~~~~~~~~~~~~~~~~~~~~~~~~~~~~~~~~~~~~~~~~
~~~~~~~~~~~~~~~~~~~~~~~~~~~~~~~~~~~~~~~~~~~~~~~~~~~~~~~~~~~~
~~~~~~~~~~~~~~~~~~~~~~~~~~~~~~~~~~~~~~~~~~~~~~~~~~~~~~~~~~~~
~~~~~~~~~~~~~~~~~~~~~~~~~~~~~~~~~~~~~~~~~~~~~~~~~~~~~~~~~~~~
~~~~~~~~~~~~~~~~~~~~~~~~~~~~~~~~~~~~~~~~~~~~~~~~~~~~~~~~~~~~
~~~~~~~~~~~~~~~~~~~~~~~~~~~~~~~~~~~~~~~~~~~~~~~~~~~~~~~~~~~~
~~~~~~~~~~~~~~~~~~~~~~~~~~~~~~~~~~~~~~~~~~~~~~~~~~~~~~~~~~~~
~~~~~~~~~~~~~~~~~~~~~~~~~~~~~~~~~~~~~~~~~~~~~~~~~~~~~~~~~~~~
~~~~~~~~~~~~~~~~~~~~~~~~~~~~~~~~~~~~~~~~~~~~~~~~~~~~~~~~~~~~
~~~~~~~~~~~~~~~~~~~~~~~~~~~~~~~~~~~~~~~~~~~~~~~~~~~~~~~~~~~~
~~~~~~~~~~~~~~~~~~~~~~~~~~~~~~~~~~~~~~~~~~~~~~~~~~~~~~~~~~~~
~~~~~~~~~~~~~~~~~~~~~~~~~~~~~~~~~~~~~~~~~~~~~~~~~~~~~~~~~~~~
~~~~~~~~~~~~~~~~~~~~~~~~~~~~~~~~~~~~~~~~~~~~~~~~~~~~~~~~~~~~
~~~~~~~~~~~~~~~~~~~~~~~~~~~~~~~~~~~~~~~~~~~~~~~~~~~~~~~~~~~~
~~~~~~~~~~~~~~~~~~~~~~~~~~~~~~~~~~~~~~~~~~~~~~~~~~~~~~~~~~~~
------------------------------------------------------------
------------------------------------------------------------
------------------------------------------------------------
------------------------------------------------------------
------------------------------------------------------------
------------------------------------------------ATGCCCCAGCCC
GTGTGCCTCATTGAGAATATGAAAGGACAACTGAGAGCCAACCAGAAGGCCCTGGAGATC
CTGTCTGCCATCACACAGCCTGTGGTAGTGGTGGCGATTGTGGGGCTCTACCGCACAGGC
AAATCCTACCTGATGAATAGGCTGGCTGGGAAGAGATCAGGATTCTCTCTGGGCTCCACT
GTGCAGGCTCATACAAAAGGAATCTGGATGTGGTGTGTGCCTCACCCACACAAGACAGAC
CACATGCTTGTTCTGCTTGACACTGAGGGCCTGGGCGATGTGGATAAAGGTGACAACCAG
AATGACTGCTGGATCTTTGCCCTGGCTATTCTTCTAAGCAGCACCTTTGTCTACAACAGC
ATGGGAGCCATCAACCAGCAGGCCATGGACCAGCTGCACTATGTGACAGAGCTCACAGAT
CGAATCCAAGCAAGATCCTCACCTGACAAGGACGATGGG------------------GTG
GAAGACTCAGCTGAGTTTGTGAGCTTCTTCCCTGACTTTGTGTGGACTCTGAGGGATATG
ACCTTGAAGATGGAAGTAGATGGGCTCCCAGTCACAGCAGATCAGTACCTGGAGATTTCT
CTCAAGCTCAAGGAAGATTCC------TGCAAAGAAGTTGAAAAATACAACCTACCTCGA
CTCTGTATTCGTAAGTTTTTTCCAAAAAAGAAATGTTTTATCTTCTATCCACCTACTGAG
TGGAAAAAGCTTCCCCAG---CTGGAGACACTACAAGAAAGTGAGATTGATTCTGAGTTT
TTGCAGCAAGTAGCAGAGTTCTGTTTATACATCTTTAAGGAGTGCAAAGCCAAAACTCTT
CCAGGAGGCATCATTGTCAATGGCCCACGACTAGAAACCCTGGTGCAGACCTATGTCAGT
GCCATCAGCAGCGGGTCTCTCCCCTGCATGGAGAACGCAGCTCTGGCTTTGGCCCAGATA
GAGAACTCAGCAGCAGTACAAAAGGCCATCACCCACTATGACCAACAGATGAGTCAGAGG
GTGCAACTTCCCACAGAGACCCTACAGGAGCTCCTGGACCTGCACAGGACCTGTGAGAGA
GAAGCCATAGAAATCTTCCTCAGGACTTCCTTTAAAGATGAAGACCATTCATTTCAAATG
AAATTAGGGTCTCAGCTAGAAGAAAGATGGGACAACTTTTGTAAACACAATACAGAAGTG
TCAGCAAACCATTGCTGGGCATTGCTTCAGGATATCTTCAGACCTCTTGACGAAGGTGTG
AAGCAAGGCACTTATTCCAAGCCAGGAGGTTACTATCTCTTTCTTCAGGAGACACAGAGG
CTGAAGGAAAAGTACCATGGACAACCAAAGAAGGGCTTACAGGCTGAAGAGGTTCTGCAG
AAATTCTTACAATCCAAGGAGGCTATTTCCAAGGCAATTTTACAGACAGATCAGAGTCTG
ACAGAAAAGGAAAAAGAGATTGTAGTGGAACGAAAGAAA------------ACTGAATCT
GCA------------ATGGCTGCTGCAAAACTATTGGAGGAAACACAGAAGAAAAATGAG
AAGTTGATGGAACAGAAAGAACGAAGTTATCAGGAACACATCAGACAGCTGACTCAGAAA
ATGGAAAACGACAGAATCCAATTAAAGACAGAGCAAGAGCAGACATTATCTCTAAAACTT
CAGGAGCAGAAACAGCTACTCCAAGAGGGGTTCCAGAAAGAAAGCAGAAAGCTACAAGAA
GAGATGAAGAATGTG
>Grammomys surdaster GBP1 XM_028788127 (Gbpa2)
~~~~~~~~~~~~~~~~~~~~~~~~~~~~~~~~~~~~~~~~~~~~~~~~~~~~~~~~~~~~
~~~~~~~~~~~~~~~~~~~~~~~~~~~~~~~~~~~~~~~~~~~~~~~~~~~~~~~~~~~~
~~~~~~~~~~~~~~~~~~~~~~~~~~~~~~~~~~~~~~~~~~~~~~~~~~~~~~~~~~~~
~~~~~~~~~~~~~~~~~~~~~~~~~~~~~~~~~~~~~~~~~~~~~~~~~~~~~~~~~~~~
~~~~~~~~~~~~~~~~~~~~~~~~~~~~~~~~~~~~~~~~~~~~~~~~~~~~~~~~~~~~
~~~~~~~~~~~~~~~~~~~~~~~~~~~~~~~~~~~~~~~~~~~~~~~~~~~~~~~~~~~~
~~~~~~~~~~~~~~~~~~~~~~~~~~~~~~~~~~~~~~~~~~~~~~~~~~~~~~~~~~~~
~~~~~~~~~~~~~~~~~~~~~~~~~~~~~~~~~~~~~~~~~~~~~~~~~~~~~~~~~~~~
~~~~~~~~~~~~~~~~~~~~~~~~~~~~~~~~~~~~~~~~~~~~~~~~~~~~~~~~~~~~
~~~~~~~~~~~~~~~~~~~~~~~~~~~~~~~~~~~~~~~~~~~~~~~~~~~~~~~~~~~~
~~~~~~~~~~~~~~~~~~~~~~~~~~~~~~~~~~~~~~~~~~~~~~~~~~~~~~~~~~~~
~~~~~~~~~~~~~~~~~~~~~~~~~~~~~~~~~~~~~~~~~~~~~~~~~~~~~~~~~~~~
~~~~~~~~~~~~~~~~~~~~~~~~~~~~~~~~~~~~~~~~~~~~~~~~~~~~~~~~~~~~
~~~~~~~~~~~~~~~~~~~~~~~~~~~~~~~~~~~~~~~~~~~~~~~~~~~~~~~~~~~~
~~~~~~~~~~~~~~~~~~~~~~~~~~~~~~~~~~~~~~~~~~~~~~~~~~~~~~~~~~~~
------------------------------------------------------------
------------------------------------------------------------
------------------------------------------------------------
------------------------------------------------------------
------------------------------------------------------------
------------------------------------------------ATGCCCCAGCCC
ATGTACCTCATTGTGAATATGAAAGGACAACTGAGAACCAATCAGAAGGCCCTGGAGATC
CTGTCTGCCATCACACAGCCTGTGGTGGTGGTGGCGATTGTGGGGCTCTACCGCACAGGC
AAATCCTACCTGATGAACAGGCTGGCTGGGAAGAGATCAGGATTCTCTCTGGGCTCCACT
ATGCAGGCTCATACAAAAGGAATCTGGATGTGGTGTGTGCCTCACCCACACAAGGCAGAC
CACATGCTTGTTCTGCTTGACACTGAGGGCCTGGGCGATGTGGATAAAGGTGACAACCAG
AATGACTGCTGGATCTTTGCCCTGGCTATTCTTCTAAGCAGCACCTTTGTCTACAACAGC
ATGGGAGCCATCAACCAGCAGGCCATGGACCAGCTGCACTATGTGACAGAGCTCACAGAT
CGAATCCAAGCAAGATCCTCACCTGACAAGGACGATGGG------------------GTG
GAAGACTCAGCTGAGTTTGTGAGCTTCTTCCCTGACTTTGTGTGGACTCTGAGGGATATA
ACCTTGAAGATGGAAGTAGATGGGCTCCCAGTCACAGCAGATGAGTACCTGGAGATTTCT
CTCAAGCTCAAGGAAGATTCC------TGCAAAGAAGTTGAAAAATACAACCTACCCCGA
CTCTGTATCCGTAAGTTTTTTCCAAAGAAGAAATGTTTTATCTTCTATCCACCGACTGAG
TGGAAAAAGCTTCCCCAG---CTGGAGACACTACAAGAAAGTGAGATTGGTCCTGAGTTT
TTGCAGCAAGTAGCAGAGTTCTGTTTATACATCTTTAAGGAGTGCAAAGCCAAAACTCTT
CCAGGAGGCATCATTGTCAATGGCCCACGACTAGAAACCCTGGTGCAGACCTATGTCAGT
GCCATCAGCAGCGGGTCTCTCCCCTGCATGGAGAACGCAGCTCTGGCTTTGGTCCAGATA
GAGAACTCAGCAGCAGTCCAAAAGGCCATCACCCACTATGACCAACAGATGAGTCAGAGG
GTGCAACTTCCCACAGAGACCCTACAGGAGCTCCTGGACCTGCACAGGACCTGTGAGAGA
GAGGCCATAGAAATCTTCCTCAGGACTTCATTTAAAGATGAAGACCATTCATTTCAAATG
AAATTAGGGTCTCAGCTAGAAGAAAGATGGGACAACTTTTGTAAACACAATACAGAAGTG
TCAGCAAACCATTGCTGGGCATTGCTTCAGGATATCTTCAGACCTCTTGAAGAAGGTGTG
AAGCAAGGCACTTATTCTAAGCCAGGAGGTTACTATCTCTTTGTTCAGGAGACACAGAGG
CTGAAGGAAAAGTACCATGGACAACCAAAGAAGGGCTTACAGGCTGAAGAGGTTCTGCAG
ACATACTTACAATCCAAGGAGGCTATTTCCAAGGCAATTTTACAGACAGATCAGAGTCTG
ACAGAAAAGGAAAAAGAGATTGTAGTGGAACGAAAGAAA------------ACTGAATCT
GCA------------ATGGCTGCTGCAAAACTATTGGAGGAAACACAGAAGAAAAATGAG
AAGTTGATGGAACAGAAAGAACGAAGTTATCAGGAACACATCAGACAGCTGACTGAGAAA
ATGGAAAATGAAAGAATCCAATTAAAGGCTGAGCAAGAGCAGACATTTTCTCTAAAACTT
CAGGAGCAGAAACAGCTACTCCAAGAGGGATTCCAGAAAGAAAGCAGAAAGCTTCAAGAA
GAGATAAAGAATGTG
>Rattus rattus GBP1 XM_032896553 (Gbpa2)
~~~~~~~~~~~~~~~~~~~~~~~~~~~~~~~~~~~~~~~~~~~~~~~~~~~~~~~~~~~~
~~~~~~~~~~~~~~~~~~~~~~~~~~~~~~~~~~~~~~~~~~~~~~~~~~~~~~~~~~~~
~~~~~~~~~~~~~~~~~~~~~~~~~~~~~~~~~~~~~~~~~~~~~~~~~~~~~~~~~~~~
~~~~~~~~~~~~~~~~~~~~~~~~~~~~~~~~~~~~~~~~~~~~~~~~~~~~~~~~~~~~
~~~~~~~~~~~~~~~~~~~~~~~~~~~~~~~~~~~~~~~~~~~~~~~~~~~~~~~~~~~~
~~~~~~~~~~~~~~~~~~~~~~~~~~~~~~~~~~~~~~~~~~~~~~~~~~~~~~~~~~~~
~~~~~~~~~~~~~~~~~~~~~~~~~~~~~~~~~~~~~~~~~~~~~~~~~~~~~~~~~~~~
~~~~~~~~~~~~~~~~~~~~~~~~~~~~~~~~~~~~~~~~~~~~~~~~~~~~~~~~~~~~
~~~~~~~~~~~~~~~~~~~~~~~~~~~~~~~~~~~~~~~~~~~~~~~~~~~~~~~~~~~~
~~~~~~~~~~~~~~~~~~~~~~~~~~~~~~~~~~~~~~~~~~~~~~~~~~~~~~~~~~~~
~~~~~~~~~~~~~~~~~~~~~~~~~~~~~~~~~~~~~~~~~~~~~~~~~~~~~~~~~~~~
~~~~~~~~~~~~~~~~~~~~~~~~~~~~~~~~~~~~~~~~~~~~~~~~~~~~~~~~~~~~
~~~~~~~~~~~~~~~~~~~~~~~~~~~~~~~~~~~~~~~~~~~~~~~~~~~~~~~~~~~~
~~~~~~~~~~~~~~~~~~~~~~~~~~~~~~~~~~~~~~~~~~~~~~~~~~~~~~~~~~~~
~~~~~~~~~~~~~~~~~~~~~~~~~~~~~~~~~~~~~~~~~~~~~~~~~~~~~~~~~~~~
------------------------------------------------------------
------------------------------------------------------------
------------------------------------------------------------
------------------------------------------------------------
------------------------------------------------------------
------------------------------------------------------------
------------------------------------------------------------
------------------------------------------------------------
------------------------------------------------------------
---------------------------ATGTGGTGTGTGCCTCACCCCCACAAGGCAGAA
CACACGCTTGTTCTGCTTGACACTGAGGGCCTGGGTGATGTGGAGAAAGGTGACAACAAG
AATGACTGCTGGATTTTTGCCCTGGCTATTCTTCTAAGCAGCACCTTTGTCTACAACAGC
ATGGGAGCCATCAACCAGCAGGCCATGGACCAGCTGCACTATGTGACAGAGCTCACAGAT
CGGATCCGAGCAAGATCCTCACCTGACCCAGATGATGGG------------------GTA
GAAGACTCAGCTGAGTTTGTCAGCTTCTTCCCTGACTTTGTGTGGACTCTGAGGGATATG
ACCTTGAAAATGGAAGTAGATGGACACCCCATCACAGCAGATGAGTACCTGGAGATTTCT
CTGAAGCTCAAGGAAGGTTCC------TGCAAGGAAGTTGAAAAATATAACCTACCCCGA
CTCTGTATTCGTAAGTTTTTCCCAAAGAAGAAATGTTTTATATTCTACCCACCCACTGAG
TGGAAAAAGCTTTTTCGG---CTAGAGACACTGCAAGAAAATGAGATCGATTCTGAGTTT
CTGAAGCAAGTAGCAGAATTCTGTTCATACGTCTTTAAGGAGTGCAAAGCCAAAACCCTT
CCAGGAGGTGTCATTGTCAATGGCCCACGACTAGAAACCCTGGTGCTGACCTATCTCAGT
GCCATTGGCAGTGGGGATCTCCCCTGCATGGAGAACGCAGTCCTGACTTTGGCCCAGATA
GAGAACTCAGCAGCAGTGGAAAAGGCCATCACCCACTATGACCAACAGATGAGCCAGAGG
GTACAGCTGCCCACAGAGACCCTCCAGGAGTTGCTGGACCTGCACAGGACCTGTGAGAGA
GAGGCCATAGAAATCTTCCTCAGGACCTCTTTTAAAGATGAAGACCATTTATTTCAAATG
AAATTAGGGTCTCAGCTAGAAGAAAGATGGGATGACTTTTGTAAACACAATACGGAAGTG
TCATCCAACCGTTGCTGGGCATTGCTTCAGGATATCTTCAGACCTCTTGAAGAAGGTGTG
AAGCAAGGCACTTATTCAAAGCCAGGAGGCTACTACCTCTTTGTTCAGGAGACCCAGAGG
CTGAAGGAAAAGTACCATGGACAACCCAAGAAGGGCTTACAGGCTGAAGAGGTTCTGCAG
AAATATTTACAATCCAAGGAGTCTATTTCTACTGCAATTTTACAGACGGATCAGAATCTG
ACCAAAAAGGAAAAGGAGATTGAAGTGGAACGGAAGAAA------------GCTGAATCT
GCA------------CTGGCTGCTGCAAAGCTGTTGGAGGAAACACAGAAGAAAAATGAG
AAGCTGATGGAACAGAAAGAAAGAAGTTATCAGGAGCACATGAAACAGCTGACTGAGAAA
ATGGAGAATGACAGAATCCAATTAAAAGCAGAGCAAGAGCGGACATTATCTCTGAAACTT
CAGGAGCAGAATCAGCTACTCCAAGAGGGGTTCCAGAAAGAAAGCAGAAAGCTTCAAGAA
GAGATGAAGAACGTG
>Mus pahari GBP1 XM_021189400 (Gbpa2)
~~~~~~~~~~~~~~~~~~~~~~~~~~~~~~~~~~~~~~~~~~~~~~~~~~~~~~~~~~~~
~~~~~~~~~~~~~~~~~~~~~~~~~~~~~~~~~~~~~~~~~~~~~~~~~~~~~~~~~~~~
~~~~~~~~~~~~~~~~~~~~~~~~~~~~~~~~~~~~~~~~~~~~~~~~~~~~~~~~~~~~
~~~~~~~~~~~~~~~~~~~~~~~~~~~~~~~~~~~~~~~~~~~~~~~~~~~~~~~~~~~~
~~~~~~~~~~~~~~~~~~~~~~~~~~~~~~~~~~~~~~~~~~~~~~~~~~~~~~~~~~~~
~~~~~~~~~~~~~~~~~~~~~~~~~~~~~~~~~~~~~~~~~~~~~~~~~~~~~~~~~~~~
~~~~~~~~~~~~~~~~~~~~~~~~~~~~~~~~~~~~~~~~~~~~~~~~~~~~~~~~~~~~
~~~~~~~~~~~~~~~~~~~~~~~~~~~~~~~~~~~~~~~~~~~~~~~~~~~~~~~~~~~~
~~~~~~~~~~~~~~~~~~~~~~~~~~~~~~~~~~~~~~~~~~~~~~~~~~~~~~~~~~~~
~~~~~~~~~~~~~~~~~~~~~~~~~~~~~~~~~~~~~~~~~~~~~~~~~~~~~~~~~~~~
~~~~~~~~~~~~~~~~~~~~~~~~~~~~~~~~~~~~~~~~~~~~~~~~~~~~~~~~~~~~
~~~~~~~~~~~~~~~~~~~~~~~~~~~~~~~~~~~~~~~~~~~~~~~~~~~~~~~~~~~~
~~~~~~~~~~~~~~~~~~~~~~~~~~~~~~~~~~~~~~~~~~~~~~~~~~~~~~~~~~~~
~~~~~~~~~~~~~~~~~~~~~~~~~~~~~~~~~~~~~~~~~~~~~~~~~~~~~~~~~~~~
~~~~~~~~~~~~~~~~~~~~~~~~~~~~~~~~~~~~~~~~~~~~~~~~~~~~~~~~~~~~
------------------------------------------------------------
------------------------------------------------------------
------------------------------------------------------------
------------------------------------------------------------
------------------------------------------------------------
------------------------ATGGACACGTCCCCAAATATACACATGTCCCAGCCC
ATATGCCTCATTGAGAATGTAAAAGGACAACTGAGAACCAATCAGAAGGCCCTGGAGATC
CTGTCAGCCATCACTCAGCCTGTGGTGGTGGTGGCGATCGTGGGCCTCTACCGCACAGGA
AAATCCTACCTGATGAACAAGCTGGCTGGGAAGAGAACAGGATTCTCTCTGGGTTCCACT
GTGCAGGCTCATACAAAAGGAATCTGGATGTGGTGTGTGCCTCATCCCCACAAGACAGAC
CACACACTTGTTCTGCTTGACACCGAGGGCCTGGGCGATGTGGAGAAAGGTGACAAGCAG
AGTGACTGCTGGATCTTTGCCTTGGCTATTCTTCTAAGCAGCACCTTTGTCTACAACAGC
ATGGGAGCCATCAATCAGCAGGCCATGGACCAGCTGCACTATGTGACAGAGCTCACAGAT
AGGATCCGAGCAAGATCCTCCCTTGACCAGGACGATGGG------------------GTG
GAAGACTCAGCTGAATTTGTGAGCTTCTTCCCTGACTTCATGTGGACTCTGAGGGATATG
ACCTTGAAGATGGAAGTAGATGGACTCCCAGTCACAGCAGATCAATACCTGGAGATTTCT
CTGAAGCTCAAGGAAGGTTCC------TGCAGAGAAGTTGAAAAATACAACCTACCCCGA
CTCTGTATCCGTAAGTTTTTTCCAAAGAAGAAATGTTTTGTCTTCTATCCACCCACTGAG
TGGAAAAAGCTTTCCCAG---CTGGAGACAATACAAGAAAATGAGATCGATTCTGAGTTT
TTGCAGCAAGTAGCAGAATTCTGTTTATACATCTTTAAGGAGTGCAAAGCCAAAACTCTT
CCAGGAGGAGTCATTGTCAATGGCCCACGACTAGAAACCCTGGTGCTGACCTATGTTACT
GCTATCAACAGCGGGGATCTCCCCTGCATGGAGAATGCAGTCCTGGTTCTGGCACAGATA
GAGAACTCAGAAGCATTGCAAAAAGCCATCAGCCACTATGACCAACAGATGAGTGAGAGG
GTGCAGCTGCCCACAGAGACCCTCCAGGAGCTACTGGACCTGCACAGGACCTGTGAGAGA
GAGGCCATAGAAATCTTCCTCAGGACTTCCTTTAAAGATGAAGACCATTCATTTCAAATG
AAATTAGGGTCTCAGTTAGAAGAAAGGTGGAATGACTTGTGTAAACAGAATACAGAAGTG
TCATCAAACCATTGCTGGACATTGCTTCAGGATATCTTCAAACCTCTTGAAGAAGGTGTG
AAGCAAGGCACTTATACTAAGCCAGGAGGTTACTATCTCCTTGTTCAGGAGATAGGGAGG
CTGAAGGAAAAGTACCATGAGCAGCCAAAGAAGGGATTACAGGCTGAAGAGGTTCTGCAA
AAATATTTACAATCCAAGGAGGCTATTTCTAATGCAATTTTACAGACAGATCAGAGTCTG
ACAGAAAAAGAAAAGGAGATTGAAGGTAAGAAATGA------------------------
------------------------------------------------------------
------------------------------------------------------------
------------------------------------------------------------
------------------------------------------------------------
---------------
>Rattus rattus GBP1 XM_032896554 (Gbpa1)
~~~~~~~~~~~~~~~~~~~~~~~~~~~~~~~~~~~~~~~~~~~~~~~~~~~~~~~~~~~~
~~~~~~~~~~~~~~~~~~~~~~~~~~~~~~~~~~~~~~~~~~~~~~~~~~~~~~~~~~~~
~~~~~~~~~~~~~~~~~~~~~~~~~~~~~~~~~~~~~~~~~~~~~~~~~~~~~~~~~~~~
~~~~~~~~~~~~~~~~~~~~~~~~~~~~~~~~~~~~~~~~~~~~~~~~~~~~~~~~~~~~
~~~~~~~~~~~~~~~~~~~~~~~~~~~~~~~~~~~~~~~~~~~~~~~~~~~~~~~~~~~~
~~~~~~~~~~~~~~~~~~~~~~~~~~~~~~~~~~~~~~~~~~~~~~~~~~~~~~~~~~~~
~~~~~~~~~~~~~~~~~~~~~~~~~~~~~~~~~~~~~~~~~~~~~~~~~~~~~~~~~~~~
~~~~~~~~~~~~~~~~~~~~~~~~~~~~~~~~~~~~~~~~~~~~~~~~~~~~~~~~~~~~
~~~~~~~~~~~~~~~~~~~~~~~~~~~~~~~~~~~~~~~~~~~~~~~~~~~~~~~~~~~~
~~~~~~~~~~~~~~~~~~~~~~~~~~~~~~~~~~~~~~~~~~~~~~~~~~~~~~~~~~~~
~~~~~~~~~~~~~~~~~~~~~~~~~~~~~~~~~~~~~~~~~~~~~~~~~~~~~~~~~~~~
~~~~~~~~~~~~~~~~~~~~~~~~~~~~~~~~~~~~~~~~~~~~~~~~~~~~~~~~~~~~
~~~~~~~~~~~~~~~~~~~~~~~~~~~~~~~~~~~~~~~~~~~~~~~~~~~~~~~~~~~~
~~~~~~~~~~~~~~~~~~~~~~~~~~~~~~~~~~~~~~~~~~~~~~~~~~~~~~~~~~~~
~~~~~~~~~~~~~~~~~~~~~~~~~~~~~~~~~~~~~~~~~~~~~~~~~~~~~~~~~~~~
------------------------------------------------------------
------------------------------------------------------------
------------------------------------------------------------
------------------------------------------------------------
------------------------------------------------------------
------------------------------ATGGCTCTGGAGACCTGTATGCCAGAACCC
ATGTGCCTCATTGAGAATGTGAAAGGACAACTGAGAGCCAATCAGAAGGCCCTGGAGATC
CTGTCAGCCATTACACAGCCTGTGGTAGTGGTCGCAATTGTGGGCCTCTACCGCACAGGC
AAATCCTACCTGATGAATAAGCTGGCTGGGAGGAAAACGGGCTTCTCTCTGGGCTCCACT
GTGCAGTCCCACACCAAGGGCATCTGGATGTGGTGTGTGCCTCATCCCAGGAAGGCAGGG
CACACCCTAGTTCTGCTTGACACTGAGGGCCTGGGAGATGTGGAGAAAGGTGACAACCAG
AATGACTGTTGGATCTTTGCCCTGGCTATTCTTCTAAGCAGCACCTTTGTCTACAACAGC
ATGGGAGCCATCAACCAGCAGGCCATGGACCAGCTGCAATATGTGACAGAGCTGACAGAT
CGGATCAGAACAACATCCTCTCCTCATAGCAATGGAGTT---------------------
GAGGCTTCAGCTGAGTTTGTGAGTTTCTTCCCTGATTTTGTGTGGACTCTGAGAGATGTG
ACTGTAAAGCTGGAAACAGATGGAAAAATGCTCACAGCAGATGAGTACCTGGACAATTCC
CTGAAGCCCAAGCAAGGTACC------AGTGAAGAAGATAGAAACTACAACCTACCCCGA
CTCTGTATTCGGAAGTTCTTCCCCAAGAAGAAATGCTTTGTCTTCTACCCACCCACAGAG
TGGAAGAAGCTCTCTGAG---CTGGAGAGCCTGCATGATGATGAGTTGGATTCTGAATTT
TTGCAACAGGCGGCAGACTTCTGTTCTTTCATCTTCAGCTCTTCTAAGGCTAAAACACTC
CCAGGAGGCATCCAGGTCAATGGAGCTCGACTAGAGAAACTGGTACTCACATACATCAGT
GCCATCAGCAGTGGGCATCTGCCCTGCATGGAGAATGCAGTCCTGGCCTTGGCAAAAGTA
GAGAACTCAGCAGCAATACAAAAGGCCATCACCCACTATGACCAGCAGATGAGTCAGAAA
GTGCAGCTGCCCACGGACACCCTCCAGGAGCTGCTGGACCTGCACAGGACCTGTGAGAGA
GAGGCCATGGATATCTTTCTTAGGACTTCCTTTAAAGATGAAGACCATTCATTTAAAAAA
GATTTACTGGCTCAACTAGAAAAGAAGTGGAATGGCATCAATAATGAGAATACAAACAAA
TCATCAACGCGTTGCTCAGAGTTACTTCGGGACATCTTTGGACCTCTAGAAGAAGCAGTG
ATAAATGGCACTTATTCTCAGCCAGGAGGATATCTTCTCTATGTTGAGAAGAGAGAAGAG
CTGAAGAAAAAGTATCTTCAGGAACCCAAGAAGGGGATACAGGCTGAAGAGATTCTGCAG
GAATACCTGCAGTCCAATGCGGCTGTGGCTGAGGCACTTCTACAAAGAGACCAGGCTCTC
ACAGTAAAGCAAAAAGAGGTCGAAGTGGAACGAGCAAAG------------GCTGAATCT
GCA------------CAGGCTACTGTTAGAATTTTGGAGGAAGTGGAAAAGAAGCATGCA
CAGATGATGAAGGAGAAAGAGAGGTGTCACCAGGAGCGAGTGAGGCAGTTGACAGAGAAT
ATGGAGAGGGAGAGAGCTCAGTTAGTGGAGGAGCAAGAGAGGATTCTGAACCTTAAACTG
CAGGAACAGAAACGACTGATTAAAGAAGGGTTGAAAGGAGAGAGTTTAAGGCTGAAGAAT
GAGATTCAGCGTATG
>Arvicanthis niloticus GBP1 XM_034500841 (Gbpa1)
~~~~~~~~~~~~~~~~~~~~~~~~~~~~~~~~~~~~~~~~~~~~~~~~~~~~~~~~~~~~
~~~~~~~~~~~~~~~~~~~~~~~~~~~~~~~~~~~~~~~~~~~~~~~~~~~~~~~~~~~~
~~~~~~~~~~~~~~~~~~~~~~~~~~~~~~~~~~~~~~~~~~~~~~~~~~~~~~~~~~~~
~~~~~~~~~~~~~~~~~~~~~~~~~~~~~~~~~~~~~~~~~~~~~~~~~~~~~~~~~~~~
~~~~~~~~~~~~~~~~~~~~~~~~~~~~~~~~~~~~~~~~~~~~~~~~~~~~~~~~~~~~
~~~~~~~~~~~~~~~~~~~~~~~~~~~~~~~~~~~~~~~~~~~~~~~~~~~~~~~~~~~~
~~~~~~~~~~~~~~~~~~~~~~~~~~~~~~~~~~~~~~~~~~~~~~~~~~~~~~~~~~~~
~~~~~~~~~~~~~~~~~~~~~~~~~~~~~~~~~~~~~~~~~~~~~~~~~~~~~~~~~~~~
~~~~~~~~~~~~~~~~~~~~~~~~~~~~~~~~~~~~~~~~~~~~~~~~~~~~~~~~~~~~
~~~~~~~~~~~~~~~~~~~~~~~~~~~~~~~~~~~~~~~~~~~~~~~~~~~~~~~~~~~~
~~~~~~~~~~~~~~~~~~~~~~~~~~~~~~~~~~~~~~~~~~~~~~~~~~~~~~~~~~~~
~~~~~~~~~~~~~~~~~~~~~~~~~~~~~~~~~~~~~~~~~~~~~~~~~~~~~~~~~~~~
~~~~~~~~~~~~~~~~~~~~~~~~~~~~~~~~~~~~~~~~~~~~~~~~~~~~~~~~~~~~
~~~~~~~~~~~~~~~~~~~~~~~~~~~~~~~~~~~~~~~~~~~~~~~~~~~~~~~~~~~~
~~~~~~~~~~~~~~~~~~~~~~~~~~~~~~~~~~~~~~~~~~~~~~~~~~~~~~~~~~~~
------------------------------------------------------------
------------------------------------------------------------
------------------------------------------------------------
------------------------------------------------------------
------------------------------------------------------------
------------------------------ATGGCCCCAGAGACTCACATGCCAGACCCC
ATGTGCCTCATTGAGAATGTGAAAGGGCAACTGAGAGCCAATCAGAAAGCTCTGGAGATC
CTGTCCACCATCACACAGCCTGTGGTGGTGGTGGCAATTGTGGGCCTCTATCGCACAGGC
AAATCCTACCTGATGAACAGGCTGGCTGGGAAGAGAACAGGCTTCTCTCTGGGCTCCACT
GTGCAGTCTCACACCAAAGGCATCTGGATGTGGTGTATGCCTCATCCCAGGAAAGCAGAC
CACACCCTAGTTCTGCTTGACACTGAGGGCCTGGGAGATGTGGAGAAAAGTGACAACCAG
AATGACTGCTGGATCTTTGCCCTGACTATACTTCTAAGCAGTACCTTTGTCTACAACAGC
ATGGGAGCCATCAACCAGCAGGCCATGGACCAGCTACAATATGTGACAGAGCTGACAGAC
CGGATCAGAACAGCATCCTCACCTCATAGTAATGACGTT---------------------
GAGGCTTCAGCTGAGTTTGTGAGCTTCTTCCCTGACTTCGTGTGGACTCTGAGGGATGTG
ACCATAAGCCTGGAAGCAGATGGACAAACGCTCACAGCAGATGAGTACCTCGAGAATTCC
CTGAAGCTCAAGCAAGGTGCC------AGTGAAGAAGATAAAAATTACAACCTGCCTCGA
CTCTGTATTCGAAAGTTCTTCCCCAAGAAGAAATGTTTTGTCTTCTATCCACCCACTGAC
TGGAAGAAGCTCTCTGAG---CTGGAGAGCCTGCATGACGATGAGTTGGATTCTGACTTT
GTGAAACAGGCAGAAGATTTCCGTTCCTTCATCTTCAGCTCTTCTAAGGTTAAAACTCTG
CCAGGAGGCATCAAGGTCAATGGAGCTCGACTAGCGAAACTGGTGCTCACATACATCAAT
GCCATCAGAAGTGGGTATCTGCCCTGCATGGAAAACGCAGTCCTGGCCTTGGCCAAGATA
GAGAACTCAGCAGCATTACAAAAGGCCATCATCCACTATGACCAGCAGATGAGCCAGAGT
GTGCAGCTCCCCACAGAGACCCTCCAGGAGCTGCTGGACCTGCATAGGACCTGTGAGAGA
GAGGCCATGGAAATTTTCCTTAGGACTTCCTTTAAAGATGAAGATCATTCATTTAAAAAA
GATTTACTGGCTCAACTAGATAAGAAGTGGACTGGCATCTGTAATGAGAATATGAAAGTG
TCATCTGCTCGTTGCTCAGAGTTACTTCGAGGTATCTTCAGCCCTCTGGAAGAAGCAGTG
ACAAAGGGCGCTTATTCTCAGCCAGGAGGATATCTTCTCTTTGTTGAGAAGAGAGACGAG
CTGAAGAAAAGGTATCTTCAGGAACCCAAGAAGGGGATACAGGCTGAAGAGATTCTGCAG
GCATACTTGCAGTCCAATGCAGCTATGGCTGAGGCACTTCTACACAGAGACCAGGCTCTC
ACAGTAATGCAAAAGGAGCTTGAAGTGGAACAAGCAAAA------------GCTGAGTCT
GCA------------CAGGCTACTGTAAAAATGTTGGAGGAAATGGAAAAGAAGCATGCA
CAGATGATGAAGGAGAAAGAAAGGTGTCATCAGGAACGAGTAAGGCAGTTGACTGAGACG
ATGGAGAGGGAGAGAGCTCAGTTAGTGGAGGAGCAAGAGAGGATTCTGACCCTTAAACTG
CAGGAACAGGAACAACTGCTCAAAGAGGGGTTGAAAGAGGAGAGTAGAATGCTGCAAAAT
GAGATTCAGCTTATG
>Meriones unguiculatus GBP1 XM_021661450 (Gbpa1)
~~~~~~~~~~~~~~~~~~~~~~~~~~~~~~~~~~~~~~~~~~~~~~~~~~~~~~~~~~~~
~~~~~~~~~~~~~~~~~~~~~~~~~~~~~~~~~~~~~~~~~~~~~~~~~~~~~~~~~~~~
~~~~~~~~~~~~~~~~~~~~~~~~~~~~~~~~~~~~~~~~~~~~~~~~~~~~~~~~~~~~
~~~~~~~~~~~~~~~~~~~~~~~~~~~~~~~~~~~~~~~~~~~~~~~~~~~~~~~~~~~~
~~~~~~~~~~~~~~~~~~~~~~~~~~~~~~~~~~~~~~~~~~~~~~~~~~~~~~~~~~~~
~~~~~~~~~~~~~~~~~~~~~~~~~~~~~~~~~~~~~~~~~~~~~~~~~~~~~~~~~~~~
~~~~~~~~~~~~~~~~~~~~~~~~~~~~~~~~~~~~~~~~~~~~~~~~~~~~~~~~~~~~
~~~~~~~~~~~~~~~~~~~~~~~~~~~~~~~~~~~~~~~~~~~~~~~~~~~~~~~~~~~~
~~~~~~~~~~~~~~~~~~~~~~~~~~~~~~~~~~~~~~~~~~~~~~~~~~~~~~~~~~~~
~~~~~~~~~~~~~~~~~~~~~~~~~~~~~~~~~~~~~~~~~~~~~~~~~~~~~~~~~~~~
~~~~~~~~~~~~~~~~~~~~~~~~~~~~~~~~~~~~~~~~~~~~~~~~~~~~~~~~~~~~
~~~~~~~~~~~~~~~~~~~~~~~~~~~~~~~~~~~~~~~~~~~~~~~~~~~~~~~~~~~~
~~~~~~~~~~~~~~~~~~~~~~~~~~~~~~~~~~~~~~~~~~~~~~~~~~~~~~~~~~~~
~~~~~~~~~~~~~~~~~~~~~~~~~~~~~~~~~~~~~~~~~~~~~~~~~~~~~~~~~~~~
~~~~~~~~~~~~~~~~~~~~~~~~~~~~~~~~~~~~~~~~~~~~~~~~~~~~~~~~~~~~
------------------------------------------------------------
------------------------------------------------------------
------------------------------------------------------------
------------------------------------------------------------
------------------------------------------------------------
------------------------------ATGGCCCCAGAGATCTGTATGCCAGACCCC
ATATGCTTGATTGAGAACGTGAAAGGACAGCTGAGACCGAATCAGAAGGCCCTGGAGATC
CTGTCGGCCATCACACAGCCGGTGGTGGTGGTGGCAATCGTGGGCCTCTACCACACTGGC
AAGTCCTACCTGATGAATCAGCTGGCTGGGAAGAAAACCGGCTTCTCCCTGGGCTCCTCA
GTGCAGTCTCACACCAAAGGAATCTGGATGTGGTGTCTGCCTCATCCCCAGAAGGCAGAG
CTCACCCTGGTTCTGCTTGACACAGAGGGCCTGGGCGATGTGGAGAAAGGTGACAGTGAA
AATGACAGCTGGATCTTCGCCCTAGCTATACTTCTCAGCAGCACCTTCATCTACAACACC
ATGGGGGCCATCAACCAGCAGGCCATGGACCAGCTGCAATACGTGACAGAGCTGACACAG
AGGATCTGGAGCACATCCTCACCTCAGAGCAATGGTACT---------------------
GAGGATTCGGCGGAGTTTGTGAACTTTTTCCCTGACTTTGTGTGGGCTCTGAGGGATGTG
ACTGTGCGGCTGGATGCAGATGGACAAGTCCTCTCAGCGGATCAGTACCTAGAGAATTCC
CTGAAGCTCAAGCAAGGTGAT------------------AACAATTACGACTTGTCCCGA
CTCTGTATCCGAAAGTTCTTCCCCAAGAAGAAGTGCTTTGTCTTCTGTCCACCCACGGAG
TGGAGGAAGCTCTGTGAG---CTGGAGAGCCTGAAGGACAATGAGTTGGATTCTGACTTT
GTGCGGCAGGTGGCAGAGTTCTGTTCCTTCGTGCTCAGTTCTTCCAAGGCCAAAGCTCTC
CCGGGAGGCATCCCCATCAATGGAGCCCGACTACAGAAACTGGTGCTCACATACCTCAGC
GCCATCAATAGTGGGACTCTGCCCTGCATGGAGAATGCTGTCCTGGCCTTGTCCCAGATA
GAGAACTCGGCTGCCGTGCAGAAGGCCATCACCCACTACGACCAGCAGATGAGCCAGAGG
GTGCGGCTGCCCACAGAGACCCTCCAGGAGCTGCTGAACCTACACAGGGCCTGTGAGAGA
GAGGCCATAGAAATCTTCCTCAGGAACGCCTTTAAAGACGAAGACCATTCATTTAAAAAA
GAGCTATTGGTGCAGCTGGAAAAGAGGTGGAATGGCGCCTGTAAAGAGAACGTGAGAGCA
TCATCAGCTCGGTGCTCAGAGTTACTGCGGAACATCTTCAGCCCTCTAGAAGAAGCAGTG
ACAAGGGGCGCTTATTCTCAGCCAGGAGGATATCTTCTCTTTGTTGAGAAGAGAGAGGAG
CTGAAGCAAAAGTACCTCAGGGAACCCAGGAAGGGGATCCAGGCTGAAGAGATTCTGCAG
GCATACTTGAAGTCCAGTGAGGCTATGGCCGAGGCAATTCTACAGAGAGATCAGGCTCTG
ACAGTAAAACAAAAGGAGATCGAAGTGGAGCGAGCAAAA------------GCTGACTCT
GCC------------CAGGCTGCTGTGAAAATGTTGGAGGAAATGAAAGAGGGGCATGTG
CAGATGATGATGGAGAAAGAAAGGTGTCACCAGGAACGAGTGAGGCAGTTGACTGAGAAG
ATGAAGAGGGAGAGAGCTCAGTTAGTGCAGGAGCAAGAGAGGGTTCTGGCCCTTAAACTG
CAGGAACAGGAACAACTGATTAAGAAGGGGTGGAAAGAAGAGAGTATAAGACTGCAGAAT
GAAATTCAGGCTCTG
>Mastomys coucha  uncharacterized GBP1 XM_031342171 (Gbpa1)
~~~~~~~~~~~~~~~~~~~~~~~~~~~~~~~~~~~~~~~~~~~~~~~~~~~~~~~~~~~~
~~~~~~~~~~~~~~~~~~~~~~~~~~~~~~~~~~~~~~~~~~~~~~~~~~~~~~~~~~~~
~~~~~~~~~~~~~~~~~~~~~~~~~~~~~~~~~~~~~~~~~~~~~~~~~~~~~~~~~~~~
~~~~~~~~~~~~~~~~~~~~~~~~~~~~~~~~~~~~~~~~~~~~~~~~~~~~~~~~~~~~
~~~~~~~~~~~~~~~~~~~~~~~~~~~~~~~~~~~~~~~~~~~~~~~~~~~~~~~~~~~~
~~~~~~~~~~~~~~~~~~~~~~~~~~~~~~~~~~~~~~~~~~~~~~~~~~~~~~~~~~~~
~~~~~~~~~~~~~~~~~~~~~~~~~~~~~~~~~~~~~~~~~~~~~~~~~~~~~~~~~~~~
~~~~~~~~~~~~~~~~~~~~~~~~~~~~~~~~~~~~~~~~~~~~~~~~~~~~~~~~~~~~
~~~~~~~~~~~~~~~~~~~~~~~~~~~~~~~~~~~~~~~~~~~~~~~~~~~~~~~~~~~~
~~~~~~~~~~~~~~~~~~~~~~~~~~~~~~~~~~~~~~~~~~~~~~~~~~~~~~~~~~~~
~~~~~~~~~~~~~~~~~~~~~~~~~~~~~~~~~~~~~~~~~~~~~~~~~~~~~~~~~~~~
~~~~~~~~~~~~~~~~~~~~~~~~~~~~~~~~~~~~~~~~~~~~~~~~~~~~~~~~~~~~
~~~~~~~~~~~~~~~~~~~~~~~~~~~~~~~~~~~~~~~~~~~~~~~~~~~~~~~~~~~~
~~~~~~~~~~~~~~~~~~~~~~~~~~~~~~~~~~~~~~~~~~~~~~~~~~~~~~~~~~~~
~~~~~~~~~~~~~~~~~~~~~~~~~~~~~~~~~~~~~~~~~~~~~~~~~~~~~~~~~~~~
------------------------------------------------------------
------------------------------------------------------------
------------------------------------------------------------
------------------------------------------------------------
------------------------------------------------------------
------------------------------ATGGCCCCAGAGACCTGCATGCCAGAACCC
ATGTGCCTCATTGAGAATGTAAAAGGACAACTGAGAGCCAATCAGAAGGCCCTGGAGATC
CTGTCGGCCATCACACAGCCTGTGGTCGTGGTGGCGATCGTGGGCCTCTACCGCACAGGC
AAATCCTACCTGATGAACAGGCTGGCTGGGAAGAGAACAGGCTTCTCTCTGGGCTCCACT
GTGCAGTCTCACACCAAGGGCATCTGGATGTGGTGTGTGCCTCATCCCAGGAAGGCAGGC
CGTACCCTAGTTCTGCTTGACACCGAGGGCCTAGGAGATGTGGAGAAAGGTGACAACCAG
AATGACTGCTGGATCTTTGCCCTGGCTATTCTTCTAAGCAGCACCTTTGTCTACAACAGC
ATGGGAGCCATCAACCAGCAGGCCATGGACCAACTGCAATATGTGACAGAGCTGACAGAT
CGGATCAGAACAACATCCTCACCTCATAGCAATGGAGTT---------------------
GAGTCTTCAGCTGAGTTTGTGAGCTTCTTCCCTGACTTTGTGTGGACTCTAAGAGATATG
ACTGTAAAGCTGGAAGCAGATGGACAAATGCTCACAGCAGATGAGTACCTGGAGAATTCC
CTAAAGCTTAAGCAAGGTACC------AGTGAGGAAGATAAAAAGTACAACCTACCGCGA
CTCTGTATTCGAAAGTTCTTCCCCAGGAAGAAATGCTTTGTCTTTTATCCGCCCACTGAG
TGGAAGAAGCTCTCTGAG---CTGGAGAGCCTGCAAGAGAAGGAGTTAGATCCTGAATTT
TTGCAACAGGCAGCTGACTTCTGTTCCTTCATCTTCAGCTCTTCTAAGACTAAAACACTC
TCAGGAGGCATCAAAGTCAATGGAGCTCGACTAGAGAAACTGGTGATCACATATATCAGT
GCCATCAGCAGCGGGGATCTCCCCTGCATGGAGAATGCAGTCCTGGCTTTGGCTCAAATA
GAGAACTCGGCAGCAGTGCAAAAGGCCATCAGCCACTATGACCAACAGATGAGTCAGAGG
GTGCAGCTGCCCACAGAGACCCTCCAGGAGCTGCTGGACCTGCACAGGACCTGTGAGAGA
GAGGCCATAGAAATCTTCTTCAGAAGTTCCTTCAAAGATGAAGACCATTCATTTAGAAAA
GATTTATTGGCCCAGCTAGAAAAGAAGTGGACTGGCATCTGTAATGAGAACATCAACGTT
TCATCAGCTCGTTGCTCAGAGTTACTTCGGGACATCTTCAGCCCACTAGAAGAAGCAGTG
ACAAAGGGCACCTATTCTCAGCCAGGAGGATATCTTCTCTTTGTTTGGAAGAGAGAGGAA
CTGAAGAAAAAGTATCTTCAGGAACCCAAGAAGGGGATACAGGCTGAAAAGATTCTGCAG
GAATATTTGCAGTCCAATGCAACCATGGCTGAGGCACTTCTACAAAGAGACCAGGCTCTC
ACAGTAAAGCAAAAGGAGATCGAAGCGGAACGAGCGAAA------------GTTGACTCT
GCA------------CAGGCTACTGTAAAAATGTTGGAGGAAATGGAAAAGCAGCATGAA
CAGATGATGAAGGAGAAAGAGAGGTATCACCAGGAGCGAGTGAAGCAGTTGACTGAGGAG
ATGGAGAGGGAGAGAGCTCAGTTAGTGGAGGAGCAAGAGAGGATTCTGACCCTTAAACTG
CAGGAACAGGAACGACTGCTCAAAGAGGGGTTGAAAGAAGAGAGTATAAAGCTGCAGAAT
GAGATTCAGCTTATG
>Microtus ochrogaster GBP1 XM_005357434 (Gbpa1)
~~~~~~~~~~~~~~~~~~~~~~~~~~~~~~~~~~~~~~~~~~~~~~~~~~~~~~~~~~~~
~~~~~~~~~~~~~~~~~~~~~~~~~~~~~~~~~~~~~~~~~~~~~~~~~~~~~~~~~~~~
~~~~~~~~~~~~~~~~~~~~~~~~~~~~~~~~~~~~~~~~~~~~~~~~~~~~~~~~~~~~
~~~~~~~~~~~~~~~~~~~~~~~~~~~~~~~~~~~~~~~~~~~~~~~~~~~~~~~~~~~~
~~~~~~~~~~~~~~~~~~~~~~~~~~~~~~~~~~~~~~~~~~~~~~~~~~~~~~~~~~~~
~~~~~~~~~~~~~~~~~~~~~~~~~~~~~~~~~~~~~~~~~~~~~~~~~~~~~~~~~~~~
~~~~~~~~~~~~~~~~~~~~~~~~~~~~~~~~~~~~~~~~~~~~~~~~~~~~~~~~~~~~
~~~~~~~~~~~~~~~~~~~~~~~~~~~~~~~~~~~~~~~~~~~~~~~~~~~~~~~~~~~~
~~~~~~~~~~~~~~~~~~~~~~~~~~~~~~~~~~~~~~~~~~~~~~~~~~~~~~~~~~~~
~~~~~~~~~~~~~~~~~~~~~~~~~~~~~~~~~~~~~~~~~~~~~~~~~~~~~~~~~~~~
~~~~~~~~~~~~~~~~~~~~~~~~~~~~~~~~~~~~~~~~~~~~~~~~~~~~~~~~~~~~
~~~~~~~~~~~~~~~~~~~~~~~~~~~~~~~~~~~~~~~~~~~~~~~~~~~~~~~~~~~~
~~~~~~~~~~~~~~~~~~~~~~~~~~~~~~~~~~~~~~~~~~~~~~~~~~~~~~~~~~~~
~~~~~~~~~~~~~~~~~~~~~~~~~~~~~~~~~~~~~~~~~~~~~~~~~~~~~~~~~~~~
~~~~~~~~~~~~~~~~~~~~~~~~~~~~~~~~~~~~~~~~~~~~~~~~~~~~~~~~~~~~
------------------------------------------------------------
------------------------------------------------------------
------------------------------------------------------------
------------------------------------------------------------
------------------------------------------------------------
------------------------------ATGGCCTCAGAGACCTGCATGCCAGACCCG
ATGTGCTTGATAGAGAATGTGAAAGGGCAACTGAGACCTAATCAGAAAGCCCTGGAGATC
CTGTCGGCCATCACACAGCCAGTGGTGGTGGTGGCCATTGTGGGTCTCTACCGCACAGGA
AAATCCTACCTGATGAACAAGCTGGCTGGGAAGAATACAGGCTTCTCTCTGGGCTCCACA
GTGCAGTCTCACACCAAAGGAATCTGGATGTGGTGTGTGCCTCATCCCCAGAAGGCAGAC
CACACTCTAGTTCTGCTTGACACTGAGGGCCTGGGAGATATTGAGAAAGGTGACAGTGAC
AATGACTGCTGGATCTTTGCTCTGGCTATACTTCTAAGCAGCACCTTCGTGTACAACAGC
ATGGGAGCCATCAACCAGCAGGCCATGGACCATCTGCAATATGTGACAGAGCTGACCGAC
CGGATCAGAACAACATCTTCACCTCGTAGCAATGGGACT---------------------
GAGGACTCATCTGAGTTTGTGAGCTTCTTCCCTGACTTCGTGTGGACTCTCAGGGACGTG
ACTGTAAGGCTTGAAGCAGATGGACAAAGCCTCACAGCTGATGAGTACCTGGAGAATTCC
CTGAAGCTCAAACAAGGTGCC------AGCAAAGAAGATAAAAATTACAACCTGCCCCGA
CTCTGTATTCGAAAGTTCTTCCCCAGGAAGAAATGCTTTGTGTTCTATCCACCCACTGAG
TGGAAGAAGCTCTCTGAG---CTTGAGAACCTGCGTGACGATGAGTTGGATTCTGACTTT
GTCCAACAGGCAGCAGAGTTCTGTTCCTTCATCTTCAGCTCTTCCAAGGCTAAAGCTCTC
CCAGGAGGTGTCAAGGTCAATGGAGCTCGACTAGAGAAACTGGTGCTCTCCTACATCGAT
GCCATCAGCAGTGGGGATCTCCCCTGCATGGAGAATGCTGTCCTGGCTTTGGCAAAGATA
GAGAACTTGGCAGCAATGCAAAAGGCCATTGCCCATTATGACCAGCAGATGAGCCAGGGG
GTGCAGCTGCCCACAGAGACCCTCCAGGAGCTGCTGGATCTGCACAGGACCTGTGAGAGA
GAGGCCATAGAAATCTTCCTTAGGACTTCCTTTAAAGATGAAGACCATGCATTTCAAAAG
GAATTATTGGCTCAGCTAGAAAAGAGGTGGGAGGTCACCTGTAACAAGAACGTAAAACTA
TCATCGGACCTGTGCTCAGAGTTACTTCGGAACATCTTCAGCCCTCTAGAAGAAGCAGTG
ACAAAGGGTGCTTATTCTCAGCCAGGTGGATATCTTCTCTTTGTTGAGAAGAGAGAAGAG
TTGAAGAAAAAGTACCTTAGGGAACCCAGAAAGGGTATACAGGCTGAAGAGATTCTGCAG
GCATACTTGCAGTCCAGTGTGGTTATGGCTGAGACAATTCTACAGAGAGACCAGGCTCTC
ACAGTAAAGCAAAAGGAGATTGAAGCGGAACGGGTTAAA------------GCTGACTCT
GCA------------CAGGCCAGTGTAGACTTGCTGGAGGAAATGGAAAAGAAGCATGTA
CAGATGATGAAGGAGAGAGAAAGACGTCATCAGGAACGAGTGAGGCAGTTGACTGAGAAG
ATGGATGTTGAAAGAGCTCAGATAGTGAAGGAGCAAGAGAGGATTCTGGCCCTTAAACTG
CAGGAACAGGAACGACTGCTCAAGGAAGGGATGAAAGAAGAGAGTAGAAGGCTTCAGAAT
GAGATTCAGGTTATG
>Peromyscus maniculatus bairdii GBP1 XM_016004723 (Gbpa1)
~~~~~~~~~~~~~~~~~~~~~~~~~~~~~~~~~~~~~~~~~~~~~~~~~~~~~~~~~~~~
~~~~~~~~~~~~~~~~~~~~~~~~~~~~~~~~~~~~~~~~~~~~~~~~~~~~~~~~~~~~
~~~~~~~~~~~~~~~~~~~~~~~~~~~~~~~~~~~~~~~~~~~~~~~~~~~~~~~~~~~~
~~~~~~~~~~~~~~~~~~~~~~~~~~~~~~~~~~~~~~~~~~~~~~~~~~~~~~~~~~~~
~~~~~~~~~~~~~~~~~~~~~~~~~~~~~~~~~~~~~~~~~~~~~~~~~~~~~~~~~~~~
~~~~~~~~~~~~~~~~~~~~~~~~~~~~~~~~~~~~~~~~~~~~~~~~~~~~~~~~~~~~
~~~~~~~~~~~~~~~~~~~~~~~~~~~~~~~~~~~~~~~~~~~~~~~~~~~~~~~~~~~~
~~~~~~~~~~~~~~~~~~~~~~~~~~~~~~~~~~~~~~~~~~~~~~~~~~~~~~~~~~~~
~~~~~~~~~~~~~~~~~~~~~~~~~~~~~~~~~~~~~~~~~~~~~~~~~~~~~~~~~~~~
~~~~~~~~~~~~~~~~~~~~~~~~~~~~~~~~~~~~~~~~~~~~~~~~~~~~~~~~~~~~
~~~~~~~~~~~~~~~~~~~~~~~~~~~~~~~~~~~~~~~~~~~~~~~~~~~~~~~~~~~~
~~~~~~~~~~~~~~~~~~~~~~~~~~~~~~~~~~~~~~~~~~~~~~~~~~~~~~~~~~~~
~~~~~~~~~~~~~~~~~~~~~~~~~~~~~~~~~~~~~~~~~~~~~~~~~~~~~~~~~~~~
~~~~~~~~~~~~~~~~~~~~~~~~~~~~~~~~~~~~~~~~~~~~~~~~~~~~~~~~~~~~
~~~~~~~~~~~~~~~~~~~~~~~~~~~~~~~~~~~~~~~~~~~~~~~~~~~~~~~~~~~~
------------------------------------------------------------
------------------------------------------------------------
------------------------------------------------------------
------------------------------------------------------------
------------------------------------------------------------
------------------------------ATGGCCTCAGAGACTTGCATGCCAGATCCC
ATGTGCTTGATTGAGAATGTGAAAGGACAACTGAGGCCTAATCAGAAGGCCCTGGAGACC
CTGTCGGCCATCACGCAGCCTGTGGTGGTGGTGGCCATCGTGGGCCTCTACCGCACTGGC
AAATCCTACCTGATGAACAAGCTGGCTGGGAAGAACACAGGCTTCTCTCTGGGCTCCACA
GTGCAGTCTCACACCAAAGGGATCTGGATGTGGTGTGTCCCTCATCCCCAGAAGGCAGGA
CACACCCTAGTTCTGCTTGACACTGAGGGCCTGGGAGATGTTGAGAAAGGTGACAACCAG
AATGACTGCTGGATCTTTGCCCTGGCTGTACTTCTGAGCAGCACCTTTGTGTACAACAGC
ATGGGAGCCATCAACCAGCAGGCCATGGACCAGCTGCAATATGTGACAGAGCTGACAGAT
CGGATCAGAACAACATCCTCACCTCATAGCAATGGGGTT---------------------
GAGGACTCAGCTGAGTTTGTGAGCTTCTTCCCTGATTTTGTATGGACTCTGAGGGATGTG
ACTGTAAGGCTTGAAGCAGATGGACAAAGCCTCACAGCAGATGAATACCTGGAGCATTCT
CTGAAGCTCAAACAAGGTACC------AGCAAAGAAGATAGAAATTACAACCTGCCCCGA
CTCTGTATTCGAAAGTTCTTCCCCAAGAAGAAATGCTTTGTCTTCTGTCCACCCACTGGG
TGGAAGAAGCTTTCTGAG---CTTGAGAACCTGCACGATGATGAGTTGGATTATGACTTT
GTGCAGCAGGCAGCTGAGTTCTGTTCCTTCATCCTCAGCTCTTCCAAGGCTAAAGCTCTC
CCAGGAGGCATTGGGGTCACTGGAACTCGACTAGAGAAACTGGTGCTCACATACATCAAT
GCCATCAGAAGTGGGGATCTCCCCTGCATGGAGAATGCAATCCTGGCCTTGGCAAAAATA
GAGAACTCAGCTGCAGTGCAAAAGGCCATTACCCACTATGACCAGCAGATGAGCCAGAGG
GTGCAGCTGCCCACAGAGACCCTCCAGGAGCTTCTGGATCATCACAGGACCTGTGAGAGA
GAGGCCATAGAAATCTTCCTCAGGACTTCCTTTAAAGACAAAGACCATTCATTTAAAAAG
GAATTACTGGCTCAGCTAGAAAAGAAGTGGAAGGGCATCTGTAACGAGAACGTGAAACTA
TCATCGGACAGGTGCTCACAATTACTTCGGAACATCTTCAGCCCTCTAGAAGAAGCAGTG
ACAAAGGATGCTTATTCTCAGCCAGGTGGATATTTTCTCTTTGTTGAGAAAAGAGAAGAG
CTGAAGGAAAAGTACCTTAGGGAACCCAGGAAAGGGATACAGGCTGAAGAGATTCTGCAG
GCATACCTGAAGTCCAACATGGTTATGGCTGAGACAATTCTGCAGAGAGACCAGGCTCTC
ACAGTAAAGCAAAAGGAGATTGAAGCGGAACAGGCAAAA------------GCTAAGTCT
GCA------------CAGGCTGCTGTCAAGATATTGGAGGAAATGGAAGAGAAGCACATG
CAGATGATGAAGGAAAAAGAAAGATGTCATCAGGAACGAGTGAGGCAGTTGACTGAGAAG
ATGGAGCAGGAAAGAACTCAGATAGTGGAGGAGCAAGGGAGGATTCTGGCCCTTAAAATA
CAGGAACAGGGACAACTGCTCAAGGAAGGGTTGAAAGAAGAGAGTGCAAGGCTTCAAAAT
GAGATTCAGGTTATG
>Rattus norvegicus GBP3 XM_006233426 (Gbpa1)
~~~~~~~~~~~~~~~~~~~~~~~~~~~~~~~~~~~~~~~~~~~~~~~~~~~~~~~~~~~~
~~~~~~~~~~~~~~~~~~~~~~~~~~~~~~~~~~~~~~~~~~~~~~~~~~~~~~~~~~~~
~~~~~~~~~~~~~~~~~~~~~~~~~~~~~~~~~~~~~~~~~~~~~~~~~~~~~~~~~~~~
~~~~~~~~~~~~~~~~~~~~~~~~~~~~~~~~~~~~~~~~~~~~~~~~~~~~~~~~~~~~
~~~~~~~~~~~~~~~~~~~~~~~~~~~~~~~~~~~~~~~~~~~~~~~~~~~~~~~~~~~~
~~~~~~~~~~~~~~~~~~~~~~~~~~~~~~~~~~~~~~~~~~~~~~~~~~~~~~~~~~~~
~~~~~~~~~~~~~~~~~~~~~~~~~~~~~~~~~~~~~~~~~~~~~~~~~~~~~~~~~~~~
~~~~~~~~~~~~~~~~~~~~~~~~~~~~~~~~~~~~~~~~~~~~~~~~~~~~~~~~~~~~
~~~~~~~~~~~~~~~~~~~~~~~~~~~~~~~~~~~~~~~~~~~~~~~~~~~~~~~~~~~~
~~~~~~~~~~~~~~~~~~~~~~~~~~~~~~~~~~~~~~~~~~~~~~~~~~~~~~~~~~~~
~~~~~~~~~~~~~~~~~~~~~~~~~~~~~~~~~~~~~~~~~~~~~~~~~~~~~~~~~~~~
~~~~~~~~~~~~~~~~~~~~~~~~~~~~~~~~~~~~~~~~~~~~~~~~~~~~~~~~~~~~
~~~~~~~~~~~~~~~~~~~~~~~~~~~~~~~~~~~~~~~~~~~~~~~~~~~~~~~~~~~~
~~~~~~~~~~~~~~~~~~~~~~~~~~~~~~~~~~~~~~~~~~~~~~~~~~~~~~~~~~~~
~~~~~~~~~~~~~~~~~~~~~~~~~~~~~~~~~~~~~~~~~~~~~~~~~~~~~~~~~~~~
------------------------------------------------------------
------------------------------------------------------------
------------------------------------------------------------
------------------------------------------------------------
------------------------------------------------------------
------------------------------ATGGCTTTGGAGACCTGTATGCCAGAACCT
ATGTGCCTCATTGAGAATGTGAAAGGACAACTGAGAGCCAATCAGAAGGCCCTGGAGATC
CTGTCGGCCATTACACAGCCTGTGGTAGTGATCGCAACTGTAGGCCTCTACCGCACAGGC
AAATCCTACCTGATGAATAAGCTGGCTGGGAGGAAAACAGGCTTCTCTCTGGGCTCCACT
GTGCAGTCCCACACCACGGGCATCTGGATGTGGTGTGTGCCTCATCCCAGGAAGGCAGAC
CACACCCTAGTTCTGCTTGACACTGAGGGCCTGGGAGATGTGGAGAAAGGCGACAACCAG
AATGACTGCTGGATCTTTGCCCTGGCTATTCTTCTAAGCAGCACCTTTGTCTACAACAGC
ATGGGAGCCATCAACCAGCAGGCCATGGACCAGCTGCAATATGTGACAGAGCTGACAGAT
CGGATCAGAACAACATCCTCTCCTCATAGCAATGGAGTT---------------------
GAGGCTTCAGCTGAGTTTGTGAGCTTCTTCCCTGACTTTGTGTGGACTCTGAGAGACGTG
ACTGTAAAGCTGGAAAAAGATGGAAAAATGCTCACAGCAGATGAGTACCTGGACAATTCC
CTGAAGCCCAAGCAAGGTACC------AGTGAAGAAGATAGAAACTACAACCTACCCCGA
CTCTGTATTCGGAAGTTCTTCCCCAAGAAGAAATGCTTTGTCTTCTACTCACCCACAGAG
TGGAAGAAGCTCTCTGAG---CTGGAGAGCCTGCGTGATGATGAGTTGGATTCTGAATTT
TTGCAACAGGCGGCCAACTTCTGTTCTTTCATCTTCAGCTCTTCTAAGGCTAAAAGACTC
CCAGGAGGCATCCAGGTCAATGGAGCTCGACTAGAGAAACTGGTACTCACATACATCAGT
GCCATCAGCAGTGGGCATCTGCCCTGCATGGAGAATGCAGTCCTGGCCTTGGCAAAAGTA
GAGAACTCAGCAGCAATACAAAAGGCCATCACCCACTATGACCAGCAGATGTGTCAGAAA
GTGCAGCTGCCCACGGACACCCTCCAGGAGCTGCTGGACCTGCACAGGACCTGTGAGAGA
GAGGCCAAGGATATCTTTCTTAGGACTTCCTTTAAAGATGAAGACCATTCATTTAAAAAA
GATTTACTGGCTCAACTAGAAAAGAAGTGGAATGGCATCAATAATGAGAATATGAACAAA
TCATCAACTCGTTGCTCAGAGTTACTTCGGGACATCTTTGGACCTCTAGAAGAAGCAGTG
ATAAATGGCGCTTATTCTCAGCCAGGAGGATATCTTCTCTATGTTGAGAAGAGAGAAGAG
CTGAAGAAAAAGTATCTTCAGGAACCCAAGAAGGGGATACAGGTT---ATGAAACTTTAT
CTATTAATGCAGACAGGCTACTGGCTTTCCTGCTTGGAACACTGTTGTGGCCAACTGCTG
TTACTCATGGATATGGGGCTTTATATGAGCATCACTTGG------------CTTCTGAAC
TCA------------TCAACAAACTGCCAAGGGAGTCTGTTAATGACATCAAATGTGTAC
TAG---------------------------------------------------------
------------------------------------------------------------
------------------------------------------------------------
---------------
>Mus musculus GBP2 NM_010260 (Gbp2)
~~~~~~~~~~~~~~~~~~~~~~~~~~~~~~~~~~~~~~~~~~~~~~~~~~~~~~~~~~~~
~~~~~~~~~~~~~~~~~~~~~~~~~~~~~~~~~~~~~~~~~~~~~~~~~~~~~~~~~~~~
~~~~~~~~~~~~~~~~~~~~~~~~~~~~~~~~~~~~~~~~~~~~~~~~~~~~~~~~~~~~
~~~~~~~~~~~~~~~~~~~~~~~~~~~~~~~~~~~~~~~~~~~~~~~~~~~~~~~~~~~~
~~~~~~~~~~~~~~~~~~~~~~~~~~~~~~~~~~~~~~~~~~~~~~~~~~~~~~~~~~~~
~~~~~~~~~~~~~~~~~~~~~~~~~~~~~~~~~~~~~~~~~~~~~~~~~~~~~~~~~~~~
~~~~~~~~~~~~~~~~~~~~~~~~~~~~~~~~~~~~~~~~~~~~~~~~~~~~~~~~~~~~
~~~~~~~~~~~~~~~~~~~~~~~~~~~~~~~~~~~~~~~~~~~~~~~~~~~~~~~~~~~~
~~~~~~~~~~~~~~~~~~~~~~~~~~~~~~~~~~~~~~~~~~~~~~~~~~~~~~~~~~~~
~~~~~~~~~~~~~~~~~~~~~~~~~~~~~~~~~~~~~~~~~~~~~~~~~~~~~~~~~~~~
~~~~~~~~~~~~~~~~~~~~~~~~~~~~~~~~~~~~~~~~~~~~~~~~~~~~~~~~~~~~
~~~~~~~~~~~~~~~~~~~~~~~~~~~~~~~~~~~~~~~~~~~~~~~~~~~~~~~~~~~~
~~~~~~~~~~~~~~~~~~~~~~~~~~~~~~~~~~~~~~~~~~~~~~~~~~~~~~~~~~~~
~~~~~~~~~~~~~~~~~~~~~~~~~~~~~~~~~~~~~~~~~~~~~~~~~~~~~~~~~~~~
~~~~~~~~~~~~~~~~~~~~~~~~~~~~~~~~~~~~~~~~~~~~~~~~~~~~~~~~~~~~
------------------------------------------------------------
------------------------------------------------------------
------------------------------------------------------------
------------------------------------------------------------
------------------------------------------------------------
------------------------------ATGGCCTCAGAGATCCACATGTCGGAACCC
ATGTGCCTCATTGAGAACACTGAGGCTCAACTAGTGATCAACCAGGAGGCTCTGAGGATC
CTGTCTGCCATTACACAGCCTGTGGTGGTGGTGGCAATCGTGGGCCTCTACCGCACAGGC
AAATCCTACCTGATGAACAAGCTAGCTGGGAAGAGGACAGGCTTTTCCCTGGGCTCCACT
GTGCAGTCTCACACCAAGGGCATCTGGATGTGGTGTGTGCCTCACCCCAAGAAGGCAGGG
CAAACCCTGGTTCTGCTTGACACTGAGGGCCTTGAAGATGTTGAGAAGGGTGACAACCAG
AATGACTGCTGGATCTTTGCTTTGGCAGTCCTCCTCAGCAGCACCTTCATCTACAACAGC
ATAGGAACCATCAACCAGCAGGCCATGGACCAGCTGCACTATGTGACGGAGCTAACTGAT
CTTATCAAGTCAAAGTCATCACCTGACCAGAGTGGGGTA---------------------
GACGATTCCGCTAACTTTGTGGGCTTCTTTCCAACCTTTGTGTGGACTCTGAGAGATTTC
TCCCTCGAGCTGGAGGTTAACGGAAAACCCGTCACTTCTGATGAGTACCTGGAACATTCC
CTGACCCTGAAAAAAGGAGCT------GATAAGAAAACTAAAAGCTTTAATGAGCCGCGA
CTGTGCATCAGGAAATTCTTTCCAAAGAGGAAGTGCTTCATCTTTGACAGGCCTGCTCAG
AGGAAGCAACTTAGCAAA---CTGGAGACTCTGCGGGAGGAGGAGCTGTGTGGTGAATTT
GTAGAACAAGTTGCAGAATTCACCTCATACATCTTGAGCTACTCTTCTGTCAAGACTCTG
TGTGGTGGCATCATAGTCAATGGGCCACGTCTAAAGAGCCTGGTGCAGACCTATGTTGGT
GCCATCAGCAATGGGTCTCTCCCCTGCATGGAGAGTGCTGTGCTGACTTTGGCCCAGATA
GAGAACTCAGCAGCAGTGCAAAAGGCCATCACCCACTATGAAGAACAGATGAATCAGAAG
ATTCAGATGCCCACAGAAACCCTCCAGGAGCTCCTGGATCTGCACAGGCCAATTGAGAGT
GAGGCCATTGAGGTCTTCCTGAAGAATTCTTTCAAGGATGTAGACCAAAAGTTCCAGACA
GAATTAGGGAACCTGCTGGTAGCCAAGCGAGATGCCTTTATCAAGAAGAACATGGATGTC
TCATCAGCTCGTTGCTCAGACTTGCTGGAGGATATTTTTGGACCCCTGGAAGAAGAAGTA
AAATTAGGGACATTTTCTAAACCAGGAGGTTACTACCTCTTCCTTCAAATGAGACAAGAG
CTAGAGAAAAAGTATAACCAGGCTCCTGGGAAGGGGCTCCAGGCAGAAGCGATGCTGAAA
AACTACTTTGATTCCAAGGCAGATGTTGTTGAAACACTTCTACAGACGGATCAGTCACTC
ACAGAGGCAGCAAAGGAGGTAGAAGAGGAACGTACGAAG------------GCTGAAGCT
GCT------------GAAGCTGCAAACAGAGAGTTAGAAAAGAAGCAGAAGGAGTTCGAG
CTGATGATGCAGCAGAAGGAAAAGAGTTACCAGGAGCATGTGAAGAAGCTGACTGAGAAG
ATGAAAGACGAACAGAAACAGTTATTAGCAGAACAGGAAAACATCATAGCTGCTAAACTT
CGGGAACAGGAAAAATTTCTTAAGGAAGGATTCGAGAATGAGAGCAAAAAACTTATTCGA
GAGATTGATACCCTG
>Mus caroli GBP2 XM_029475563 (Gbp2)
~~~~~~~~~~~~~~~~~~~~~~~~~~~~~~~~~~~~~~~~~~~~~~~~~~~~~~~~~~~~
~~~~~~~~~~~~~~~~~~~~~~~~~~~~~~~~~~~~~~~~~~~~~~~~~~~~~~~~~~~~
~~~~~~~~~~~~~~~~~~~~~~~~~~~~~~~~~~~~~~~~~~~~~~~~~~~~~~~~~~~~
~~~~~~~~~~~~~~~~~~~~~~~~~~~~~~~~~~~~~~~~~~~~~~~~~~~~~~~~~~~~
~~~~~~~~~~~~~~~~~~~~~~~~~~~~~~~~~~~~~~~~~~~~~~~~~~~~~~~~~~~~
~~~~~~~~~~~~~~~~~~~~~~~~~~~~~~~~~~~~~~~~~~~~~~~~~~~~~~~~~~~~
~~~~~~~~~~~~~~~~~~~~~~~~~~~~~~~~~~~~~~~~~~~~~~~~~~~~~~~~~~~~
~~~~~~~~~~~~~~~~~~~~~~~~~~~~~~~~~~~~~~~~~~~~~~~~~~~~~~~~~~~~
~~~~~~~~~~~~~~~~~~~~~~~~~~~~~~~~~~~~~~~~~~~~~~~~~~~~~~~~~~~~
~~~~~~~~~~~~~~~~~~~~~~~~~~~~~~~~~~~~~~~~~~~~~~~~~~~~~~~~~~~~
~~~~~~~~~~~~~~~~~~~~~~~~~~~~~~~~~~~~~~~~~~~~~~~~~~~~~~~~~~~~
~~~~~~~~~~~~~~~~~~~~~~~~~~~~~~~~~~~~~~~~~~~~~~~~~~~~~~~~~~~~
~~~~~~~~~~~~~~~~~~~~~~~~~~~~~~~~~~~~~~~~~~~~~~~~~~~~~~~~~~~~
~~~~~~~~~~~~~~~~~~~~~~~~~~~~~~~~~~~~~~~~~~~~~~~~~~~~~~~~~~~~
~~~~~~~~~~~~~~~~~~~~~~~~~~~~~~~~~~~~~~~~~~~~~~~~~~~~~~~~~~~~
------------------------------------------------------------
------------------------------------------------------------
------------------------------------------------------------
------------------------------------------------------------
------------------------------------------------------------
------------------------------ATGGCCTCAGAGATCCACATGTCGGAACCC
ATGTGCCTCATTGAGAACACTGAAGCTCAACTAGTGATCAACCAGGAGGCTCTGAGGATC
CTCTCTGCCATTACACAGCCTGTGGTGGTGGTGGCAATCGTGGGCCTCTACCGCACAGGC
AAATCCTACCTGATGAACAAGCTGGCTGGGAAGAGGACAGGCTTCTCCCTGGGCTCCACT
GTGCAGTCTCACACCAAGGGCATCTGGATGTGGTGTGTGCCTCACCCCAAGAAGGCAGGG
CAAACCCTGGTTCTGCTTGACACTGAGGGCCTTGAAGATGTTGAGAAGGGTGACAACCAG
AATGACTGCTGGATCTTTGCCTTGGCCGTCCTCCTCAGCAGCACTTTCATCTACAACAGC
ATAGGAACCATCAACCAGCAGGCCATGGACCAGCTGCACTATGTGACAGAGCTGACTGAT
CTCATCAAGTCAAAGTCATCACCTGATCAGAGTGGGATA---------------------
GATGATTCCGCTAACTTTGTGGGCTTCTTTCCAACCTTTGTGTGGACTCTGAGAGATTTC
TCCCTCGAGCTGGAGGTTAACGGAAAACCCATCACTTCTGATGAGTACCTGGAACATTCA
CTGACCCTGAAAAAAGGAGCT------GATAAGAAAACTAAAAGCTTTAATGAGCCTCGA
CTGTGCATCAGGAAATTCTTTCCAAAGAGGAAGTGCTTCATCTTTGACAGGCCTGCTCAG
AAGAAGCAACTTAGCAAA---CTGGAGACTCTGCGGGAGGAGGAGCTGTGTCGTGAATTT
GTAGAACAAGTTGCAGAATTCACCTCATACATCTTGAGCTACTCTTCTGTCAAGACTCTG
TCTGGTGGCATCATAGTCAACGGGCCACGTCTAAAGAGCCTGGTGCAGACCTATGTTGGT
GCCATCAGCAGCGGGTCTCTCCCCTGCATGGAGAATGCTGTGCTGACTTTGGCCCAGATA
GAGAACTCAGCTGCAGTGCAAAAGGCCATCACCCACTATGAAGAACAGATGGATCAGAAG
ATCCACATGCCCACAGAAACCCTCCAGGAGCTGCTGGACCTGCACAGCCCAATTGAGAGT
GAAGCCATTGAGGTCTTCCTGAAGAATTCTTTCAAGGATGTAGACCAAAAGTTCCAGACA
GAATTAGGGAACCTGCTGGTAGCCAAGCGAGATGCCTTTATTAAGAAGAATATGGATGTC
TCATCAGCTCGTTGCTCAGACTTGCTGGAGGATATTTTTGGACCCCTGGAAGAAGAAGTA
AAATTAGGGACATTTTCTAAACCAGGAGGTTACTACCTCTTCCTTCAAATGAGACAAGAG
CTAGAGAAAAAATATAACCAGGCTCCTGGGAAGGGGCTCCAGGCAGAAGCGATGCTGAAA
AAGTACTTTGATTCCAAGGCAGATGTTGTTGAAACACTTCTACAGACGGATCAGTCACTC
ACAGAGGCAGCAAAGGAGGTAGAAGAGGAACGTGCGAAG------------GCTGAAGCT
GCT------------GAAGCTGCAAACAGAGAGTTAGAAAAGAAGCAGAAGGAGTTCGAG
CTGATGATGCAGCAGAAGGAAAAGAGTTACCAGGAGCACGTGAAGAAGCTGACTGAGAAG
ATGAAAGAGGAACAGGAAAAGTCATTAGCAGAACAGGAAGCCATCATAGCTGCTAAACTT
CAGGAACAGGAAAAATTTCTTAAGGAAGGATTCGAGAAGGAGAGCAAAAAACTTATTCAA
GAGATTGATACCCTG
>Mastomys coucha GBP2 XM_031375696 (Gbp2)
~~~~~~~~~~~~~~~~~~~~~~~~~~~~~~~~~~~~~~~~~~~~~~~~~~~~~~~~~~~~
~~~~~~~~~~~~~~~~~~~~~~~~~~~~~~~~~~~~~~~~~~~~~~~~~~~~~~~~~~~~
~~~~~~~~~~~~~~~~~~~~~~~~~~~~~~~~~~~~~~~~~~~~~~~~~~~~~~~~~~~~
~~~~~~~~~~~~~~~~~~~~~~~~~~~~~~~~~~~~~~~~~~~~~~~~~~~~~~~~~~~~
~~~~~~~~~~~~~~~~~~~~~~~~~~~~~~~~~~~~~~~~~~~~~~~~~~~~~~~~~~~~
~~~~~~~~~~~~~~~~~~~~~~~~~~~~~~~~~~~~~~~~~~~~~~~~~~~~~~~~~~~~
~~~~~~~~~~~~~~~~~~~~~~~~~~~~~~~~~~~~~~~~~~~~~~~~~~~~~~~~~~~~
~~~~~~~~~~~~~~~~~~~~~~~~~~~~~~~~~~~~~~~~~~~~~~~~~~~~~~~~~~~~
~~~~~~~~~~~~~~~~~~~~~~~~~~~~~~~~~~~~~~~~~~~~~~~~~~~~~~~~~~~~
~~~~~~~~~~~~~~~~~~~~~~~~~~~~~~~~~~~~~~~~~~~~~~~~~~~~~~~~~~~~
~~~~~~~~~~~~~~~~~~~~~~~~~~~~~~~~~~~~~~~~~~~~~~~~~~~~~~~~~~~~
~~~~~~~~~~~~~~~~~~~~~~~~~~~~~~~~~~~~~~~~~~~~~~~~~~~~~~~~~~~~
~~~~~~~~~~~~~~~~~~~~~~~~~~~~~~~~~~~~~~~~~~~~~~~~~~~~~~~~~~~~
~~~~~~~~~~~~~~~~~~~~~~~~~~~~~~~~~~~~~~~~~~~~~~~~~~~~~~~~~~~~
~~~~~~~~~~~~~~~~~~~~~~~~~~~~~~~~~~~~~~~~~~~~~~~~~~~~~~~~~~~~
------------------------------------------------------------
------------------------------------------------------------
------------------------------------------------------------
------------------------------------------------------------
------------------------------------------------------------
------------------------------ATGGCCTCAGAGATCCACATGTTGGAACCC
ATATGCCTCATTGAGAACACTGAGGCTCAACTAGTGATCAACCAGGAGGCTCTGAGGATC
CTGTCTAGCATCAACCAGCCTCTGGTCGTGGTGGCGATCGTGGGTCTCTACCGCACAGGC
AAATCCTACCTGATGAACAAGCTGGCTGGGAAGCGAACAGGCTTCTCCCTGGGCTCCACT
GTGCAGTCTCACACCAAGGGCATCTGGATGTGGTGTGTGCCCCACCCAAAGAAGGCGGGG
CAAACCCTGGTTCTGCTTGACACTGAGGGCCTGGAAGATGTTGAGAAGGGTGACAACCAG
AACGACTGCTGGATCTTTGCCTTGGCAGTCCTCCTCAGCAGCACCTTCATCTACAACAGC
ATAGGAACCATCAACCAGCAGGCCATGGACCAGCTGCACTATGTGACAGAGCTGACTGAT
CTTATCAAGTCAAAGTCATCCCCTGATCAGAGTGGGATA---------------------
GAAGATTCTGCTAACTTTGTGGGTTTCTTTCCGACTTTCGTGTGGGCTCTGAGAGATTTC
TCCCTGGAGCTGGAAGTTAATGGAAAACCTATCACTGCTGATGAGTACCTGGAGCATTCA
TTGACCCTGAAAAAAGGAGCT------GATAAGAAAACTAAAAACTTTAATGAGCCTCGA
CTGTGTATCAGGAAGTTCTTTCCAAAGAGGAAGTGCTTCATCTTTGACCGACCCGCTCAG
AGGAAGCAACTTAGCATA---CTGGAGACTCTGCCAGAGAAGGAGCTGTGTCGTGAATTT
GTAGAACAAGTTGAAGAATTCACTTCATACATCTTCAGCTACTCTGCTGTCAAGACTCTG
TCTGGTGGGATCATAGTCAACGGGCCACGTCTAAAGAGCCTGGTGCAGACCTATGTCAGT
GCTATCTGCAGTGGGTCTCTCCCCTGCATGGAGAACGCTGTGCTGACTTTGGCCCAGATA
GAGAACTCAGCTGCAGTGCAAAAGGCCTTAACCTACTATGAAGAACAGATGAATCAGAAG
CTCCAGATGCCCACAGAAACCCTCCAGGAGCTGCTGGACCTGCATAGGCCAATTGAGAGT
GAGGCTATTGACGTCTTCCTGAAGAATTCTTTCAAGGATGTAGACCAAAAGTTCCAGACA
GAATTAGGGAACCTGCTTGTGGCAAAGCGAGATGCCTTTGTTAAGAAGAACTTGGACGTC
TCATCAGCTCGTTGCTCAGACTTGCTGGACGATATCTTTGGACCTCTGGAAGAAGAAGTA
AAACAAGGAACATTTTCTAAACCTGGAGGTTATTACCTCTTCCTTCAGATGAAGAAAGAG
CTAGAAAAAAAGTATAACCAGGCTCCTGGGAAGGGGCTCCAGGCAGAAGCGATGCTGAAA
AAGTACTTTGAGTCCAAGGAAGATGTTGTTGAAACCCTTCTAAAGACGGATCAGTCACTC
ACAGAGGCAGCAAAGGAGGTCGAAGAGGAACGTATAAAG------------GCTGAAGCT
GCT------------GAAGCTGCAAACAGAGAGTTAGAAGACAAGCAGAAGAAGTTTGAG
CTGATGATGCGGGAGAAGGAACAGAGCTACCAGGAGCACGTGAGACAGCTCACTGAGAAG
ATGAAGGAGGAACGAAAAATGTTTATAGAAGAACAGGACAGGATCATAGCTGCTAAACTT
CGGGAACAGGAAAAATTTCTCAAGGAAGGATTCGAGAATGAGAGCAGAAAACTTCGTCGA
GAGATTGACCACGTG
>Rattus norvegicus GBP2 NM_133624 (Gbp2)
~~~~~~~~~~~~~~~~~~~~~~~~~~~~~~~~~~~~~~~~~~~~~~~~~~~~~~~~~~~~
~~~~~~~~~~~~~~~~~~~~~~~~~~~~~~~~~~~~~~~~~~~~~~~~~~~~~~~~~~~~
~~~~~~~~~~~~~~~~~~~~~~~~~~~~~~~~~~~~~~~~~~~~~~~~~~~~~~~~~~~~
~~~~~~~~~~~~~~~~~~~~~~~~~~~~~~~~~~~~~~~~~~~~~~~~~~~~~~~~~~~~
~~~~~~~~~~~~~~~~~~~~~~~~~~~~~~~~~~~~~~~~~~~~~~~~~~~~~~~~~~~~
~~~~~~~~~~~~~~~~~~~~~~~~~~~~~~~~~~~~~~~~~~~~~~~~~~~~~~~~~~~~
~~~~~~~~~~~~~~~~~~~~~~~~~~~~~~~~~~~~~~~~~~~~~~~~~~~~~~~~~~~~
~~~~~~~~~~~~~~~~~~~~~~~~~~~~~~~~~~~~~~~~~~~~~~~~~~~~~~~~~~~~
~~~~~~~~~~~~~~~~~~~~~~~~~~~~~~~~~~~~~~~~~~~~~~~~~~~~~~~~~~~~
~~~~~~~~~~~~~~~~~~~~~~~~~~~~~~~~~~~~~~~~~~~~~~~~~~~~~~~~~~~~
~~~~~~~~~~~~~~~~~~~~~~~~~~~~~~~~~~~~~~~~~~~~~~~~~~~~~~~~~~~~
~~~~~~~~~~~~~~~~~~~~~~~~~~~~~~~~~~~~~~~~~~~~~~~~~~~~~~~~~~~~
~~~~~~~~~~~~~~~~~~~~~~~~~~~~~~~~~~~~~~~~~~~~~~~~~~~~~~~~~~~~
~~~~~~~~~~~~~~~~~~~~~~~~~~~~~~~~~~~~~~~~~~~~~~~~~~~~~~~~~~~~
~~~~~~~~~~~~~~~~~~~~~~~~~~~~~~~~~~~~~~~~~~~~~~~~~~~~~~~~~~~~
------------------------------------------------------------
------------------------------------------------------------
------------------------------------------------------------
------------------------------------------------------------
------------------------------------------------------------
------------------------ATGGACATGGCCTCGGAGATCCACATGTTACAACCC
ATGTGCCTCATTGAGAACACTGAGGCTCACCTAGTGATCAACCAGGAGGCTCTGAGGATT
TTGTCTGCCATCAACCAGCCTGTGGTGGTGGTGGCAATCGTGGGCCTCTACCGCACAGGC
AAATCCTACCTGATGAACAAATTGGCTGGGAAGAGAACAGGCTTCTCCCTGGGCTCCACT
GTGCAGTCTCACACCAAGGGCATCTGGATGTGGTGTGTGCCTCACCCCAAGAAGGCAGGG
CAAACCCTAGTTCTGCTTGACACCGAGGGCCTTGAAGATGTTGAGAAGGGAGACAACCAG
AACGACTGCTGGATCTTTGCCTTGGCAGTCCTCCTCAGCAGCACCTTCGTCTACAACAGC
ATGGGAACCATCAACCAGCAGGCCATGGACCAGCTGCATTATGTGACAGAGCTGACTGAT
CTTATCAAGTCAAAGTCATCACCTGATCAGAGTGGGATA---------------------
GACGACTCTGCTAACTTTGTGGGCTTCTTTCCAACCTTTGTGTGGGCTCTGAGAGATTTC
TCCCTGGAGTTGGAAGTCAATGGAAAACTTGTCACTCCTGATGAGTACCTGGAGCATTCG
CTGACCCTGAAGAAAGGAGCT------GATAAGAAAACTAAAAGCTTTAATGAGCCTCGA
CTGTGCATCAGGAAATTCTTTCCGAAGAGGAAGTGTTTCATCTTTGACAGACCTGCTCTG
AGGAAGCAACTCTGCAAA---CTGGAGACTCTGGGGGAGGAGGAGCTGTGTAGTGAGTTT
GTAGAACAAGTTGCAGAATTCACCTCGTATATCTTCAGTTACTCTGCTGTCAAAACTCTG
TCTGGTGGCATCATAGTCAATGGGCCACGTCTAAAGAGCCTGGTGCAGACCTATGTTGGT
GCCATCAGCAGTGGGTCTCTCCCCTGCATGGAGAGTGCAGTCCTGACTTTGGCCCAGATA
GAGAACTCAGCTGCAGTACAAAAGGCCATCACCCACTATGAAGAACAGATGAATCAGAAA
ATCCAGATGCCCACAGAAACCCTCCAGGAGCTGCTAGACCTGCACAGGCTGATTGAGAGG
GAGGCCATTGAGATCTTCCTAAAGAATTCTTTCAAGGATGTAGACCAGAAGTTCCAGACA
GAATTAGGGAACCTGCTGATATCAAAGCGAGATGCCTTTATTAAGAAGAACTCGGATGTA
TCATCAGCTCATTGTTCAGATCTGATAGAGGATATTTTTGGACCTCTGGAAGAAGAAGTA
AAACAAGGGACATTTTCCAAACCAGGAGGTTACTTCCTCTTCCTTCAGATGAGACAAGAG
CTAGAGAAGAAGTATAACCAGGCTCCTGGGAAGGGGCTCGAGGCAGAAGCGGTGCTGAAA
AAGTACTTTGAGTCCAAGGAAGACATTGTTGAAACACTTCTAAAGACGGATCAGTCACTC
ACGGAGGCAGCAAAGGAGATTGAAGTGGAACGGATTAAG------------GCTGAAACT
GCT------------GAAGCTGCAAACAGAGAGTTAGCAGAGAAGCAGGAGAAGTTTGAG
CTGATGATGCAGCAGAAGGAAGAGAGTTACCAGGAGCACGTGAGACAGCTGACTGAGAAG
ATGAAGGAGGAACAGAAAAAGTTAATAGAAGAACAGGACAACATCATAGCTCTTAAACTT
CGGGAACAGGAAAAATTTCTCAGGGAAGGATACGAGAACGAGAGCAAGAAACTTCTTCGA
GAGATTGAGAACATG
>Rattus rattus GBP1 XM_032897242 (Gbp2)
~~~~~~~~~~~~~~~~~~~~~~~~~~~~~~~~~~~~~~~~~~~~~~~~~~~~~~~~~~~~
~~~~~~~~~~~~~~~~~~~~~~~~~~~~~~~~~~~~~~~~~~~~~~~~~~~~~~~~~~~~
~~~~~~~~~~~~~~~~~~~~~~~~~~~~~~~~~~~~~~~~~~~~~~~~~~~~~~~~~~~~
~~~~~~~~~~~~~~~~~~~~~~~~~~~~~~~~~~~~~~~~~~~~~~~~~~~~~~~~~~~~
~~~~~~~~~~~~~~~~~~~~~~~~~~~~~~~~~~~~~~~~~~~~~~~~~~~~~~~~~~~~
~~~~~~~~~~~~~~~~~~~~~~~~~~~~~~~~~~~~~~~~~~~~~~~~~~~~~~~~~~~~
~~~~~~~~~~~~~~~~~~~~~~~~~~~~~~~~~~~~~~~~~~~~~~~~~~~~~~~~~~~~
~~~~~~~~~~~~~~~~~~~~~~~~~~~~~~~~~~~~~~~~~~~~~~~~~~~~~~~~~~~~
~~~~~~~~~~~~~~~~~~~~~~~~~~~~~~~~~~~~~~~~~~~~~~~~~~~~~~~~~~~~
~~~~~~~~~~~~~~~~~~~~~~~~~~~~~~~~~~~~~~~~~~~~~~~~~~~~~~~~~~~~
~~~~~~~~~~~~~~~~~~~~~~~~~~~~~~~~~~~~~~~~~~~~~~~~~~~~~~~~~~~~
~~~~~~~~~~~~~~~~~~~~~~~~~~~~~~~~~~~~~~~~~~~~~~~~~~~~~~~~~~~~
~~~~~~~~~~~~~~~~~~~~~~~~~~~~~~~~~~~~~~~~~~~~~~~~~~~~~~~~~~~~
~~~~~~~~~~~~~~~~~~~~~~~~~~~~~~~~~~~~~~~~~~~~~~~~~~~~~~~~~~~~
~~~~~~~~~~~~~~~~~~~~~~~~~~~~~~~~~~~~~~~~~~~~~~~~~~~~~~~~~~~~
------------------------------------------------------------
------------------------------------------------------------
------------------------------------------------------------
------------------------------------------------------------
------------------------------------------------------------
------------------------ATGGACATGGCCTCGGAGATCCACATGTTGCAACCC
ATGTGCCTCATTGAGAACACTGAGGCTCACCTAGTGATCAACCAGGAGGCTCTGAGGATC
TTGTCTGCCATCAACCAGCCTGTGGTGGTGGTGGCAATCGTGGGCCTCTACCGCACAGGC
AAATCGTACCTGATGAACAAATTGGCTGGGAAGAGAACAGGCTTCTCCCTGGGCTCCACT
GTGCAGTCTCACACCAAGGGCATCTGGATGTGGTGTGTGCCTCACCCCAAGAAGGCAGGG
CAAACCCTAGTTCTGCTTGACACCGAGGGCCTTGAAGATGTTGAGAAGGGAGACAACCAG
AACGACTGCTGGATCTTTGCCTTGGCCGTCCTCCTCAGCAGCACCTTCGTCTACAACAGC
ATGGGAACCATCAACCAGCAGGCCATGGACCAGCTGCATTATGTGACAGAGCTGACTGAT
CTCATCAAGTCAAAGTCATCACCTGATCAGAGTGGGATA---------------------
GACGACTCTGCTAACTTTGTGGGCTTCTTTCCAACCTTTGTGTGGGCTCTGAGGGATTTC
TCCCTGGAGTTGGAAGTCAATGGAAAACTTGTCACTCCTGATGAGTACCTGGAGCACTCG
CTGACCCTGAAAAAAGGAGCT------GATAAGAAAGCTAAAAGCTTTAATGAGCCTCGA
CTGTGCATCAGGAAATTCTTTCCGAAGAGGAAGTGTTTCATCTTTGACAGGCCTGCTCCG
AGGAAGCAACTCTGCAAA---CTGGAGACTCTGGGGGAGGAGGAGCTGTGTAGTGAGTTT
GTAGAACAAGTTGCAGAATTCACCTCGTATATCTTCAGTTACTCTGCTGTCAAAACTCTG
TCTGGTGGCATCATAGTCAATGGGCCACGTCTAAAGAGCCTGGTGGAAACCTATGTTGAT
GCCATCAGCAGTGGGTCTCTCCCCTGCATGGAAAGCGCAGTCCTGACTTTGGCCCAGATA
GAGAACTCAGCTGCAGTACAAAAGGCCATCACCCACTATGAAGAACAGATGAATCAGAAA
ATCCAGATGCCCACAGAAACCCTCCAGGAGCTGCTAGACCTGCACAGGCTGATTGAGAGG
GAGGCCATTGAGATCTTCCTAAAGAATTCTTTCAAGGATGTAGACCAGAAGTTCCAGACA
GAATTAGGGAACCTGCTGATATCAAAGCGAGATGCCTTTATTAAGAAGAACTCGGATGTA
TCATCAGCTCATTGTTCAGATCTGATAGAGGATATTTTTGGACCTCTGGAAGAAGAAGTA
AAACAAGGGACATTTTCCAAACCAGGAGGTTACTTCCTCTTCCTTCAGATGAGACAAGAG
CTAGAGAAGAAGTATAACCAGGCTCCTGGGAAGGGGCTCGAGGCAGAAGCAATGCTGAAA
AAGTACTTTGAGTCCAAGGAAGACATTGTTGAAACACTCCTAAAGACGGATCAGTCACTC
ACGGAAGCAGCAAAGGAGATTGAAGTGGAACGGATTAAG------------GCTGAAGCT
GCT------------GAAGCTGCAAACAGAGAGTTAGCAGAGAAGCAGGAGAAGTTTGAG
CTGATGATGCAGCAGAAGGAAGAGAGTTACCAGGAGCACGTGAGACAGCTGACCGAGAAG
ATGAAGGAGGAACAGAAAAAGTTAATAGAAGAACAGGACAACATCATAGCTCTTAAACTT
CGGGAACAGGAAAAATTTCTCAGGGAAGGATACGAGAATGAGAGCAAGAAACTTCTTCGA
GAGATTGAGAACATG
>Mus pahari GBP2 XM_021196037 (Gbp2)
~~~~~~~~~~~~~~~~~~~~~~~~~~~~~~~~~~~~~~~~~~~~~~~~~~~~~~~~~~~~
~~~~~~~~~~~~~~~~~~~~~~~~~~~~~~~~~~~~~~~~~~~~~~~~~~~~~~~~~~~~
~~~~~~~~~~~~~~~~~~~~~~~~~~~~~~~~~~~~~~~~~~~~~~~~~~~~~~~~~~~~
~~~~~~~~~~~~~~~~~~~~~~~~~~~~~~~~~~~~~~~~~~~~~~~~~~~~~~~~~~~~
~~~~~~~~~~~~~~~~~~~~~~~~~~~~~~~~~~~~~~~~~~~~~~~~~~~~~~~~~~~~
~~~~~~~~~~~~~~~~~~~~~~~~~~~~~~~~~~~~~~~~~~~~~~~~~~~~~~~~~~~~
~~~~~~~~~~~~~~~~~~~~~~~~~~~~~~~~~~~~~~~~~~~~~~~~~~~~~~~~~~~~
~~~~~~~~~~~~~~~~~~~~~~~~~~~~~~~~~~~~~~~~~~~~~~~~~~~~~~~~~~~~
~~~~~~~~~~~~~~~~~~~~~~~~~~~~~~~~~~~~~~~~~~~~~~~~~~~~~~~~~~~~
~~~~~~~~~~~~~~~~~~~~~~~~~~~~~~~~~~~~~~~~~~~~~~~~~~~~~~~~~~~~
~~~~~~~~~~~~~~~~~~~~~~~~~~~~~~~~~~~~~~~~~~~~~~~~~~~~~~~~~~~~
~~~~~~~~~~~~~~~~~~~~~~~~~~~~~~~~~~~~~~~~~~~~~~~~~~~~~~~~~~~~
~~~~~~~~~~~~~~~~~~~~~~~~~~~~~~~~~~~~~~~~~~~~~~~~~~~~~~~~~~~~
~~~~~~~~~~~~~~~~~~~~~~~~~~~~~~~~~~~~~~~~~~~~~~~~~~~~~~~~~~~~
~~~~~~~~~~~~~~~~~~~~~~~~~~~~~~~~~~~~~~~~~~~~~~~~~~~~~~~~~~~~
------------------------------------------------------------
------------------------------------------------------------
------------------------------------------------------------
------------------------------------------------------------
------------------------------------------------------------
------------------------------ATGGCCTCAGAGATCCACATGTCAGAACCC
ATGTGCCTCATTGAGAACACTGAGGCTCAACTAGTGATCAACCAGGAGGCTCTGAGGATC
CTGTCTGCCATCACTCAGCCTGTGGTGGTGGTGGCCATCGTGGGCCTCTACCGCACAGGC
AAATCCTACCTGATGAACAAGCTGGCCGGGAAGAGAACAGGCTTCTCGCTGGGCTCCACT
GTGCAGTCTCACACCAAGGGCATCTGGATGTGGTGTGTGCCTCACCCCAAGAAGGCAGGG
CAAACCCTAGTTCTGCTTGACACTGAGGGCCTTGAAGATGTTGAGAAGGGTGACAACCAG
AACGACTGCTGGATCTTTGCCTTGGCAGTCCTCCTCAGCAGCACCTTCATCTACAACAGC
ATAGGAACCATCAACCAGCAGGCCATGGACCAGCTGCACTATGTGACAGAGTTGACTGAT
CTTATCAAGTCAAAGTCATCCCCTGATGAC---GGGATA---------------------
GACGACTCTGCTAACTTCGTGGGCTTCTTTCCCACCTTTGTGTGGGCTCTGAGAGATTTC
TCCCTGGATCTGGAGGTTAACGGAAAACCTGTCACTTCTGATGAGTACCTGGAACATTCG
CTGACCCTGAAAAAAGGAGCT------GATAAGAAAACTAAAAACTTTAATGAGCCTCGA
CTGTGCATCAGGAAATTCTTTCCAAAGAGGAAGTGCTTCATCTTTGACAGGCCCGCTCAG
AGGACGCAACTTGGCAAA---CTGGAGATGCTGCGGGAGGAGGAGCTGTGTCACGAATTT
GTAGAACAAGTTGCAGAATTCACCTCATACATCTTCAGCTACTCTTCTGTCAAGACTCTG
TCTGGTGGCATCATAGTCAATGGGCCACGTCTAAAGAGCCTGGTGCAGACTTATGTTGGA
TCCATCAGCAGTGGGTCTCTCCCCTGCATGGAGAATGCTGTGCTGACTTTGGCCCAGATA
GAGAACTCAGCTGCAGTGCAAAAGGCCATCACCTACTATGAAGAACAGATGAATCAGAAG
ATCCAGATGCCCACAGAAACCCTCCAGGAGCTGCTGGACCTGCACAGGCCAATTGAGAGT
GAGGCCATTGAGGTCTTCCTGAAGAATTCTTTCAAGGATGTAGGCCAAAAGTTCCAGACA
GAATTAGGGAACCTGCTGGTAGCCAAGCGTGATGCCTTTGTTAAGAAGAACATGGACATC
TCATCCGCTCGTTGCTCAGACTTGCTGGTGGATATTTTTGGACCTCTGGAAGAAGAAGTA
AAACTAGGGACATTTTCTAAACCAGGAGGTTATTACCTCTTCCTTCAGATGAAACAAGAG
CTAGAGAAAAAGTATAACCAGGCTCCTGGGAAGGGGCTCCAGGCAGAAGCGATGCTGAAA
AAGTACTTTGATTCTAAGGCAGAGGTTGTTGAAACACTTCTACAGACGGATCAGTCACTC
ACAGAGGCAGCAAAGGAAGTAGAAGCGGAGCGTATAAAG------------GCTGAAGCT
GCT------------GAAGCTGCAAACAGAGAGTTACAAGAGAAGCAGAAGAAGTTTGAG
CTAATGATGCAGCAGAAGGAAGAGAGTTACCAGGAGCATGTGAAAAAGCTGACTGAGAAG
TTTAAGGAAGATCAGAAAAAGTCAATAGCAGAACAGGACAACCTCATAGCTGCTAAACTT
CGGGAACAGGAAAAATTTCTTAAGGAAGGATTTGAGAATGAGAGCAGAAAACTTCTTCAA
GAGATTGATAGCCTG
>Peromyscus maniculatus bairdii GBP2 XM_042280029 (Gbp2)
~~~~~~~~~~~~~~~~~~~~~~~~~~~~~~~~~~~~~~~~~~~~~~~~~~~~~~~~~~~~
~~~~~~~~~~~~~~~~~~~~~~~~~~~~~~~~~~~~~~~~~~~~~~~~~~~~~~~~~~~~
~~~~~~~~~~~~~~~~~~~~~~~~~~~~~~~~~~~~~~~~~~~~~~~~~~~~~~~~~~~~
~~~~~~~~~~~~~~~~~~~~~~~~~~~~~~~~~~~~~~~~~~~~~~~~~~~~~~~~~~~~
~~~~~~~~~~~~~~~~~~~~~~~~~~~~~~~~~~~~~~~~~~~~~~~~~~~~~~~~~~~~
~~~~~~~~~~~~~~~~~~~~~~~~~~~~~~~~~~~~~~~~~~~~~~~~~~~~~~~~~~~~
~~~~~~~~~~~~~~~~~~~~~~~~~~~~~~~~~~~~~~~~~~~~~~~~~~~~~~~~~~~~
~~~~~~~~~~~~~~~~~~~~~~~~~~~~~~~~~~~~~~~~~~~~~~~~~~~~~~~~~~~~
~~~~~~~~~~~~~~~~~~~~~~~~~~~~~~~~~~~~~~~~~~~~~~~~~~~~~~~~~~~~
~~~~~~~~~~~~~~~~~~~~~~~~~~~~~~~~~~~~~~~~~~~~~~~~~~~~~~~~~~~~
~~~~~~~~~~~~~~~~~~~~~~~~~~~~~~~~~~~~~~~~~~~~~~~~~~~~~~~~~~~~
~~~~~~~~~~~~~~~~~~~~~~~~~~~~~~~~~~~~~~~~~~~~~~~~~~~~~~~~~~~~
~~~~~~~~~~~~~~~~~~~~~~~~~~~~~~~~~~~~~~~~~~~~~~~~~~~~~~~~~~~~
~~~~~~~~~~~~~~~~~~~~~~~~~~~~~~~~~~~~~~~~~~~~~~~~~~~~~~~~~~~~
~~~~~~~~~~~~~~~~~~~~~~~~~~~~~~~~~~~~~~~~~~~~~~~~~~~~~~~~~~~~
------------------------------------------------------------
------------------------------------------------------------
------------------------------------------------------------
------------------------------------------------------------
------------------------------------------------------------
------------------------------ATGGCTTCAGAAATCCACATGCCAGGCCCA
GTGTGCCTCATCGAGAACTCTGACCAGCAGTTGGTGGCCAACCAGGAAGCACTGGAGATC
CTGTCTGCTATCAAGCAGCCTGTGGTGGTGGTAGCAATAGTGGGCCTCTACCGCACAGGA
AAATCCTACCTGATGAACAAGCTGGCTGGAAAGCAGAATGGCTTCTCTCTGGGTTCCACG
GTGCAGTCTCACACCAAGGGGATCTGGATGTGGTGTGTGCCTCATCCCCAGAAGCCAGGA
CACACCCTAGTTCTTCTTGATACTGAGGGCCTGGAAGACATAGAGAAGGGAGACAACCAG
AATGACTGCTGGATCTTTGCCTTGTCAGTCCTCCTCAGCAGCACCTTCATCTACAACAGC
ATAAGAACTATCAACCAGCAGGCCATGGGCCAACTGCACTATGTCACAGAACTGAGTAAT
CTAATCAAATCAAAGTCGTCACCTGAGCAGAGTAATTTA---------------------
GATGACTCAGCTACCTTTGTGGGCTTCTTTCCAACCTTTGTGTGGACTCTGAGGGATTTC
CATCTGGACCTTGAAGTTAATGGAAAACCTGTCACTGCTGATGAGTACCTGGAGAATGCA
CTGGGTCTGAAAACAGGAACT------GATGAGAAAACTAAAAGCTTTAATGAGCCTCGG
CTATGCATCAGGAAGTTCTTCCCAAAGAGGAGGTGCTTTGTCTTTGACAGGCCTGCTCAG
AGGAAGTATCTTTCCAAA---CTAGAAACACTTAGAGAGGAAGACCTGAGTGATGAATTT
GTGGAACAAGTTGCAGAATGCACCTCATACATCTTCAGCTCTTCTGATGTCAAGACTCTG
TCTGGTGGCATCACAGTCAATGGGCCACGTCTACAGAACCTGGTGCTGACCTATGTCAAT
GCCATCAGAAGTGGAGAACTACCCTGCATGGAGAATGCTGTCCTGACTTTGGCTCAGACA
GAGAACTCAGCTGCAGTGCAAAAGGCCATTAAGCACTATGAAGAACAGATGAACCAGAAG
GTTCAGCTGCCCGTGGAAACCCTCCAGGAGCTACTGGACCTGCACAGGCCCATTGAGAGT
GAGGCCATTGAAGTCTTCATGAAGAATTCTTTCAATGATGTAGATCACAAGTTCCAGAAG
GAATTAGGGGCCCTGCTGGATGCCAAGCTAGATGCCTTTGTTAAAAAGAACATAGACGTG
TCATCAGCTCGTTGCTCAGATTTGCTGAAGGAGATCTATGGTCCTCTGGAAGAAGAAGTG
AAGCAGGGGACATTCTCTAAACCAGGAGGTTACTACCTCTATCTTCAAAGAAAACAAGAG
CTGGGGAAAAAGTATAACCAGGCTCCTGGAAAAGGGCTCCAGGCTGAAGAGATGCTGAAA
AAGTACTTTGAGTCCAAGGAGGATGTGGCTGAAACACTTCTAAAGACAGATCAGTCACTC
ACAGAAAAGGAAAAGGAGATTGAAGTGGGCCCTATAAAG------------GCTGAAGCT
GCG------------GAAGCTGCAAACAGAGAACTGAAGGAAATGCAAGAGAAGCTTGAG
CTGATGATGGAAGAGAAGGAAAGGAGTTACCAGGAGCATATGAAACAGCAGAAGGAGAAG
ATGGAGAAGGAACAGGAAGCGATGAAGGCAGAACAACAAAGAATCATATCCCTTAAACTT
CAGGAACAGGAACGGCTTCTCAATGAAGGATTTGCGAATGAGAGCAGGAAACTTCTTCAA
GAGATCATGGACATC
>Arvicanthis niloticus GBP1 XM_034500086 (Gbp2)
~~~~~~~~~~~~~~~~~~~~~~~~~~~~~~~~~~~~~~~~~~~~~~~~~~~~~~~~~~~~
~~~~~~~~~~~~~~~~~~~~~~~~~~~~~~~~~~~~~~~~~~~~~~~~~~~~~~~~~~~~
~~~~~~~~~~~~~~~~~~~~~~~~~~~~~~~~~~~~~~~~~~~~~~~~~~~~~~~~~~~~
~~~~~~~~~~~~~~~~~~~~~~~~~~~~~~~~~~~~~~~~~~~~~~~~~~~~~~~~~~~~
~~~~~~~~~~~~~~~~~~~~~~~~~~~~~~~~~~~~~~~~~~~~~~~~~~~~~~~~~~~~
~~~~~~~~~~~~~~~~~~~~~~~~~~~~~~~~~~~~~~~~~~~~~~~~~~~~~~~~~~~~
~~~~~~~~~~~~~~~~~~~~~~~~~~~~~~~~~~~~~~~~~~~~~~~~~~~~~~~~~~~~
~~~~~~~~~~~~~~~~~~~~~~~~~~~~~~~~~~~~~~~~~~~~~~~~~~~~~~~~~~~~
~~~~~~~~~~~~~~~~~~~~~~~~~~~~~~~~~~~~~~~~~~~~~~~~~~~~~~~~~~~~
~~~~~~~~~~~~~~~~~~~~~~~~~~~~~~~~~~~~~~~~~~~~~~~~~~~~~~~~~~~~
~~~~~~~~~~~~~~~~~~~~~~~~~~~~~~~~~~~~~~~~~~~~~~~~~~~~~~~~~~~~
~~~~~~~~~~~~~~~~~~~~~~~~~~~~~~~~~~~~~~~~~~~~~~~~~~~~~~~~~~~~
~~~~~~~~~~~~~~~~~~~~~~~~~~~~~~~~~~~~~~~~~~~~~~~~~~~~~~~~~~~~
~~~~~~~~~~~~~~~~~~~~~~~~~~~~~~~~~~~~~~~~~~~~~~~~~~~~~~~~~~~~
~~~~~~~~~~~~~~~~~~~~~~~~~~~~~~~~~~~~~~~~~~~~~~~~~~~~~~~~~~~~
------------------------------------------------------------
------------------------------------------------------------
------------------------------------------------------------
------------------------------------------------------------
------------------------------------------------------------
------------------------------ATGGCCTCAGAGATCCACATGTTGAAACCC
ATGTGCCTCATTGAGAACACTGAGGGGAGGCTAGTGATCAACCAGGAGGCTCTGAGCATC
CTGTCTGCCATCAACCAGCCTGTGGTGGTTGTGGCCATTGTGGGCCTCTACCGCACAGGG
AAATCCTACCTGATGAACAAGCTTGCTGGGAAGAGATCAGGCTTCTCCCTGGGCTCCACT
GTGCAGTCTCACACCAAGGGCATCTGGATGTGGTGTGTGCCTCACCCCAAAAAGGCAGGG
CAAACCCTAGTTCTGCTTGACACAGAGGGCCTTGAAGATGTTGAGAAGGGTGACAACCAG
AACGACTGCTGGATCTTTGCCTTGGCAGTCCTCCTCAGCAGCACCTTCATCTACAATAGC
ATAGGAACCATCAATCAGCAGGCTATGGACCAGCTACACTATGTGACAGAGCTGACTGAT
CTTATCAAGTCAAAGTCCTCACCTGATCAGAGTGGGATA---------------------
GATGACTCTGCTAACTTTGTGGGCTTCTTTCCAACCTTTGTGTGGGCTCTGAGAGATTTC
TCCCTGGAGCTGGAAGTTAATGGAAAACTGGTCACTGCTGATGAATACCTGGAACATTCA
TTGACCCTGAAAAAAGGAGCT------GATAAGAACACTAAAAGCTTTAATGAACCTCGA
CTGTGCATCAGGAAGTTCTTTCCAAAGAGGAAGTGCTTCATCTTTGACAGGCCTGCTCAA
AGGAAGCAACTCTGCAAA---CTGGAGACTCTGCCGGAGGAGCAGCTGTGTAGTGAATTT
GTAGAACAAACTGCAGAATTTACCTCATACATCTTCAACTACTCTGCTGTCAAGACTCTG
TCTGGTGGCATCATAGTCAATGGGCCACGTCTAAAGAGCCTGGTGCAGACCTATGTCAGT
GCCATCAGCAGTGGGACTCTCCCCTGCATGGAGAATGCAGTCCTGACTTTGGCCCAAATA
GAGAACTCAGCAGCAGTACAAAAGGCCATCACCTACTATGAGGAACAGATGAATCAGAAG
GTCCAGATGCCCACAGAAACCCTCCAGGAACTGCTGGACATGCACAGGCCTATTGAGAGT
GAGGCCATTCATGTCTTCCTGAAGAATTCTTTCAAGGATGTAGGCCAAAAGTTCCAGACA
GAACTAGGGAACCTGCTGGTAGCCAAGCGAGACGCCTTTGTTAAAAAGAACATGGACGTG
TCATCAGCTCGTTGCTCAGATTTGCTGGAGGATATTTTTGGACCTCTGGAAGAAGAAGTA
AAACAAGGGACATTTTCTAAAGCGGGAGGTTACTACTACTTCCTTCAGATGAAACAAGAG
CTAGAGAAAAAGTATAAACAGGCTCCTGGGAAGGGGCTCCAGGCAGAAGCAATGCTGAAA
AAGTACTTTGAGTCCAAGGAAGATGTTGTTGAAACACTTCTAAAGACGGATCAGTCACTC
ACGGAGGCAGCAAAGGAGGTCGAAGCGGAACGTATAAAG------------GCTGAAGCT
GCT------------GAAGCTGCAAACAGAGAGCTAGAAGATAAGCAGAAGAAGTTTGAG
CTGATGATGCAGCAGAAGGAACAGAGTTACGAGGAGCACCTGAAACAGCTGACTGAGAAG
ATGAAGGAGGAACAGCAAAGGTTAAGAGCAGAACAGGACAACATCATAGCTCTTAAACTT
CAGGAACAGGAAAAATTTCTCAGGGAAGGATTCGAGAATGAGAGCAAGAAACTTCATCAA
GAGATTGATAACTTG
>Arvicanthis niloticus GBP1 XM_034500240 (Gbp2)
~~~~~~~~~~~~~~~~~~~~~~~~~~~~~~~~~~~~~~~~~~~~~~~~~~~~~~~~~~~~
~~~~~~~~~~~~~~~~~~~~~~~~~~~~~~~~~~~~~~~~~~~~~~~~~~~~~~~~~~~~
~~~~~~~~~~~~~~~~~~~~~~~~~~~~~~~~~~~~~~~~~~~~~~~~~~~~~~~~~~~~
~~~~~~~~~~~~~~~~~~~~~~~~~~~~~~~~~~~~~~~~~~~~~~~~~~~~~~~~~~~~
~~~~~~~~~~~~~~~~~~~~~~~~~~~~~~~~~~~~~~~~~~~~~~~~~~~~~~~~~~~~
~~~~~~~~~~~~~~~~~~~~~~~~~~~~~~~~~~~~~~~~~~~~~~~~~~~~~~~~~~~~
~~~~~~~~~~~~~~~~~~~~~~~~~~~~~~~~~~~~~~~~~~~~~~~~~~~~~~~~~~~~
~~~~~~~~~~~~~~~~~~~~~~~~~~~~~~~~~~~~~~~~~~~~~~~~~~~~~~~~~~~~
~~~~~~~~~~~~~~~~~~~~~~~~~~~~~~~~~~~~~~~~~~~~~~~~~~~~~~~~~~~~
~~~~~~~~~~~~~~~~~~~~~~~~~~~~~~~~~~~~~~~~~~~~~~~~~~~~~~~~~~~~
~~~~~~~~~~~~~~~~~~~~~~~~~~~~~~~~~~~~~~~~~~~~~~~~~~~~~~~~~~~~
~~~~~~~~~~~~~~~~~~~~~~~~~~~~~~~~~~~~~~~~~~~~~~~~~~~~~~~~~~~~
~~~~~~~~~~~~~~~~~~~~~~~~~~~~~~~~~~~~~~~~~~~~~~~~~~~~~~~~~~~~
~~~~~~~~~~~~~~~~~~~~~~~~~~~~~~~~~~~~~~~~~~~~~~~~~~~~~~~~~~~~
~~~~~~~~~~~~~~~~~~~~~~~~~~~~~~~~~~~~~~~~~~~~~~~~~~~~~~~~~~~~
------------------------------------------------------------
------------------------------------------------------------
------------------------------------------------------------
------------------------------------------------------------
------------------------------------------------------------
------------------------------ATGGCCTCAGAGACCCACATGTTGAAACCC
ATGTGCCTCATTGAGAACACTGAGGGGAGGCTAGTGATCAACCAGGAGTCTCTGAGCATC
CTATCTGCCATCACACAGCCTGTGGTGGTGGTGGCGATTGTGGGCCTCTATCGCACTGGC
AAATCCTACCTGATGAACAAGCTTGCTGGGAAGAGATCAGGCTTCTCCCTGGGCTCCACT
GTGCAGTCTCACACCAAAGGCATCTGGATGTGGTGTGTGCCTCACCCCAAAAAGGCAGGG
CAAACCCTAGTTCTGCTTGACACTGAAGGCCTTGAAGATGTTGAGAAGGGTGACAACCAG
AACGACTGCTGGATCTTTGCCTTGGCAGTCCTCCTCAGCAGCACCTTCGTCTACAACAGC
ATAGGAACCATCAATCAGCAGGCCATGGACCAGCTACACTATGTGACAGAGCTGACTGAT
CTTATCAAGTCAAAGTCCTCACCTGATCAGAGTGGGATA---------------------
GACGACTCTGCTAACTTTGTGGGCTTCTTTCCAACCTTTGTATGGGCTCTGAGAGATTTC
TCCCTGGAGCTAGAAGTTAATGGAAAACTGGTCACTGCTGATGAATACCTGGAGCATTCG
TTGACCTTGAAAAAAGGAGCT------GATAAGAACACTAAAAGCTTTAATGAGCCTCGA
CTGTGCATCAGGAAGTTCTTTCCAAAGAGGAAGTGCTTCATCTTTGACAGGCCTGCTCAA
AGGAAGCAACTCTGCAAA---CTGGAGACTCTGCCGGAGGAGCAGCTGTGTAGTGAATTT
GTAGAACAAACTGCAGAATTTACCTCGTACATCTTCAACTACTCTGCTGTCAAGACTCTG
TCTGGTGGCATCATAGTCAATGGGCCACGTCTAAAGAGCCTGGTGCAGACCTATGTCAGT
GCCATCAGCAGTGGGACTCTCCCCTGCATGGAGAATGCAGTCCTGACTTTGGCCCAAATA
GAGAACTCAGCAGCAGTTCAAAAGGCCATCACCTACTATGAGGAACAGATGAATGAGAAG
GTCCAGATGCCCACAGAAACCCTCCAGGAACTGCTGGACCTGCACAGGCCTATTGAGAGT
GAGGCCATTCATGTCTTCCTGAAGAATTCTTTCAAGGATGTAGGCCAAAAGTTCCAGACA
GAACTAGGGAACCTGCTGGTAGCCAAGCGAGATGCCTTTGTTAAAAAGAACATGGACGTG
TCATCAGCTCGTTGCTCAGATTTGCTAGAGGATATTTTTGGACCTCTGGAAGAAGAAGTA
AAACAAGGGACATTTTCTAAACCAGGAGGTTACTACCACTTCCTTCAGATGAAACAAGAG
CTAGAGAAAAAGTATAATCAGGCTCCTGGGAAGGGGCTCCAGGCAGAAGCAATGCTGAAA
AAGTACTTTGAGTCCAAGGAAGATGTTGTTGAAACACTTCTAAAGACGGATCAGTCACTC
ACGGAGGCAGCAAAGGAGGTCGAAGCGGAACGTATAAAG------------GCTGAAGCT
GCT------------GAAGCTGCAAACAGAGAGCTAGAAGATAAGCAGAAGAAGTTGGAG
CTGATGATGCAGCAGAAGGAACAGAGTTACCAGGAGCACCTGAAACAGCTGACTGAGAAG
ATGAAGGAGGAACAGCAAAGGTTAAGAGCAGAACAGGACAAAATAATAGCTCTCAAACTT
CAGGAACAGGAAAAACTTCTCAGGGAAGGATTCGAGAATGAGGGCAAGCAACTTCATCGA
GAGATTGATAACTTG
>Arvicanthis niloticus GBP1 XM_034500564 (Gbp2)
~~~~~~~~~~~~~~~~~~~~~~~~~~~~~~~~~~~~~~~~~~~~~~~~~~~~~~~~~~~~
~~~~~~~~~~~~~~~~~~~~~~~~~~~~~~~~~~~~~~~~~~~~~~~~~~~~~~~~~~~~
~~~~~~~~~~~~~~~~~~~~~~~~~~~~~~~~~~~~~~~~~~~~~~~~~~~~~~~~~~~~
~~~~~~~~~~~~~~~~~~~~~~~~~~~~~~~~~~~~~~~~~~~~~~~~~~~~~~~~~~~~
~~~~~~~~~~~~~~~~~~~~~~~~~~~~~~~~~~~~~~~~~~~~~~~~~~~~~~~~~~~~
~~~~~~~~~~~~~~~~~~~~~~~~~~~~~~~~~~~~~~~~~~~~~~~~~~~~~~~~~~~~
~~~~~~~~~~~~~~~~~~~~~~~~~~~~~~~~~~~~~~~~~~~~~~~~~~~~~~~~~~~~
~~~~~~~~~~~~~~~~~~~~~~~~~~~~~~~~~~~~~~~~~~~~~~~~~~~~~~~~~~~~
~~~~~~~~~~~~~~~~~~~~~~~~~~~~~~~~~~~~~~~~~~~~~~~~~~~~~~~~~~~~
~~~~~~~~~~~~~~~~~~~~~~~~~~~~~~~~~~~~~~~~~~~~~~~~~~~~~~~~~~~~
~~~~~~~~~~~~~~~~~~~~~~~~~~~~~~~~~~~~~~~~~~~~~~~~~~~~~~~~~~~~
~~~~~~~~~~~~~~~~~~~~~~~~~~~~~~~~~~~~~~~~~~~~~~~~~~~~~~~~~~~~
~~~~~~~~~~~~~~~~~~~~~~~~~~~~~~~~~~~~~~~~~~~~~~~~~~~~~~~~~~~~
~~~~~~~~~~~~~~~~~~~~~~~~~~~~~~~~~~~~~~~~~~~~~~~~~~~~~~~~~~~~
~~~~~~~~~~~~~~~~~~~~~~~~~~~~~~~~~~~~~~~~~~~~~~~~~~~~~~~~~~~~
------------------------------------------------------------
------------------------------------------------------------
------------------------------------------------------------
------------------------------------------------------------
------------------------------------------------------------
------------------------------ATGGCCTCAGAGATCCACATGTTGAAACCC
ATGTGCCTCATTGAGAACACTAAGGCGAGGCTAGTGATCAACCAGGAGGCTCTGAGCATC
CTGTCTGCCATCAACCAGCCTGTGGTGGTGGTGGCGATTGTGGGCCTCTATCGCACTGGC
AAATCCTACCTGATGAACAAGCTTGCTGGGAAGAGATCAGGCTTCTCCCTGGGCTCCACT
GTGCAGTCTCACACCAAGGGCATCTGGATGTGGTGTGTGCCTCACCCCAAAAAGGCAGGG
CAAACCCTAGTTCTGCTTGACACTGAGGGCCTTGAAGATGTTGAGAAGGGTGACAACCAG
AACGACTGCTGGATCTTTGCCTTGGCAGTCCTCCTCAGCAGCACCTTCATCTACAACAGC
ATAGGAACCATCAATCAGCAGGCCATGGACCAACTGCACTATGTGACAGAGCTGACTGAT
CTTATCAAGTCAAAGTCCTCACCTGATCAGAGTGGGATA---------------------
GACGACTCTGCTAACTTTGTGGGCTTCTTTCCAACCTTTGTGTGGGCTCTGAGAGATTTC
TCCCTGGAGCTGGAAGTTAATGGAAAACTGGTCACTGCTGATGAATACCTGGAGCATTCG
TTGACCCTGAAAAAAGGAGCT------GATAAGAACACTAAAAGATTTAATGAGCCTCGA
CTGTGCATCAGGAAGTTCTTTCCAAAGAGGAAGTGCTTCATCTTTGACAGGCCTGCTCAG
AGGAAGCAACTCTGCAAA---CTGGAGACTCTGCCAGAGGAGCAGCTGTATAGTGAATTT
GTAGAACAAGTTGCAGAATTCACCTCTTACATCTTCAACTACTCTGCTGTCAAGACTCTG
TCTGGTGGCATCATAGTCAATGGGCCACGTCTAAAGAGCCTGGTGCAGACCTATGTCAGT
GCCATCAGCAGTGGGACTCTCCCCTGCATGGAGAATGCAGTCCTGACTTTGGCCCAAATA
GAGAACTCAGCAGCAGTACAAAAGGCCATCACCTACTATGAGGAACAGATGAATCAGAAG
GTCCAGATGCCCACAGAAACCCTCCAGGAACTGCTGGACCTGCACAGGCCTATTGAGAGT
GAGGCCATTCATGTCTTCCTGAAGAATTCTTTCAAGGATGTAGACCAAAAGTTCCAGACA
GAACTAGGGAACCTGCTGGTAGCCAAGCGAGATGCCTTTGTTAAGAAGAACATGGACGTG
TCGTCAGCTCGGTGCTCAGATTTGCTGGAGGATATTTTTGGACCTCTGGAAGAAGAAGTA
AAACAAGGGACATTTTCTAAACCAGGAGGTTACTACCACTTCCTTCAGAAGAAACAGGAG
TTAGAGAAAAAGTATAACCAGGCTCCTGGGAAGGGGCTCCAGGCAGAAGCAATGCTGAAA
AAGTACTTTGAGTCCAAGGAAGATGTTGTTGAAACACTTCTAAAGACGGATCAGTCACTC
ACGGAGGCAGCAAAGGAGGTCGAAGCGGAACGTATAAAG------------GCTGAAGCT
GCT------------GAAGCTGCAAACAGAGAGCTAGAAGAAAAGCAGAAGAAGTTTGAG
CTGATGATGCAGGAGAAGGAACAGAGTTACCAGGAGCATGTGAAACAGCTGACAGAGAAG
ATGAAGGAGGAACAACAAAGGTTAAGAGCAGAACAGGACAAAATAATAGCTCTTAAACTT
CAGGAACAGGAAAAACTTCTCAGGGACGGATTTGAGAATGAGAGCAAGAAACTTCATCAA
GAGATTGATTATATG
>Meriones unguiculatus GBP2 XM_021661452 (Gbp2)
~~~~~~~~~~~~~~~~~~~~~~~~~~~~~~~~~~~~~~~~~~~~~~~~~~~~~~~~~~~~
~~~~~~~~~~~~~~~~~~~~~~~~~~~~~~~~~~~~~~~~~~~~~~~~~~~~~~~~~~~~
~~~~~~~~~~~~~~~~~~~~~~~~~~~~~~~~~~~~~~~~~~~~~~~~~~~~~~~~~~~~
~~~~~~~~~~~~~~~~~~~~~~~~~~~~~~~~~~~~~~~~~~~~~~~~~~~~~~~~~~~~
~~~~~~~~~~~~~~~~~~~~~~~~~~~~~~~~~~~~~~~~~~~~~~~~~~~~~~~~~~~~
~~~~~~~~~~~~~~~~~~~~~~~~~~~~~~~~~~~~~~~~~~~~~~~~~~~~~~~~~~~~
~~~~~~~~~~~~~~~~~~~~~~~~~~~~~~~~~~~~~~~~~~~~~~~~~~~~~~~~~~~~
~~~~~~~~~~~~~~~~~~~~~~~~~~~~~~~~~~~~~~~~~~~~~~~~~~~~~~~~~~~~
~~~~~~~~~~~~~~~~~~~~~~~~~~~~~~~~~~~~~~~~~~~~~~~~~~~~~~~~~~~~
~~~~~~~~~~~~~~~~~~~~~~~~~~~~~~~~~~~~~~~~~~~~~~~~~~~~~~~~~~~~
~~~~~~~~~~~~~~~~~~~~~~~~~~~~~~~~~~~~~~~~~~~~~~~~~~~~~~~~~~~~
~~~~~~~~~~~~~~~~~~~~~~~~~~~~~~~~~~~~~~~~~~~~~~~~~~~~~~~~~~~~
~~~~~~~~~~~~~~~~~~~~~~~~~~~~~~~~~~~~~~~~~~~~~~~~~~~~~~~~~~~~
~~~~~~~~~~~~~~~~~~~~~~~~~~~~~~~~~~~~~~~~~~~~~~~~~~~~~~~~~~~~
~~~~~~~~~~~~~~~~~~~~~~~~~~~~~~~~~~~~~~~~~~~~~~~~~~~~~~~~~~~~
------------------------------------------------------------
------------------------------------------------------------
------------------------------------------------------------
------------------------------------------------------------
------------------------------------------------------------
------------------------------ATGGCCTCAGAGATCCACATGGTGGAACCC
ATGTGCCTCATTGAGAACACTGAGGCTCAGCTAGTGGTCAACCAGGAGGCTCTGAAGATC
CTGAAAGCCATCAAGCAGCCTGTGGTGGTGGTGGCGATCGTGGGCCTCTACCGCACAGGA
AAATCATACTTGATGAACAAGCTGGCTGGGAAGAAAACAGGCTTTTCTCTGGGTTCCACA
GTGCAATCTCATACCAAGGGGATCTGGATGTGGTGTGTGCCTCATCCTAAGAAGGCAGGG
CAAACCTTAGTTCTGCTGGACACTGAGGGCCTTGAAGATGTTGAGAAGGGAGACAACCAG
AATGACTGCTGGATCTTTGCGTTGGCAGTCCTCCTCAGCAGCACCTTCATCTACAACAGC
ATAGGAACCATCAACCAGCAGGCCATGGACCAGCTGCACTACGTGACAGAGCTGACTGAT
CTAATCAAATCAAAGTCATCACCTGAGCAGGGTGGCGTA---------------------
GATGACTCTGCTGACTTTGTGGGCTTCTTTCCAGTCTTTGTGTGGGCTCTAAGAGATTTC
TCCCTGGAGCTGGAAGCTAATGGAAGACCTATCACTGCTGATGAGTACCTGGAGAATTCG
CTGACCCTGAAAAAAGGAGAT------GATAAGAAAACTAAAAGCTTTAATGAGCCTCGA
CTGTGCATCAGGAAGTTCTTCCCAAAGAGGAAGTGCTTTGTCTTTGACAGGCCCGCTCCG
AGGAAATACCTTTCCAAA---CTCGAGACGATGAGGGAGGAGGACCTGAGTGGCGAATTT
GTAGAACAAATTGCAGAATTCACTTCATACATCTTCAGCTATTCCAATGTCAAGAGTCTG
TCTGGTGGCGTCATAGTCAATGGGCCACGTCTACAGAGCCTGGTGCTGACCTATGTCAAT
GCCATCAGCAGTGGAGAACTACCCTGCATGGAGAATGCTGTCCTGACTTTGGCCCAGATA
GAGAACTCAGCTGCTGTGCAAAAGGCCATTGCCTACTATGAAGAAAAGATGACTCAGAAG
GTCCAGCTGCCCACGGAAACCCTCCAGGAGCTGCTAGAACTGCACAGGCCCATTGAGAGT
GAGGCCATTGAGGTCTTCATGCAGAATTCTTTCAAGGATGTAGACCAAAAGTTCCAGAGG
GAATTAGGGAACCTGATAGTAGCAAAGCGAGATGCCTTTGTTCAGAAGAACATAGACGTG
TCATCCGCTCGTTGCTCAGATTTGCTGGAGGATATTTTTGGACCTCTGGAAGAAGAAGTA
AAACAGGGGACATTTTCTAGACCAGGTGGTTACTACCTCTTCCTTCAAAAGAAACAAGAG
CTGGAGAAGAAGTATAACCAGGCTCCTGGAAAGGGGCTCCAGGCAGAAGAGATGCTGAAA
AAGTACTTACAGTCCAAGGACAATGTGGCTGAAACTCTTCTACAGGCAGATCAGTCACTC
ACGGAAGCAGCAAAGGCGGTTGAAGCGGAGCGGATAAAG------------GCTGAAGCT
GCT------------GAAGCTACAAACAGAGAGTTAGCAGAAAAGCAAAAGGAATATGAG
CTGATGATGGAGCAGAAGGAAAAGAGTTACCAGGAGCATGTGAGACAGCTGATGGAGAAG
ATGCAGCAGGACCAGGAACAGTTAATAGCAGAACAGGAAAGAATCATAGCTCTTAAACTT
CAGGAACAAGAACGATTTCTCAAGGAAGGATTCCAGAACGAGAGCAGGAAACTTCAGCAA
GAGATTAACAGCATC
>Cricetulus griseus GBP2 XM_027385428 (Gbp2)
~~~~~~~~~~~~~~~~~~~~~~~~~~~~~~~~~~~~~~~~~~~~~~~~~~~~~~~~~~~~
~~~~~~~~~~~~~~~~~~~~~~~~~~~~~~~~~~~~~~~~~~~~~~~~~~~~~~~~~~~~
~~~~~~~~~~~~~~~~~~~~~~~~~~~~~~~~~~~~~~~~~~~~~~~~~~~~~~~~~~~~
~~~~~~~~~~~~~~~~~~~~~~~~~~~~~~~~~~~~~~~~~~~~~~~~~~~~~~~~~~~~
~~~~~~~~~~~~~~~~~~~~~~~~~~~~~~~~~~~~~~~~~~~~~~~~~~~~~~~~~~~~
~~~~~~~~~~~~~~~~~~~~~~~~~~~~~~~~~~~~~~~~~~~~~~~~~~~~~~~~~~~~
~~~~~~~~~~~~~~~~~~~~~~~~~~~~~~~~~~~~~~~~~~~~~~~~~~~~~~~~~~~~
~~~~~~~~~~~~~~~~~~~~~~~~~~~~~~~~~~~~~~~~~~~~~~~~~~~~~~~~~~~~
~~~~~~~~~~~~~~~~~~~~~~~~~~~~~~~~~~~~~~~~~~~~~~~~~~~~~~~~~~~~
~~~~~~~~~~~~~~~~~~~~~~~~~~~~~~~~~~~~~~~~~~~~~~~~~~~~~~~~~~~~
~~~~~~~~~~~~~~~~~~~~~~~~~~~~~~~~~~~~~~~~~~~~~~~~~~~~~~~~~~~~
~~~~~~~~~~~~~~~~~~~~~~~~~~~~~~~~~~~~~~~~~~~~~~~~~~~~~~~~~~~~
~~~~~~~~~~~~~~~~~~~~~~~~~~~~~~~~~~~~~~~~~~~~~~~~~~~~~~~~~~~~
~~~~~~~~~~~~~~~~~~~~~~~~~~~~~~~~~~~~~~~~~~~~~~~~~~~~~~~~~~~~
~~~~~~~~~~~~~~~~~~~~~~~~~~~~~~~~~~~~~~~~~~~~~~~~~~~~~~~~~~~~
------------------------------------------------------------
------------------------------------------------------------
------------------------------------------------------------
------------------------------------------------------------
------------------------------------------------------------
------------------------------ATGGCCTCAGAGATCCACATGCTGGATCCC
ATGTGTCTCATCGAGAACACTGAGGATCAGCTTGTCATCAATCAGCAAGCTCTAGGGATC
CTGTCAGCCATCCAGCAGCCGGTGGTGGTGGTGGCCATTGTAGGCCTCTACCGCACAGGA
AAGTCCTACCTGATGAACAAGCTGGCAGGGAAGAAAACAGGCTTCTCTCTGGGTTCCACA
GTGCAGTCTCATACCAAAGGAATCTGGATGTGGTGTGTCCCTCATCCCCAGAAATCTGGT
CACACCCTAGTTCTTCTTGACACTGAGGGCCTTGAAGATGTTGAGAAGGGAGACAACCAG
AATGATTGCTGGATCTTTGCCTTGGCAGTCCTTCTCAGCAGCACCTTCATCTATAACAGC
ATAGGAACCATCAACCAGCAGGCCATGGACCAACTGCATTATGTGACAGAGCTGACTGAT
CTAATCAAATCAAAGTCATCACCTGAGCAGAGTGGGGTA---------------------
GATGACTCAGCTAACTTTGTAGGTTTCTTTCCAACCTTTGTGTGGGCTCTGAGAGATTTC
TCACTGGAGCTAGAAGCTAATGGAAAATCCATCACTGCTGATGAGTACCTGGAACATTCG
TTGACCCTGAAAAAAGGATCT------GATAAGAAAAGTGAAAACTTTAACAAGCCTCGG
CTCTGCATCAGGAAGTTCTTCCCAAAGAGAAAGTGCTTTGTCTTTGACAGGCCTGCTCAG
AGGAAGTATCTTTCCAAA---CTAGAGACAATTAGAGAAGAAGAGCTAAGTGGTGAATTT
GTAGAACAAGTTGCAGAATTCACTTCATACATCTTCACCTATTCCAATGTCAAGACTCTG
TCTGGTGGTATCATAGTCAATGGGCCACGTTTACAGAGCCTGGTGCTGACCTATGTCAAT
GCCATTAGAAGTGGAGAACTACCCTGCATGGAGAATGCTGTCCTGACTTTGGCCCAGATA
GAGAACTCAGCTGCAGTGCAAAAGGCCATTGAGCACTATGAAGAACAGATGAACCAGAAG
GTTCACCTGCCCACAGAAACCCTCCAGGAGCTGCTGGACCTGCACAGGCCCATTGAGAGT
GAGGCCATTGAGGTCTTCATTAAGAATTCTTTCAAGGATGTAGATCAAAAGTTCCAGAAG
AAATTAGGGGACCAGCTGGTAGCGAAGCGAGATGCCTTTATTAAGAAAAACATGGATGTG
TCATCAGCTCGTTGCTCAGATTTGCTGGAGGATATTTTTGGGCCTCTGGAAGAAGAAGTC
AAACAGGGGACATTTTCTAAACCTGGTGGTTACTACCTCTTTCTTCAAAAGAAACAGGAG
CTGGAGAAAAAGTATAACCAGGCTCCTGGAAAGGGGCTCCAGGCAGAAGAGATGCTGAAA
AAGTACTTTGAGTCCAAAGATGACGTGGCTGAAACTCTTCTAAAGACAGATCAGTCACTC
ACAGAGGCAGCAAGGGAGATTGAAGTGGAACGTATAAAG------------GCTGAAGCT
GCT------------GAAGCTACCAACAGAGACTTAGCAGAGAAGCAAAAGAAGTATGAG
CTGATGATGGCAGAGAAGGAAAAGAGTTACCAGGAGCACGTGAAACAGCTCACTGAGAAG
ATGCAGCAGGAACGGGAACAGCTCATAGCAGAAAATGAAAAAATTATATCTCTCAAACTT
AAGGTGTGTTTGAGAATCCACACCAGAAAATCAGAGATGAGGCAAGAAAGAAGAGGG---
---------------
>Peromyscus maniculatus bairdii GBP1 XM_006986126 (Gbp2)
~~~~~~~~~~~~~~~~~~~~~~~~~~~~~~~~~~~~~~~~~~~~~~~~~~~~~~~~~~~~
~~~~~~~~~~~~~~~~~~~~~~~~~~~~~~~~~~~~~~~~~~~~~~~~~~~~~~~~~~~~
~~~~~~~~~~~~~~~~~~~~~~~~~~~~~~~~~~~~~~~~~~~~~~~~~~~~~~~~~~~~
~~~~~~~~~~~~~~~~~~~~~~~~~~~~~~~~~~~~~~~~~~~~~~~~~~~~~~~~~~~~
~~~~~~~~~~~~~~~~~~~~~~~~~~~~~~~~~~~~~~~~~~~~~~~~~~~~~~~~~~~~
~~~~~~~~~~~~~~~~~~~~~~~~~~~~~~~~~~~~~~~~~~~~~~~~~~~~~~~~~~~~
~~~~~~~~~~~~~~~~~~~~~~~~~~~~~~~~~~~~~~~~~~~~~~~~~~~~~~~~~~~~
~~~~~~~~~~~~~~~~~~~~~~~~~~~~~~~~~~~~~~~~~~~~~~~~~~~~~~~~~~~~
~~~~~~~~~~~~~~~~~~~~~~~~~~~~~~~~~~~~~~~~~~~~~~~~~~~~~~~~~~~~
~~~~~~~~~~~~~~~~~~~~~~~~~~~~~~~~~~~~~~~~~~~~~~~~~~~~~~~~~~~~
~~~~~~~~~~~~~~~~~~~~~~~~~~~~~~~~~~~~~~~~~~~~~~~~~~~~~~~~~~~~
~~~~~~~~~~~~~~~~~~~~~~~~~~~~~~~~~~~~~~~~~~~~~~~~~~~~~~~~~~~~
~~~~~~~~~~~~~~~~~~~~~~~~~~~~~~~~~~~~~~~~~~~~~~~~~~~~~~~~~~~~
~~~~~~~~~~~~~~~~~~~~~~~~~~~~~~~~~~~~~~~~~~~~~~~~~~~~~~~~~~~~
~~~~~~~~~~~~~~~~~~~~~~~~~~~~~~~~~~~~~~~~~~~~~~~~~~~~~~~~~~~~
------------------------------------------------------------
------------------------------------------------------------
------------------------------------------------------------
------------------------------------------------------------
------------------------------------------------------------
------------------------------ATGGCCTCAGAGATCCACATGCTGGAGCCC
ATGTGCCTCATTGAGAACACTGAAGAGCAGCTCACGGTCAACCAGGAGGCCCTGGGGATC
CTGTCGGCCATCAAGCAGCCAGTGGTGGTGGTGGCAATTGTGGGCCTCTACCGCACAGGC
AAATCCTACTTGATGAACAAGCTGGCTGGGAAGAAAACAGGCTTCTCTCTGGGCTCCACA
GTGCAGTCTCACACCAAGGGGATCTGGATGTGGTGTGTGCCTCATCCCCAGAATCCAGGA
CACACTCTAGTTCTGCTTGACACTGAAGGCCTTGAAGATGTTGAGAAGGGAGACAACCAG
AATGACTGCTGGATCTTTGCCTTGGCAATCCTCCTCAGCAGCACCTTCATCTACAACAGC
ATAGGAACCATCAACCAGCAGGCCATGGACCAACTGCACTATGTGACAGAGCTAACTGAT
CTTATCAAATCAAAGTCATTACCTGAGCAGGATGGGGTA---------------------
GACGACTCAGCTAACTTCGTAGGCTTCTTTCCAACATTTGTGTGGGCGCTGAGAGATTTC
TCCCTGGAGCTGGAAGCTAATGGAAAACCCATCACTGCTGATGAATACCTGGAACGTTCA
CTGACCCTGAAAAAAGGATCT------GATATGAAAATTAAAAGTTTTAATGAGCCTCGG
CTATGCATCAGGAAGTTCTTCCCAAAGAGGAGGTGCTTTGTCTTTGACAGGCCTGCTCAG
AGGAAGTATCTTTCCAAA---CTAGAGACACTTAGAGAGGAAGACCTGAGTGATGAATTT
GTGGAACAAGTTGCAGAGTTCACCTCATACATCTTCAGCTCTTCTGATGTCAAGACTCTG
TCTGGTGGCATCATAGTCAATGGGCCACGTTTACAGAGTCTGGTGCTGACCTATGTCAAT
GCCATCAGAAGTGGAGAACTACCCTGCATGGAGAATGCTGTCCTGACTTTGGCCCAGATA
GAGAACTCAGCTGCAGTGCAAAAGGCCATTGAGCACTATGAAGAACAGATGAACCAGAAG
GTCCAGCTGCCCACGGAAACTCTCAAAGAGCTGCTAGACCTGCACAGGCCCATTGAGAGA
GAGGCCATTGAGGTCTTCATGAAGAATTCTTTCAAGGATATAGACCAAAAGTTCCAGAGG
GAATTAGGGGACCAGCTGGTAGCAAAGCGAGATGCCTTTGTTAAGAAAAACATGGACGTG
TCATCAGCTCGTTGCTCAGATTTGCTGGAAGATATTTTTGGACCTCTGGAAGAAGAAGTG
AAGCAGGGGACATTTTCTAAACCGGGAGGTTACCACCTCTTTCTTCAAAAGAAACAAGAA
CTAGAGAAAAAGTACAATCAGGCTCCTGGAAAGGGGCTCCAGGCAGAAGAGATGCTGAAA
AAATACTTTGAGTCCAAGGAGGATGTGGCTGAAACACTTCTAAGAACAGATAAGTCACTC
ACAGAAGCAGCAAAGGAGATTGAAGTGGAACGGATAAAG------------GCTGAAACT
GCT------------GAAGCTGCCAACAGAGAGTTAGAAAATAAGCAAAAGAAGTTTGAG
CTGTTGATGGAACAGAAGGAAAAGAGTTACCAGGAGCACGTGAAACAGCTGACTGAGAAG
ATGCAGAAGGAACGGGAGCAGTTAATAGCAGAGCACAATAAAATAATATCTCACAAACTT
CAGGAGCAGGAACGGCTTCTCAAGGAAGGATTCCAGAATGAGAGCAGGAAACTTCATCAA
GAGATCGAGAGCATC
>Peromyscus maniculatus bairdii GBP1 XM_006986125 (Gbp2)
~~~~~~~~~~~~~~~~~~~~~~~~~~~~~~~~~~~~~~~~~~~~~~~~~~~~~~~~~~~~
~~~~~~~~~~~~~~~~~~~~~~~~~~~~~~~~~~~~~~~~~~~~~~~~~~~~~~~~~~~~
~~~~~~~~~~~~~~~~~~~~~~~~~~~~~~~~~~~~~~~~~~~~~~~~~~~~~~~~~~~~
~~~~~~~~~~~~~~~~~~~~~~~~~~~~~~~~~~~~~~~~~~~~~~~~~~~~~~~~~~~~
~~~~~~~~~~~~~~~~~~~~~~~~~~~~~~~~~~~~~~~~~~~~~~~~~~~~~~~~~~~~
~~~~~~~~~~~~~~~~~~~~~~~~~~~~~~~~~~~~~~~~~~~~~~~~~~~~~~~~~~~~
~~~~~~~~~~~~~~~~~~~~~~~~~~~~~~~~~~~~~~~~~~~~~~~~~~~~~~~~~~~~
~~~~~~~~~~~~~~~~~~~~~~~~~~~~~~~~~~~~~~~~~~~~~~~~~~~~~~~~~~~~
~~~~~~~~~~~~~~~~~~~~~~~~~~~~~~~~~~~~~~~~~~~~~~~~~~~~~~~~~~~~
~~~~~~~~~~~~~~~~~~~~~~~~~~~~~~~~~~~~~~~~~~~~~~~~~~~~~~~~~~~~
~~~~~~~~~~~~~~~~~~~~~~~~~~~~~~~~~~~~~~~~~~~~~~~~~~~~~~~~~~~~
~~~~~~~~~~~~~~~~~~~~~~~~~~~~~~~~~~~~~~~~~~~~~~~~~~~~~~~~~~~~
~~~~~~~~~~~~~~~~~~~~~~~~~~~~~~~~~~~~~~~~~~~~~~~~~~~~~~~~~~~~
~~~~~~~~~~~~~~~~~~~~~~~~~~~~~~~~~~~~~~~~~~~~~~~~~~~~~~~~~~~~
~~~~~~~~~~~~~~~~~~~~~~~~~~~~~~~~~~~~~~~~~~~~~~~~~~~~~~~~~~~~
------------------------------------------------------------
------------------------------------------------------------
------------------------------------------------------------
------------------------------------------------------------
------------------------------------------------------------
------------------------------ATGGCTTCAGAAATCCACATGCCAGGCCCA
GTGTGCCTCATCGAGAACTCTGACCAGCAGTTGGTGGCCAACCAGGAAGCACTGGAGATC
CTGTCTGCTATCAAACAGCCTGTGGTGGTGGTAGCAATAGTGGGCCTTTACCGTACAGGA
AAATCCTACCTGATGAACAAGCTGGCTGGAAAGCAGAATGGCTTCTCTCTGGGTTCCACG
GTGCAGTCTCACACCAAGGGGATCTGGATGTGGTGTGTGCCTCATCCCCAGAAGCCAGGA
CACACCCTAGTTCTTCTTGATACTGAGGGCCTGGAAGACATAGAGAAGGGAGACAACCAG
AATGACTGCTGGATCTTTGCCTTGTCAGTCCTCCTCAGCAGCACCTTCATCTACAACAGC
ATAAGAACTATCAACCAGCAGGCCATGGGCCAACTGCACTATGTGACAGAGCTGACTGAT
CTAATCAAATCAAAGTCATCGCCTGAGGATAGTGGCATA---------------------
GCTGACTCAGCTATCTTTGTGGGCTTCTTTCCAACCTTTGTGTGGACCCTGAGGGATTTC
CACCTGGAGCTGGAACTTAATGGAAACCCTATCACTCCTGATGAGTACCTGGAGAGTTCA
CTGCTTCTGAAAACAGGAACT------GATGAGAAAACTAAAAGCTTTAATGAGCTTCGT
CTGTGCATCAGGAAGTTCTTCCCACAGAGGAAGTGCTTTGTGTTTGACAGGCCTGCTCCA
ACGAAGAAACTTTCTAAA---CTAGAAACAGTTGCAGAAGAAGAGCTGAGTGAAGACTTT
GTAGAACAAGTTGCAAAATTCACCTCATACATCTTCAGCTCTTCTGGTGTCAAGACTCTC
TCTGGTGGCATCAAGGTCAATGGACCACGTCTACAGAGCCTAGTGCTGACCTATGTCAAT
GCCATCAGAAGTGGAGAACTACCCTGCATGGAGAATGCTGTCCTGACTTTGGCCCAGATA
GAGAACTCAGTTGCAGTGCAAAAGGCCATTGAACACTATGAAGAACAGATGAACCAGAAG
GTCCAGCTACCCACAGAAACTCTCCAGGAGCTGCTGGACCTGCACAGGCCCATTGAGAGA
GAGTCTATTAAGGTCTTCATGAAGAATTCTTTCAAGGATATAGACCAAAAGTTCCAGAAG
GAATTAGGGGACCAGCTGAATGCTAAGCTAGATGCCTTTATTAAGAAGAATATGGACATG
TCATCAGCTCGTTGTTCAGAGTTGCTAGAGGGGATCTTTGGTCCTCTGGAAGAAGAAGTG
AAGCAGGGGACATTTTCTAAACCAGGGGGTTACTACCTCTTTCTTCAAAAGAAACAAGAG
CTAAAGAAAAAGTACAATCAGGCTCCTGGAAAGGGGCTCCAGGCTGAAGAGATGCTGAAA
AAGTACTTTGAGTCCAAGGAGGATGTGGCTGAAACACTTCTAAAGACAGATCAGTCACTC
ACAGAAAAGGAAAAGGAGATTGAAGCTGAACGTATAAAG------------GCTGAAGCT
GCA------------GAGGCTGCAAACAGAGGACTGAAGGAAATGCAAGATAAGCTTGAG
CTGATGATGGAAGAGAAGGAAAGGAGTCACCAGGAGCATGTGAAACAGCTGACTGAGAAG
ATGGAGAAGGAACGGGAGGAGATGAAGGCAGAACAACAAAGAATCATATCCCTTAAACTT
CAGGAGCAGGAACGGCTTCTCAAGGCAGGATTTGAGATTGAGAGCAGGAAACTTCGTGAA
GAGATCAAGGAAATC
>Microtus ochrogaster GBP2 XM_005357371 (Gbp2)
~~~~~~~~~~~~~~~~~~~~~~~~~~~~~~~~~~~~~~~~~~~~~~~~~~~~~~~~~~~~
~~~~~~~~~~~~~~~~~~~~~~~~~~~~~~~~~~~~~~~~~~~~~~~~~~~~~~~~~~~~
~~~~~~~~~~~~~~~~~~~~~~~~~~~~~~~~~~~~~~~~~~~~~~~~~~~~~~~~~~~~
~~~~~~~~~~~~~~~~~~~~~~~~~~~~~~~~~~~~~~~~~~~~~~~~~~~~~~~~~~~~
~~~~~~~~~~~~~~~~~~~~~~~~~~~~~~~~~~~~~~~~~~~~~~~~~~~~~~~~~~~~
~~~~~~~~~~~~~~~~~~~~~~~~~~~~~~~~~~~~~~~~~~~~~~~~~~~~~~~~~~~~
~~~~~~~~~~~~~~~~~~~~~~~~~~~~~~~~~~~~~~~~~~~~~~~~~~~~~~~~~~~~
~~~~~~~~~~~~~~~~~~~~~~~~~~~~~~~~~~~~~~~~~~~~~~~~~~~~~~~~~~~~
~~~~~~~~~~~~~~~~~~~~~~~~~~~~~~~~~~~~~~~~~~~~~~~~~~~~~~~~~~~~
~~~~~~~~~~~~~~~~~~~~~~~~~~~~~~~~~~~~~~~~~~~~~~~~~~~~~~~~~~~~
~~~~~~~~~~~~~~~~~~~~~~~~~~~~~~~~~~~~~~~~~~~~~~~~~~~~~~~~~~~~
~~~~~~~~~~~~~~~~~~~~~~~~~~~~~~~~~~~~~~~~~~~~~~~~~~~~~~~~~~~~
~~~~~~~~~~~~~~~~~~~~~~~~~~~~~~~~~~~~~~~~~~~~~~~~~~~~~~~~~~~~
~~~~~~~~~~~~~~~~~~~~~~~~~~~~~~~~~~~~~~~~~~~~~~~~~~~~~~~~~~~~
~~~~~~~~~~~~~~~~~~~~~~~~~~~~~~~~~~~~~~~~~~~~~~~~~~~~~~~~~~~~
------------------------------------------------------------
------------------------------------------------------------
------------------------------------------------------------
------------------------------------------------------------
------------------------------------------------------------
------------------------------ATGGCCTCAGACATCCACATGCCGAAACCC
ATATGTCTCATTGAGAACACTGAGGAGCAGCTTGTGGTCAACCCGGAGGCTCTGGGTTAT
CTGTCTGCCATGAAGCAGCCAGTGGTGGTGGTGGCCATTGTGGGTTTCTATCGCACAGGC
AAATCCTACTTGATGAACAAGCTGGCTGGGAAGAATGCAGGCTTCTCTCTGGGCTCCACA
GTGCAGTCTCACACCAAGGGGATCTGGATGTGGTGTGTGCCTCATCCCCAGAAACCAGGA
CACACTCTAGTTCTGCTTGACACTGAGGGCCTTGAAGATGTTGAGAAGGGAGACAACCAG
AATGACTGCTGGATCTTTGCCTTGGCGGTCCTCCTCAGCAGCACCTTCATCTACAACAGC
ATAGGAACCATCAACCAGCAGGCCATGGACCAACTGCACTATGTTACAGAGCTGACTGAT
CTTATCAAGTCAAAGGCATCACCTGAGCAGAATGGGGTA---------------------
GATGACTCGGCTAACTTTGTGGGTTTCTTCCCAATCTTTGTGTGGGCACTGAGAGATTTC
TCCCTGGAGCTGGAAGCCAATGGAAAACCTATCACCGCTGATGAATACCTGGAACATTCA
CTGACCCTGAAAAAAGGATCT------GATGACAAAATTAAAAGCTTTAATGAGCCTCGG
CTGTGCATCAGGAAGTTCTTTCCAAAGAGGAAGTGCTTCGTCTTCGACAGGCCTGCTCAG
AGGAAGTATCTTTCCAAA---CTAGAGACAATGAAAGAGGAAGATCTGAGTGAAGAATTT
GTAGAACAAGTTAGAGAATTCACCTCATATATCTTCAGCTCTTCTGATGTCAAGACTCTG
TCTGGTGGCATCATAGTCAATGGGCCACGCCTACAGAGCCTGGTGCTGACCTATGTCAAC
GCCATCCGCAGTGGAGAACTACCCTGCATGGAAAATGCCGTCCTGACTTTGGCCCAGATA
GAGAACTCAGCTGCAGTGCAAAAGGCCATTGAGCACTATGAAGAACAGATGAATCATAAG
GTCCAGCTGCCCACAGAATCCCTCCAGGAGCTGCTGGACCTACAGAGGCCTATTGAGAGT
GAGGCCATTGAGGTCTTCATAAAGAATTCTTTCAAGGATGTAGACCAAAAGTTCCAGAAG
GAATTAGGGGCCCTGCTGGATGCCAAGCTAGAGGCCTTTATTAAGAAGAACATGGACGTG
TCATCAGCTCGTTGCTCAGATTTGCTGGAGGATATTTTTGGACCTCTGGAAAAAGAAGTA
AAAGAGGGGACATTTTCTAAACCAGGAGGTTACTACCTCTTTCTTCAAAAGAAGCAAGAG
CTGGAGAAAAAGTATAACCAGATTCCTGGGAAGGGGCTTCAGGCAGAAAAAATGTTGAAA
AAGTACTTTGACTCCAAGGACGATGTGGCTGAAACACTTCTAAAGGCGGATCAGTCACTC
ACAGAAGCAGCAAAGGAGATTGAAGTGGAACGAATAAAG------------GCCGAAGCT
GCC------------GAAGCTGCCAACAGAGACTTAGAAGAGAAGCAAAAGAAGTATGAG
CTGATGATGCAGCAGAAGGAAGAGAGTTACCAGGAGCATGTGAAGCAGTTGACTTTGAAG
ATGCAGCAGGAACGGGAACAGTTAATAAGAGAGCAGGACAAAATTATATCTCTCAAACTT
CAGGAACAGAAGCGACTTCTCAATGAAGGATTCCAGAATGAGAGCAGGAAACTTCATCAA
GAGATGGAGAGCCTC
>Cricetulus griseus GBP2 XM_003513953 (Gbp2)
~~~~~~~~~~~~~~~~~~~~~~~~~~~~~~~~~~~~~~~~~~~~~~~~~~~~~~~~~~~~
~~~~~~~~~~~~~~~~~~~~~~~~~~~~~~~~~~~~~~~~~~~~~~~~~~~~~~~~~~~~
~~~~~~~~~~~~~~~~~~~~~~~~~~~~~~~~~~~~~~~~~~~~~~~~~~~~~~~~~~~~
~~~~~~~~~~~~~~~~~~~~~~~~~~~~~~~~~~~~~~~~~~~~~~~~~~~~~~~~~~~~
~~~~~~~~~~~~~~~~~~~~~~~~~~~~~~~~~~~~~~~~~~~~~~~~~~~~~~~~~~~~
~~~~~~~~~~~~~~~~~~~~~~~~~~~~~~~~~~~~~~~~~~~~~~~~~~~~~~~~~~~~
~~~~~~~~~~~~~~~~~~~~~~~~~~~~~~~~~~~~~~~~~~~~~~~~~~~~~~~~~~~~
~~~~~~~~~~~~~~~~~~~~~~~~~~~~~~~~~~~~~~~~~~~~~~~~~~~~~~~~~~~~
~~~~~~~~~~~~~~~~~~~~~~~~~~~~~~~~~~~~~~~~~~~~~~~~~~~~~~~~~~~~
~~~~~~~~~~~~~~~~~~~~~~~~~~~~~~~~~~~~~~~~~~~~~~~~~~~~~~~~~~~~
~~~~~~~~~~~~~~~~~~~~~~~~~~~~~~~~~~~~~~~~~~~~~~~~~~~~~~~~~~~~
~~~~~~~~~~~~~~~~~~~~~~~~~~~~~~~~~~~~~~~~~~~~~~~~~~~~~~~~~~~~
~~~~~~~~~~~~~~~~~~~~~~~~~~~~~~~~~~~~~~~~~~~~~~~~~~~~~~~~~~~~
~~~~~~~~~~~~~~~~~~~~~~~~~~~~~~~~~~~~~~~~~~~~~~~~~~~~~~~~~~~~
~~~~~~~~~~~~~~~~~~~~~~~~~~~~~~~~~~~~~~~~~~~~~~~~~~~~~~~~~~~~
------------------------------------------------------------
------------------------------------------------------------
------------------------------------------------------------
------------------------------------------------------------
------------------------------------------------------------
------------------------------ATGGCTTCAGATATCAACATGCCAAGCCCA
GTGTGCCTCATCGAGAACTCTAAACAGCAATTGGTACCCAACGAAGAAGCCCTGAAGATA
CTGTCCACTATCGATCAGCCTATGGTGGTGGTAGCAATAGTGGGCTTCTATCGCACAGGA
AAATCCTACCTGATGAACAAGCTGGCTGGAAAGCAGAAGGGCTTCTCTCTGGGATTCATG
GCGCAGTCTCATACCAAGGGCATCTGGATGTGGTGTGTCCCTCATCCCCAGAAGCCAGGC
CACACCCTAGTTCTGCTTGACACTGAAGGCCTGGAAGATGTACAGAAGGGAGACAACCAG
AATGACTGCTGGATCTTTACCTTGGCAGTTCTCCTCAGCAGCACCTTCATCTACAACAGC
ACAGGGACCATCAACCAGCAGGCCATGGACCAGCTGCACTATGTGACAGAGCTGACTGAT
CTAATCAAATCAAAGTCATCACCTGAGCAGAGTGGGGTA---------------------
GATGACTCAGCTAACTTTGTGGGTTTCTTTCCAACTTTTGTGTGGGCTCTGAGAGATTTC
TCCCTGGAGCTGGAAGCTGATGGAAAACCCATCACTGCTGATGAGTACCTGGAATATGCT
TTGACCCTGATGAAAGGATCT------GATAAGAAAAGTGAAAGCTTTAACAAGCCTCGG
CTCTGCATCAGGACATTCTTCCCAAAGAGGAAGTGCTTTGTCTTTGACAGGCCTGCTCAG
AGAAAGTATCTTTCTAAA---CTAGAGACAATTAGTGAAGAAGATCTGAGTAGTGAATTT
GTAGAACAAGTTGAAGAATTCACCTCATATATCTTCAGCTATTCCAATGTCAAGACTCTC
TCTGGTGGCATCATAGTCAATGGACCACGTTTACAGAGCCTGGTGCTGGCCTATGTCAAT
GCCATTAGTAGTGGAGAACTACCCTGCATGGAGAATGCTGTCCTGACTTTGGCACAGATA
GAGAACGCAGCTGCGGTGCAAAAGGCCATTGAGCACTATGAAGAACAGATGAACCAGAAG
GTCCAGTTTCCTACAGAAACCTTCAAAGAGCTTCTGGACCTGCACAGACCCATTGAGAGT
GAGGCCATTGAGGTCTTCATTAAGAAATCTTTTAAGGATATAGACCAAAAGTTCCAGAAG
AAATTAGTGGAACAGCTGGTAGCGAAGCGAGATGCCTTTATTAAGAAAAACATGGATGTG
TCATTAGCTCATTGCTCAGATTTGCTGAAAGATATCTTTGGATCTTTGGAAGAAGAAGTG
AAACAGGGCACATTTTCTAAACCAGGAGGTTATTACCTCTTTCTTCAAAAGAAACGGGAG
CTAGAGAAAAAGTATAACCAGACCACTGGAAAGGGGCTCCAGGCAGAAGAGGCGCTGAAG
AAGTACTTTGAGTCCAAGGACGATGTGGTGGAAACACTTCTAAAGACAGATCAGTCACTC
ATGGAGGCAGCAAAGGAGATTGAAGTGGAACGTATAAAG------------GCTGAAGCT
CTT------------GAAGCTACCAACAGAGCTTTAGCAGAGAAGCAAAACAAGTATGAG
CTGCTGATGGCAGAGAAGGATAAGAGTTACCAGGAGCATATGAAACAGCTGTCTGAGAAG
ATGCATCAGGAAAGGGTACAGCTCATAGCTGAAAATGAAAAAATTATATCTCTCAAACTT
CAGGAACAGGAGAGGCTTCTCAAGGAAGGATTCCAGAATGAGAGCAGGAAACTTCACCAA
GAGATCGAGAGCATA
>Mus musculus GBP2b NM_010259 (Gbp2)
~~~~~~~~~~~~~~~~~~~~~~~~~~~~~~~~~~~~~~~~~~~~~~~~~~~~~~~~~~~~
~~~~~~~~~~~~~~~~~~~~~~~~~~~~~~~~~~~~~~~~~~~~~~~~~~~~~~~~~~~~
~~~~~~~~~~~~~~~~~~~~~~~~~~~~~~~~~~~~~~~~~~~~~~~~~~~~~~~~~~~~
~~~~~~~~~~~~~~~~~~~~~~~~~~~~~~~~~~~~~~~~~~~~~~~~~~~~~~~~~~~~
~~~~~~~~~~~~~~~~~~~~~~~~~~~~~~~~~~~~~~~~~~~~~~~~~~~~~~~~~~~~
~~~~~~~~~~~~~~~~~~~~~~~~~~~~~~~~~~~~~~~~~~~~~~~~~~~~~~~~~~~~
~~~~~~~~~~~~~~~~~~~~~~~~~~~~~~~~~~~~~~~~~~~~~~~~~~~~~~~~~~~~
~~~~~~~~~~~~~~~~~~~~~~~~~~~~~~~~~~~~~~~~~~~~~~~~~~~~~~~~~~~~
~~~~~~~~~~~~~~~~~~~~~~~~~~~~~~~~~~~~~~~~~~~~~~~~~~~~~~~~~~~~
~~~~~~~~~~~~~~~~~~~~~~~~~~~~~~~~~~~~~~~~~~~~~~~~~~~~~~~~~~~~
~~~~~~~~~~~~~~~~~~~~~~~~~~~~~~~~~~~~~~~~~~~~~~~~~~~~~~~~~~~~
~~~~~~~~~~~~~~~~~~~~~~~~~~~~~~~~~~~~~~~~~~~~~~~~~~~~~~~~~~~~
~~~~~~~~~~~~~~~~~~~~~~~~~~~~~~~~~~~~~~~~~~~~~~~~~~~~~~~~~~~~
~~~~~~~~~~~~~~~~~~~~~~~~~~~~~~~~~~~~~~~~~~~~~~~~~~~~~~~~~~~~
~~~~~~~~~~~~~~~~~~~~~~~~~~~~~~~~~~~~~~~~~~~~~~~~~~~~~~~~~~~~
------------------------------------------------------------
------------------------------------------------------------
------------------------------------------------------------
------------------------------------------------------------
------------------------------------------------------------
------------------------------ATGGCCTCAGAAATCCACATGAAAGGCCCA
GTGTGCCTCATCAAGAACTCCGGTGAGCAGTTGGAGGTCTACCAGGAAGCACTGGACATC
CTGTCTGCTATCCAAAATCCTGTGGTGGTCGTAGCAATAGTGGGCTTCTACCACACAGGC
AAATCCTATCTGATGAATAAGCTGGCTGGAAAGCAGAAGGGCTTCTCCCTGGGCTCCACT
GTGCAGTCTCACACAAAGGGCATCTGGATGTGGTGCATGCCTCATCCCGAGAAGCCAGAA
CATACCCTGGTTCTGCTTGACACTGAGGGCCTGAAAGACATGCAGAAGGGTGACAACCAG
AATGACTGTTGGATCTTTGCTTTGGCAGTCCTCCTCAGCAGCACCTTCATCTACAACAGC
ATAGGAACCATCAACCAGCAGGCCATGGACCAGCTGCACTATGTGACAGAACTGACTGAT
CTCATCAAATCAAAGTCATCACCTGATCAGAGTGATGTA---------------------
GACAACTCAGCTAACTTTGTGGGCTTTTTTCCTATCTTTGTGTGGACTCTGAGGGATTTC
TCCCTGGATCTGGAATTTGATGGAGAATCCATCACTCCTGATGAGTACCTGGAGACTTCA
CTGGCTCTGAGAAAAGGAACT------GATGAGAACACTAAAAAATTTAATATGCCTCGC
CTGTGTATCAGGAAGTTCTTCCCAAAGAGGAAGTGCTTCATCTTTGACAGGCCTGGAGAC
AGGAAGCAACTTTCCAAA---CTAGAGTGGATACAGGAGGACCAGCTGAATAAAGAATTT
GTAGAACAAGTTGCAGAATTCACCTCATACATCTTCAGCTATTCTGGTGTCAAGACTCTA
TCTGGAGGCATCACAGTCAATGGGCCACGTCTAAAAAGCCTGGTGCAGACCTATGTCAGT
GCCATCTGCAGTGGAGAACTACCCTGTATGGAGAACGCAGTCCTGACTTTGGCCCAGATA
GAGAACTCAGCAGCAGTGCAAAAGGCCATCACCTACTACGAAGAACAGATGAATCAGAAG
ATCCACATGCCCACAGAAACCCTCCAGGAGCTCCTGGATCTGCACAGGACCTGTGAGAGG
GAGGCCATTGAGGTCTTCATGAAGAATTCTTTCAAGGATGTAGACCAGAAGTTCCAGGAA
GAATTAGGGGCCCAGCTGGAAGCCAAACGAGATGCCTTTGTTAAGAAGAACATGGACATG
TCATCTGCTCATTGCTCAGACTTACTGGAGGGCCTCTTTGCTCATCTGGAAGAAGAAGTG
AAGCAGGGGACATTTTATAAACCAGGAGGCTACTACCTTTTTCTTCAAAGGAAACAAGAG
CTGGAGAAAAAGTATATCCAGACTCCTGGAAAGGGACTCCAGGCTGAAGTGATGCTGAGA
AAATACTTTGAATCCAAGGAGGATTTGGCTGATACACTTCTAAAGATGGACCAGTCACTC
ACAGAAAAGGAAAAGCAGATTGAAATGGAACGTATAAAA------------GCAGAAGCC
GCA------------GAAGCAGCAAATAGAGCATTGGCAGAAATGCAAAAGAAGCATGAG
ATGCTGATGGAACAGAAGGAACAGAGTTATCAAGAGCACATGAAACAGCTGACTGAGAAG
ATGGAGCAGGAACGGAAAGAGTTAATGGCAGAGCAACAAAGAATCATATCCCTTAAACTT
CAGGAACAGGAAAGACTTCTCAAGCAAGGATTCCAGAATGAGAGCTTGCAACTACGTCAA
GAGATAGAGAAAATC
>Mastomys coucha GBP1 XM_031375692 (Gbp2)
~~~~~~~~~~~~~~~~~~~~~~~~~~~~~~~~~~~~~~~~~~~~~~~~~~~~~~~~~~~~
~~~~~~~~~~~~~~~~~~~~~~~~~~~~~~~~~~~~~~~~~~~~~~~~~~~~~~~~~~~~
~~~~~~~~~~~~~~~~~~~~~~~~~~~~~~~~~~~~~~~~~~~~~~~~~~~~~~~~~~~~
~~~~~~~~~~~~~~~~~~~~~~~~~~~~~~~~~~~~~~~~~~~~~~~~~~~~~~~~~~~~
~~~~~~~~~~~~~~~~~~~~~~~~~~~~~~~~~~~~~~~~~~~~~~~~~~~~~~~~~~~~
~~~~~~~~~~~~~~~~~~~~~~~~~~~~~~~~~~~~~~~~~~~~~~~~~~~~~~~~~~~~
~~~~~~~~~~~~~~~~~~~~~~~~~~~~~~~~~~~~~~~~~~~~~~~~~~~~~~~~~~~~
~~~~~~~~~~~~~~~~~~~~~~~~~~~~~~~~~~~~~~~~~~~~~~~~~~~~~~~~~~~~
~~~~~~~~~~~~~~~~~~~~~~~~~~~~~~~~~~~~~~~~~~~~~~~~~~~~~~~~~~~~
~~~~~~~~~~~~~~~~~~~~~~~~~~~~~~~~~~~~~~~~~~~~~~~~~~~~~~~~~~~~
~~~~~~~~~~~~~~~~~~~~~~~~~~~~~~~~~~~~~~~~~~~~~~~~~~~~~~~~~~~~
~~~~~~~~~~~~~~~~~~~~~~~~~~~~~~~~~~~~~~~~~~~~~~~~~~~~~~~~~~~~
~~~~~~~~~~~~~~~~~~~~~~~~~~~~~~~~~~~~~~~~~~~~~~~~~~~~~~~~~~~~
~~~~~~~~~~~~~~~~~~~~~~~~~~~~~~~~~~~~~~~~~~~~~~~~~~~~~~~~~~~~
~~~~~~~~~~~~~~~~~~~~~~~~~~~~~~~~~~~~~~~~~~~~~~~~~~~~~~~~~~~~
------------------------------------------------------------
------------------------------------------------------------
------------------------------------------------------------
------------------------------------------------------------
------------------------------------------------------------
------------------------------ATGGCCTCAGAAATCCACATGCCAGGCCCA
GTGTGCCTCATCGAGAACTCTAGTAAGCAGTTGGTGGTCAACCCCGAAGCGCTGGAGATC
CTGTCTGCTATCCAACAGCCTATGGTGGTGGTAGCAATAGTGGGCTTCTACCGCACAGGC
AAATCCTATCTGATGAACAAGCTGGCTGGAAAGCAGAAGGGCTTCTCCATGGGCTCCACT
GTACAGTCTCACACCAAGGGCATCTGGATGTGGTGTATGCCTCATCCCCAGAAGCCAGAA
CATACCCTAGTTCTGCTTGACACGGAGGGCCTGGAAGACATAGAAAAGGGTGACAAGCAG
AACGACTGCTGGATCTTTGCCTTGGCAGTCCTCCTCAGCAGCACCTTCATCTACAACAGC
ATAGGAACCATCAACCAGCAGGCCATGGACCAGCTGCACTATGTGACAGAACTGACTGAT
CTAATCAAATCAAAGTCATCACCTGATCAGAGTGGTCTA---------------------
GATGACTCAGCTGACTTTGTAGGCTTCTTTCCCATCTTTGTGTGGACTCTGAGGGATTTT
TCCCTGGATCTGGAAGTTAATGGAAAACCTGTCACTGCTGATGAGTACCTGGAGAACTCA
CTGGCTCTGAAAAAAGGAACT------GATGAGGACAGTAAAAAATTTAATGCACCTCGA
CTGTGTATCAGGAAGTTCTTCCCAATGAGGAAGTGCTTCATCTTCGACAGGCCTGCCTAC
AGGAAGCAACTTTCTAAA---CTCGAGTCTATGCAGGAAGACGAGCTGAATAAAGAATTT
GTAGAACAGGTTGCAGAATTCAGCTCATACATTTTCAGGTATTCTGGTGTCAAGACTCTG
TCTGGTGGCATCGAAGTCAATGGGCCACGTCTAAAGATCCTGGTGCAGACCTATGTCAGT
GCTATCTGCAGTGGGTCTCTCCCCTGCATGGAGAGTGCTGTGCTGACTTTGGCCCAGATA
GAGAACTCAGCAGCAGTGCAAAAGGCCTTAACCTACTATGAAGAACAGATTAATCAGAAG
ATCCAGATGCCCACAGAAACCCTCCAGGAGCTGCTGGACCTGCACAGGACCTGTGAACGT
GAGGCCATTGAGGTCTTCATGAAGAATTCTTTCAAGGATGTAGACCAGAAGTTCCAGAAC
GAATTAGGGACCCAGCTGGAAGCCAAGCGAGATGCTTTAGTTCAGAAGAACATGGACATG
TCATCATCTTGTTGCTCAGATTTACTGGAGGGTCTCTTTGGTCCTCTGGAAGAAGAAGTG
AAGCAGGGGACATTTTATAAACCAGGAGGTTACTACCTTTTTTTACAAAAGAAACAAGAA
CTGGTGAAAAACTATATCCATACTCCTGGAAAGGGACTCCAGGCTGAAGAGATGCTGAGA
AAGTACTCTGAGTCCAAGCAGGATTTGACTGATACACTTCTGAAGATGGACCAGTCACTC
ACAGAAAAAGAAAAGCAGATCGAAGTGGAACGTATAAAA------------GGTGAAGCC
GCA------------GAAGCTGCAAACAGAGCATTGGAGGAAATGCAAAAGAAGCATGAA
ATGCTGATGGAACAGAAGGAAAAGAGTTATCAAGAGCACATAAGACAACTGAATGAGAAG
AGAGATTTGGAATGGAAAGAGTTAATGGCAGAAATGATAAAAGTCACATCCCTTAAACAT
CAGGAAAAGGAAAGACTTTTCAAGGAAGGATTCCAGAGTGAGGGCATGATGCTATTTCGA
GAGATAGAGAAAATC
>Mus pahari GBP1 XM_021196161 (Gbp2)
~~~~~~~~~~~~~~~~~~~~~~~~~~~~~~~~~~~~~~~~~~~~~~~~~~~~~~~~~~~~
~~~~~~~~~~~~~~~~~~~~~~~~~~~~~~~~~~~~~~~~~~~~~~~~~~~~~~~~~~~~
~~~~~~~~~~~~~~~~~~~~~~~~~~~~~~~~~~~~~~~~~~~~~~~~~~~~~~~~~~~~
~~~~~~~~~~~~~~~~~~~~~~~~~~~~~~~~~~~~~~~~~~~~~~~~~~~~~~~~~~~~
~~~~~~~~~~~~~~~~~~~~~~~~~~~~~~~~~~~~~~~~~~~~~~~~~~~~~~~~~~~~
~~~~~~~~~~~~~~~~~~~~~~~~~~~~~~~~~~~~~~~~~~~~~~~~~~~~~~~~~~~~
~~~~~~~~~~~~~~~~~~~~~~~~~~~~~~~~~~~~~~~~~~~~~~~~~~~~~~~~~~~~
~~~~~~~~~~~~~~~~~~~~~~~~~~~~~~~~~~~~~~~~~~~~~~~~~~~~~~~~~~~~
~~~~~~~~~~~~~~~~~~~~~~~~~~~~~~~~~~~~~~~~~~~~~~~~~~~~~~~~~~~~
~~~~~~~~~~~~~~~~~~~~~~~~~~~~~~~~~~~~~~~~~~~~~~~~~~~~~~~~~~~~
~~~~~~~~~~~~~~~~~~~~~~~~~~~~~~~~~~~~~~~~~~~~~~~~~~~~~~~~~~~~
~~~~~~~~~~~~~~~~~~~~~~~~~~~~~~~~~~~~~~~~~~~~~~~~~~~~~~~~~~~~
~~~~~~~~~~~~~~~~~~~~~~~~~~~~~~~~~~~~~~~~~~~~~~~~~~~~~~~~~~~~
~~~~~~~~~~~~~~~~~~~~~~~~~~~~~~~~~~~~~~~~~~~~~~~~~~~~~~~~~~~~
~~~~~~~~~~~~~~~~~~~~~~~~~~~~~~~~~~~~~~~~~~~~~~~~~~~~~~~~~~~~
------------------------------------------------------------
------------------------------------------------------------
------------------------------------------------------------
------------------------------------------------------------
------------------------------------------------------------
------------------------------ATGGCCTCAGAAATCCACATGCCAGGCCCA
GTGTGCCTCATTGAGAACTCCAGTGAGCAGTTGGTGGTCAACCAGGAAGCACTGGAGATC
CTGTCTGCCATCGAAAATCCTGTGGTGGTCGTAGCAATAGTGGGCTTCTACCGCACAGGC
AAATCCTATCTGATGAATAAGCTGGCTGGAAAGCAGAAGGGCTTCTCCCTGGGCTCCACT
GTGCAGTCTCACACCAAGGGCATCTGGATGTGGTGTGTGCCTCATCCCCAGAAGCCAGAA
CAAACCCTGGTTCTGCTTGACACCGAGGGCCTGGAAGACATAGAGAAGGGTGATAACCAG
AACGACTGCTGGATCTTTGCCTTGGCAGTCCTCCTCAGCAGCACCTTCATCTACAACAGC
ATGGGAACCATCAACCAGCAGGCCATGGACCAGCTGCACTATGTGACAGAACTGACTGAT
CTAATAAAATCAAAGTCATCCCCTGATCAGAGTGATGGA---------------------
GACAACTCAGCTAATTTTGTGGGCTTTTTTCCTATCTTTGTGTGGACTCTGAGGGATTTC
TCCCTGGATCTGGAAGTTAATGGAAAATCCATCACTCCTGATGAGTACCTGGAGAGTTCA
CTGACTCAGAAAAAAGGAACT------GATGAGAACACTAAAAAGTTTAATATGCCTCGA
CTGTGTATCAGGAAGTTCTTCCCAAAGAGGAAGTGCTTCATCTTTGACAGGCCCGGAGAC
AGGAAGCAACTTTCCAAA---CTAGAGTCAATATGGGAGGAGCAACTGAATAAAGAATTT
GTAGAACAAGTTGCAGAATTCACCTCCTACATCTTCAGCTATTCTGGTGTCAAGACTCTG
ACTGGTGGCATCACAGTCAATGGTCCACGTCTAAAAAGCCTGGTACAGACCTACGTCAGT
GCCATCTGCAGTGGAGAACTACCCTGCATGGAGAATGCAGTCCTGACTTTGGCCCAGATA
GAGAACTCAGCAGCAGTGCGAAAGGCCATCACCTACTATGAAGAACAGATGAATCAAAAG
ATCCAGATGCCCACAGAAACCCTCCAGGAGCTGTTGGACCTGCACAGGACCTGTGAGAGG
GAGGCCATTGAGGTCTTCATGAAGAATTCTTTCAAGGATGTAGACCAAAAGTTCCAGGAA
GAATTAGGAGCCCAGCTGGAAGCCAAGAGAGATGCCTTTGTTATGAAGAACATGGACGTG
TCATCTGCTTATTGCTCAGACTTACTGGAGGGTCTCTTTGGTCATCTGGAAGAAGAAGTG
AAGCAGGGGACATTATATAAACCAGGAGGTTACTACCTTTTTCTTCAAAGGAAACAAGAG
CTGGAGAAAAAGTATAACCAGACTCCTGGAAAGGGACTCCAGGCTGAAGTGATGCTGAGA
AGGTACATTGAGTCCAAGGAGGATTTGGCCGATACACTTCTAAAGATGGACCAGTCACTC
ACAGAAAAGGAAAAGCAGATTGAAGTGGAACGTATAAAA------------GCAGAAGCC
GCA------------GAAGCGGCAAACAGAGCATTGGAGGAAATGCAGAAGAAGCATGAG
CTGCTGATGGAACAGAAGGAACAGAGTTATCAAGAGCACACGAAACAGCTGACTGAGAAG
ATGGAGCAGGAACGGAAAGAGTTAATGGCAGAGCAACAAAGAATCATATCCCTTAAACTT
CAGGAACAGGAAAGACTTCTCAGGGAAGGATTCCGGAATGAGAGCATGCTACTACGTCAA
GAGATAGAGAATATC
>Arvicanthis niloticus GBP1 XM_034500085 (Gbp2)
~~~~~~~~~~~~~~~~~~~~~~~~~~~~~~~~~~~~~~~~~~~~~~~~~~~~~~~~~~~~
~~~~~~~~~~~~~~~~~~~~~~~~~~~~~~~~~~~~~~~~~~~~~~~~~~~~~~~~~~~~
~~~~~~~~~~~~~~~~~~~~~~~~~~~~~~~~~~~~~~~~~~~~~~~~~~~~~~~~~~~~
~~~~~~~~~~~~~~~~~~~~~~~~~~~~~~~~~~~~~~~~~~~~~~~~~~~~~~~~~~~~
~~~~~~~~~~~~~~~~~~~~~~~~~~~~~~~~~~~~~~~~~~~~~~~~~~~~~~~~~~~~
~~~~~~~~~~~~~~~~~~~~~~~~~~~~~~~~~~~~~~~~~~~~~~~~~~~~~~~~~~~~
~~~~~~~~~~~~~~~~~~~~~~~~~~~~~~~~~~~~~~~~~~~~~~~~~~~~~~~~~~~~
~~~~~~~~~~~~~~~~~~~~~~~~~~~~~~~~~~~~~~~~~~~~~~~~~~~~~~~~~~~~
~~~~~~~~~~~~~~~~~~~~~~~~~~~~~~~~~~~~~~~~~~~~~~~~~~~~~~~~~~~~
~~~~~~~~~~~~~~~~~~~~~~~~~~~~~~~~~~~~~~~~~~~~~~~~~~~~~~~~~~~~
~~~~~~~~~~~~~~~~~~~~~~~~~~~~~~~~~~~~~~~~~~~~~~~~~~~~~~~~~~~~
~~~~~~~~~~~~~~~~~~~~~~~~~~~~~~~~~~~~~~~~~~~~~~~~~~~~~~~~~~~~
~~~~~~~~~~~~~~~~~~~~~~~~~~~~~~~~~~~~~~~~~~~~~~~~~~~~~~~~~~~~
~~~~~~~~~~~~~~~~~~~~~~~~~~~~~~~~~~~~~~~~~~~~~~~~~~~~~~~~~~~~
~~~~~~~~~~~~~~~~~~~~~~~~~~~~~~~~~~~~~~~~~~~~~~~~~~~~~~~~~~~~
------------------------------------------------------------
------------------------------------------------------------
------------------------------------------------------------
------------------------------------------------------------
------------------------------------------------------------
------------------------------ATGGCCTCAGAAATCCACATGCCAGGCCCA
GTGTGCCTCATTGAGAACTCTGGTGAGCAGTTGGTGGTCAAAGAGGAAGCGTTGGAGATC
CTGTCTACTATCCAAAAGCCTGTGGTGGTGGTAGCAATAGTGGGCTTCTACCGAACAGGC
AAATCCTATCTGATGAATAATCTGGCTGGAAAGCAGAAGGGCTTCTCCCTGGGCTCCACT
GTGCAGCCTCACACCAAGGGCGTCTGGATGTGGTGCCTGCCTCATCCCCTGAAGCCAGAA
CATACTCTAGTTCTGCTAGACACTGAGGGCCTAAAGGACATGGAGAAGGGTGACAACCAG
AATGACTGCTGGATCTTTGCCTTGGCAGTCCTCCTCAGCAGCACCTTCATCTACAACAGC
ATGGGAGCCATCAATCAGCAGGCCATGGACCAGCTGCACTATGTGACAGAGCTGACTGAT
CTTATCAAGTCAAAGTCCTCACCTGATCAGAGTGGGATA---------------------
GATGATTCTGCTGACTTTGTGGGCTTCTTTCCAACCTTTGTGTGGGCTCTTAGAGATTTC
TCCCTGGAGCTGGAAGTTAATGGAAAACTGGTCACTGCCGATGAATACCTAGAGCATTCG
TTGACCCTGAAAAAAGGAGCT------GATCAGAACACTAAAAGATTTAATAAGACTCGA
CTGTGCATCAGGAAGTTCTTTCCAAAGAGGAAGTGCTTCATCTTTGACAGGCCTACTGAG
AAGAAGCAACTCTGCAAA---CTAGAGACTCTGCCGGAGGAGCAGTTGTGTAGTAAATTT
GTAGAACAAATTGCAGAATTCACCTCGTACATCTTCAACTACTCTGCTGTCAAGACTCTG
TCTGGTGGCATCATAGTCAATGGGCCACGTCTAAAAAGCCTGGTGCAGACCTATGTCAGT
GCCATCAGCAGTGGGACTCTCCCCTGCATGGAGAATGCAGTCCTGACTTTGGCCCAAATA
GAGAACTCAGCAGCAGTGCAAAAGGCCATCACCTACTATGAGGAACAAATGAATCAGAAG
GCCCAGATGCCCACAGAGAACCTCCAGGAGCTGCTGGACCTGCACAGGCTTATTGAGAGT
GAGGCCATTCATATCTTCCTGAAGAATTCTTTCAAGGATGTAAATCAAAAGTTCCAGAGA
GAATTAGGGAATCTGCTGGTAGCAAATCAAGATGCCTTTGTTAAGAAGAACAACAACCTG
TCATCAGCTCGTTGCTCAGATTTGCTGGAGGATATTTTTGGACCTCTGGAAGAAAAAGTA
AAACAAGGGAAGTTTTCTAAACCGGGAGGTTACTACCACTTCCTTCAGATGAAACAGGAG
TTAGAGAAAAAGTATAACCAGGCTCCTGGGAAGGGGCTCCAGGCAGATGTGATGCTGAAA
AATTACTTTCAGTCCAAGGAAGATGTTGTTGAAACACTTCTAAAGATGGATCAGTCACTC
ACGGAGCCAGCAAAGGAGGTCGAAGCGGAACGTATAAAG------------GCTGAAGCT
GCT------------GAAGCTGCAAACAGAGAGCTAGAAGATAAGCAGAAGAAGTTTGAG
CTGATGATGCAGGAGAAGGAACAGAGTTACCAGGAGCACCTGAAACAGCTGACCGAGAAG
ATGAAGGAGGAACAGCAAAAGTTAATCGCAGAACAGGAAAACATAATAGCCCTTAAACTT
CAGGAACAGGAAAAACTTCTCAGGGAAGGATTCAAGAGTGAGAGGAAGAAACTTCGTCGA
GAGATTGATAAAATG
>Mus caroli GBP1 XM_021157847 (Gbp2)
~~~~~~~~~~~~~~~~~~~~~~~~~~~~~~~~~~~~~~~~~~~~~~~~~~~~~~~~~~~~
~~~~~~~~~~~~~~~~~~~~~~~~~~~~~~~~~~~~~~~~~~~~~~~~~~~~~~~~~~~~
~~~~~~~~~~~~~~~~~~~~~~~~~~~~~~~~~~~~~~~~~~~~~~~~~~~~~~~~~~~~
~~~~~~~~~~~~~~~~~~~~~~~~~~~~~~~~~~~~~~~~~~~~~~~~~~~~~~~~~~~~
~~~~~~~~~~~~~~~~~~~~~~~~~~~~~~~~~~~~~~~~~~~~~~~~~~~~~~~~~~~~
~~~~~~~~~~~~~~~~~~~~~~~~~~~~~~~~~~~~~~~~~~~~~~~~~~~~~~~~~~~~
~~~~~~~~~~~~~~~~~~~~~~~~~~~~~~~~~~~~~~~~~~~~~~~~~~~~~~~~~~~~
~~~~~~~~~~~~~~~~~~~~~~~~~~~~~~~~~~~~~~~~~~~~~~~~~~~~~~~~~~~~
~~~~~~~~~~~~~~~~~~~~~~~~~~~~~~~~~~~~~~~~~~~~~~~~~~~~~~~~~~~~
~~~~~~~~~~~~~~~~~~~~~~~~~~~~~~~~~~~~~~~~~~~~~~~~~~~~~~~~~~~~
~~~~~~~~~~~~~~~~~~~~~~~~~~~~~~~~~~~~~~~~~~~~~~~~~~~~~~~~~~~~
~~~~~~~~~~~~~~~~~~~~~~~~~~~~~~~~~~~~~~~~~~~~~~~~~~~~~~~~~~~~
~~~~~~~~~~~~~~~~~~~~~~~~~~~~~~~~~~~~~~~~~~~~~~~~~~~~~~~~~~~~
~~~~~~~~~~~~~~~~~~~~~~~~~~~~~~~~~~~~~~~~~~~~~~~~~~~~~~~~~~~~
~~~~~~~~~~~~~~~~~~~~~~~~~~~~~~~~~~~~~~~~~~~~~~~~~~~~~~~~~~~~
------------------------------------------------------------
------------------------------------------------------------
------------------------------------------------------------
------------------------------------------------------------
------------------------------------------------------------
------------------------------ATGGCCTCAGAAATCCACATGAAAGGCCCA
GTGTGCCTCATCAAGAACTCTGGTGAGCAGTTGGAGGTCTACCAGGAAGCACTGGACATC
CTGTCTGCTATCCAAAATCCTGTAGTGGTCGTAGCAATAGTGGGCTTCTACCACACAGGC
AAATCCTATCTGATGAATAAGCTGGCTGGAAAACAGAAGGGCTTCTCCCTGGGCTCCACT
GTGCAGTCTCACACCAAGGGCATCTGGATGTGGTGCATGCCTCATCCCCAGAAGCCAGAA
CATACCCTCGTTCTGCTTGACACTGAGGGCCTGAAAGACATGCAGAAGGGTGACAACCAG
AATGACTGCTGGATCTTTGCCTTGGCCGTCCTCCTCAGCAGCACCTTCATCTACAACAGC
ATAGGAACCATCAACCAGCAGGCCCTGGACCAGCTGCATTATCTGACAGAACAGACTGAT
CTAATCAAATCAAAGTCATCACCTCAACAGAGTGATGTA---------------------
GACAACTCAGCTAACTTCGTGGGCTTTTTTCCTGTCTTTGTGTGGACTCTGAGGGATTTC
TCCCTGGATCTGGAAATTAATGGAATATCCATCACTCCTGATGAGTACCTAGAGACTTCA
CTGGCTCTGAGAAAAGGAACT------GATGAGAACACTAAAAAATTTAATATGCCTCGA
CTGTGTATCAGGAAGTTATTCCCAAAGAGGAAGTGCTTCATCTTTGACAGGCCCGGAGAC
AGGAGGCAACTTTCCAAA---CTAGAGTCAATACAGGAGGACCAGCTGAATAAAGAATTT
GTAGAACAAGTTGCAGAATTCACCTCATACATCTTCAGCTATTCTGATGTCAAGACTCTG
TCTGGTGGCATTAGAGTCAATGGACCACGTCTAAAAAGCCTGGTGCAGACCTATGTCAGT
GCCATCTGCAGTAGAGATCTCGCCTTCGAGGAGAGTGCTGTTCTGACTTTGGCCCAAATA
AAGAACTCAGCAGCAGTGCAAAAAGCCATCGCCTACTACGAAGAACAGATGAATCAGAAG
ATCCACATGCCCACAGAAACCCTACAGGAGCTGCTGGACATGCACAGGACCTTTGAGAGG
GAGGCCATTGAGGTCTTCATGAAGAATTCTTTCAAGGATGTAGACCAACAGTTCCAGGAA
GAATTAGGGGCCCAGCTGGAAGCCAAGCGAGATGCCTTTGTTAAGAAGAACATGGACATG
TCATCTGCTCATTGCTCAGACTTACTGGAGGGCCTCTTTGGTCATCTGGAAGAAGAAGTG
AAGCAGGGGACATTTTATAAACCAGGAGGTTACTACCTTTTTCTTCAAAGGAAACAAGAG
CTGAAGAAAAAGTATATCCAGATTGCTGGAAAGGGACTCCAGGCTGAAGTGATGCTGAGA
AAATACTTTGAGTCCAAGGAGGATTTGGCTGATACACTTCTAAAGATGGACCAGTCACTC
ACAGAAAAGGAAAAGCAGATTGAAGTGGAACGTATAAAA------------GCAGAAGCC
GCA------------GAGGCAGCAAACAGAGCATTGGCGGAAATGCAAAAGAAGCACGAG
CTGCTGATGGAACAGAAAGAACAGAGTTATCAAGAGCACATGAAACAGCTGACTGAGAAG
ATGGAGCAGGAACGGAAAGAGTTAATGGCAGAGCAACAAAGAATCATATCCCTTAAACTT
CAGGAACAGGAAAGACTTCTCAAGGAAGGATTCCAGAATGAGAGCTTGCAACTACGTCAA
GAGATAGAGAAAATC
>Microtus ochrogaster GBP1 XM_026784136 (Gbp2)
~~~~~~~~~~~~~~~~~~~~~~~~~~~~~~~~~~~~~~~~~~~~~~~~~~~~~~~~~~~~
~~~~~~~~~~~~~~~~~~~~~~~~~~~~~~~~~~~~~~~~~~~~~~~~~~~~~~~~~~~~
~~~~~~~~~~~~~~~~~~~~~~~~~~~~~~~~~~~~~~~~~~~~~~~~~~~~~~~~~~~~
~~~~~~~~~~~~~~~~~~~~~~~~~~~~~~~~~~~~~~~~~~~~~~~~~~~~~~~~~~~~
~~~~~~~~~~~~~~~~~~~~~~~~~~~~~~~~~~~~~~~~~~~~~~~~~~~~~~~~~~~~
~~~~~~~~~~~~~~~~~~~~~~~~~~~~~~~~~~~~~~~~~~~~~~~~~~~~~~~~~~~~
~~~~~~~~~~~~~~~~~~~~~~~~~~~~~~~~~~~~~~~~~~~~~~~~~~~~~~~~~~~~
~~~~~~~~~~~~~~~~~~~~~~~~~~~~~~~~~~~~~~~~~~~~~~~~~~~~~~~~~~~~
~~~~~~~~~~~~~~~~~~~~~~~~~~~~~~~~~~~~~~~~~~~~~~~~~~~~~~~~~~~~
~~~~~~~~~~~~~~~~~~~~~~~~~~~~~~~~~~~~~~~~~~~~~~~~~~~~~~~~~~~~
~~~~~~~~~~~~~~~~~~~~~~~~~~~~~~~~~~~~~~~~~~~~~~~~~~~~~~~~~~~~
~~~~~~~~~~~~~~~~~~~~~~~~~~~~~~~~~~~~~~~~~~~~~~~~~~~~~~~~~~~~
~~~~~~~~~~~~~~~~~~~~~~~~~~~~~~~~~~~~~~~~~~~~~~~~~~~~~~~~~~~~
~~~~~~~~~~~~~~~~~~~~~~~~~~~~~~~~~~~~~~~~~~~~~~~~~~~~~~~~~~~~
~~~~~~~~~~~~~~~~~~~~~~~~~~~~~~~~~~~~~~~~~~~~~~~~~~~~~~~~~~~~
------------------------------------------------------------
------------------------------------------------------------
------------------------------------------------------------
------------------------------------------------------------
------------------------------------------------------------
------------------------------ATGGCCTCAGAAATCAACATGCCAGGCCCA
GTGTGCCTCATCGAGAACTCTGATCAGCAGTTGGCAGCCAACCAGGAAGCACTGGACATC
CTGTCTGCTATCAAGCAGCCTGTAGTGGTGGTAGCTATTGTTGGCCTTTACCGTACAGGA
AAATCCTACCTGATGAACAAACTGGCTGGAAAGCAGCAAGGCTTCTCTCTGCGTTCTACA
GGCCAGTCTCACCCCAAGGGGATCTGGATGTGGTGTGTGCCTCATCCCCAGAAGGCAGAC
CACACCCTAGTTCTGCTGGATACTGAGGGTCTGGAAGATTTAGATAAGGGAGACAACCAG
AATGAATGCTGGATCTTTGCGTTGGCGGTCCTCCTCAGCAGCACCTTCATCTACAACAGC
ATAGGAGGCATCAACCAGAATGCCACGGACCAACTGCACTATGTGACAGAGCTGACTGAT
CTAATCAAATCAAAGGCATCACCTGAGCAAAGTGACATA---------------------
GATGACTCAGCTAACTTTGTGGGCTTCTTTCCAGTCTTCGTGTGGACTATGAGGGATTTC
TCCCTGGAACTGGAAGCTAATGGAGATTCTATCACTCCTGATGAATACCTGGAGAAGTCA
CTGACTTTGAGAGAAGTGACG------AATGAGAAAACTGAAAGCTTTAATAAGCCTCGA
CTATGCATCAGGAAGTTCTTTCCAAAGAGGAAGTGCTTCGTCTTCGACAGGCCTGCTGGG
AGAAAGCAACTTTCTAAA---CTAGAGACAATTCCAGAGACAGAGTTGAGTGCAGAATTT
GTAGAACAAGTTGAAAAATTCACCTCATACATCTTCAGCTCTTCTGATGTCAAGACCCTG
TCTGGTGGCATCAAAGTCAATGGGCCACGTCTGCAGAGTCTGGTAGTGACCTATGTCAAT
GCCATCTGCAGTGGAGAAGTACCCTGCATGGAAGATGCTGTACTGACTTTGGCCCAGATA
GAGAACTCAGCTGCAATGCAAAAGGCCATTGAGCAGTATGAAGAAAGGGTGAACAATAAG
GTCCAGTTACCCACGGAAACCCTCCAGGAGCTGCTGGACTTGCTCAGGCCTATTGAGAGT
GAGGCCATTGCGGTCTTCACGAAGAATTCTTTCAAGGATATAGACCAAAAGTTCCAGGAG
GAATTAGGGGCCCTGCTTGATGCCAAGCGAGATGATGTGATTAAGAAGAACAAAGACTCT
TCATCAGCTCTTTGTTCAGATTTGCTGGAGAATATCTTTGGTCCTCTGGAAAGAGAAAGG
AAACAAGGGACATTTTCGAAACCTGGAGGTTATGACGATTATCTTCAAGAAAAAAAAAAG
TTGGAGAAAATGTATAACGAGGTTCCTAAAAAGGGGCTACAGGCTAAAGAGATGCTGAGA
AAGTACTTTAAGTTCAAGGAGGATGTTGCTAATTCACTTCTAAAGATGGATCAGTCACTC
ACAGAAAAAGAAAAGGAGATTGAAGTGGAACGGATAAAG------------GCTGAAGTT
GCT------------GAGGCTGTAAACACAGAATTGAAAGAAATGCAAGAGAATTATGAG
CTGATGACGGAAGAGAAGGTAAAGAGTGTCCTGGAGCATGTGAAGCAGCTGTCGCAGAAG
ATGCAGAAGGAGTGGGAACAGTTAAAGCTTGAGCAACATAAAATTGTTTCCCTTAAACAT
AAGGAAAAGGACCGGCTTTTCCGGGAAGGATTTCACAATGAGAGCAAGAAACTTCTTGAA
GAGATCGACAAAATC
>Microtus ochrogaster GBP1 XM_005357436 (Gbp2)
~~~~~~~~~~~~~~~~~~~~~~~~~~~~~~~~~~~~~~~~~~~~~~~~~~~~~~~~~~~~
~~~~~~~~~~~~~~~~~~~~~~~~~~~~~~~~~~~~~~~~~~~~~~~~~~~~~~~~~~~~
~~~~~~~~~~~~~~~~~~~~~~~~~~~~~~~~~~~~~~~~~~~~~~~~~~~~~~~~~~~~
~~~~~~~~~~~~~~~~~~~~~~~~~~~~~~~~~~~~~~~~~~~~~~~~~~~~~~~~~~~~
~~~~~~~~~~~~~~~~~~~~~~~~~~~~~~~~~~~~~~~~~~~~~~~~~~~~~~~~~~~~
~~~~~~~~~~~~~~~~~~~~~~~~~~~~~~~~~~~~~~~~~~~~~~~~~~~~~~~~~~~~
~~~~~~~~~~~~~~~~~~~~~~~~~~~~~~~~~~~~~~~~~~~~~~~~~~~~~~~~~~~~
~~~~~~~~~~~~~~~~~~~~~~~~~~~~~~~~~~~~~~~~~~~~~~~~~~~~~~~~~~~~
~~~~~~~~~~~~~~~~~~~~~~~~~~~~~~~~~~~~~~~~~~~~~~~~~~~~~~~~~~~~
~~~~~~~~~~~~~~~~~~~~~~~~~~~~~~~~~~~~~~~~~~~~~~~~~~~~~~~~~~~~
~~~~~~~~~~~~~~~~~~~~~~~~~~~~~~~~~~~~~~~~~~~~~~~~~~~~~~~~~~~~
~~~~~~~~~~~~~~~~~~~~~~~~~~~~~~~~~~~~~~~~~~~~~~~~~~~~~~~~~~~~
~~~~~~~~~~~~~~~~~~~~~~~~~~~~~~~~~~~~~~~~~~~~~~~~~~~~~~~~~~~~
~~~~~~~~~~~~~~~~~~~~~~~~~~~~~~~~~~~~~~~~~~~~~~~~~~~~~~~~~~~~
~~~~~~~~~~~~~~~~~~~~~~~~~~~~~~~~~~~~~~~~~~~~~~~~~~~~~~~~~~~~
------------------------------------------------------------
------------------------------------------------------------
------------------------------------------------------------
------------------------------------------------------------
------------------------------------------------------------
------------------------------ATGGCCTCAGAAATCAACATGCCAGGCCCA
GTGTGCCTCATCGAGAACTCTGATCAGCAGTTGGCAGCCAACCAGGAAGCACTGGACATC
CTGTCTGCTATCAAGCAGCCTGTAGTGGTGGTAGCTATCGTTGGCCTTTACCGTACAGGA
AAATCCTACCTGATGAACAAACTGGCTGGAAAGCAGGAAGGCTTCTCTCTGGGCTCCACA
ATGCAGTCTCACACCAAGGGAATTTGGATGTGGTGTGTGCCTCATCCCCAGCAACCAGGA
CATACTCTAGTTCTGCTCGATACTGAGGGCCTGGGAGACATAGAGAAGGGAGACAACCAG
AATGACTGCTGGATCTTTGCCTTGGCGGTCCTCCTCAGCAGCACCTTCATCTACAACAGC
ATAGGAACCATCAACCAGCAGGCCATGGACCAACTGCACTATGTGACAGAGCTGACTGAT
CTAATCAAATCAAAGTCATCACCTGAACAAAGTGACATA---------------------
GATGACTCAGCCAACTTTGTGGGCTTCTTTCCAAACTTTGTGTGGACTCTGAGGGATTTC
TCTCTGGAACTGGAAGCTAATGGAAAGTCTATCACTCCTGATGAGTACCTGGAGAAGTCA
CTGACTCTGAGTAAAGTGACG------AATGAGAAAACTGAAAGCTTTAATAAGCCTCGA
CTATGCATCAGGAAGTTCTTTCCAAAGAGGAAGTGCTTCGTCTTCGACAGGCCTGCTGGG
AGAAAGCAACTTTCTAAA---CTAGAGACAATTCCAGAGACAGAGTTGAGTGCAGAATTT
GTAGAACAAGTTGAAGAATTCACTTCATACATCTTCAGCTCTTCTGATGTCAAGACCCTG
TCTGGTGGCATCAAAGTCAATGGGCCACGTCTACAGAGCCTGGTGCTAACCTATGTCAAT
GCCATCCAAAGTGGAGGACTACCCTGCATGGAGGATGCTGTTTTGACTTTGGCCCAGATA
GAGAACTCAGCTGCAGTGCAAAAGGCCATTGAGCACTATGAAGAACAAATGAACCTGAAG
GTCCAGCTACCCACGGAAACCCTCCAGGAGCTGCTGGACCTAAACAGGCCTATTGAGAGA
GAGGCCATTGAAATCTTCATGAAGTATTCTTTCAAGGATGTAGACCAAAAGTTTCAGAAG
GAATTAGGGGCCCTGCTGGATGCCAAGCGAGAGTCCTTTATTAATAAGAACATGGATGTG
TCATCAGCTCGTTGTTCAGATTTGCTGCGGGATATCTTTGGACCTCTTGAAGAAGAAGTG
AAACAGGGGACTTTTCATAAACCAGGAGGTTACTCCCTCTTTCTTCAAAGGAAACAAGAG
TTGGAGAAAAAGTATGACGAGACTCCTGGAAAGGGGCTTCAGGCTGAAGAGATGCTGAAA
AAGTACTTTAAGTCCAAGGAGGATGTTGGTGATACACTTCTAATGATGGATCAGTCACTC
ACAGAAAAGGAAAAGGAGATTGAAGTGGAACGTATAAAG------------GCTAAAGCT
TTT------------GAGACTACAAATAGAGAACTAAGAGAAATGCAAATGAGGCACGCA
CGGATGATGGAAGAGAAGGAAAAGAGTTACCAGGAGAGTAAGAAGCAGCTGACTGAGAAG
ATGGAACAGGAGCGGAAAGAGTTAATGGCTGAGCAAGATAGAATTGTTTCCCTTAAACTT
AAGGAACAGGAAAAGCTCATT---GAAGGATTTCAGAATGAAAGCAGAAAACTTCATCAA
GAGATTGAGAAA---
>Mus caroli GBP1 XM_021154688 (Gbp2)
~~~~~~~~~~~~~~~~~~~~~~~~~~~~~~~~~~~~~~~~~~~~~~~~~~~~~~~~~~~~
~~~~~~~~~~~~~~~~~~~~~~~~~~~~~~~~~~~~~~~~~~~~~~~~~~~~~~~~~~~~
~~~~~~~~~~~~~~~~~~~~~~~~~~~~~~~~~~~~~~~~~~~~~~~~~~~~~~~~~~~~
~~~~~~~~~~~~~~~~~~~~~~~~~~~~~~~~~~~~~~~~~~~~~~~~~~~~~~~~~~~~
~~~~~~~~~~~~~~~~~~~~~~~~~~~~~~~~~~~~~~~~~~~~~~~~~~~~~~~~~~~~
~~~~~~~~~~~~~~~~~~~~~~~~~~~~~~~~~~~~~~~~~~~~~~~~~~~~~~~~~~~~
~~~~~~~~~~~~~~~~~~~~~~~~~~~~~~~~~~~~~~~~~~~~~~~~~~~~~~~~~~~~
~~~~~~~~~~~~~~~~~~~~~~~~~~~~~~~~~~~~~~~~~~~~~~~~~~~~~~~~~~~~
~~~~~~~~~~~~~~~~~~~~~~~~~~~~~~~~~~~~~~~~~~~~~~~~~~~~~~~~~~~~
~~~~~~~~~~~~~~~~~~~~~~~~~~~~~~~~~~~~~~~~~~~~~~~~~~~~~~~~~~~~
~~~~~~~~~~~~~~~~~~~~~~~~~~~~~~~~~~~~~~~~~~~~~~~~~~~~~~~~~~~~
~~~~~~~~~~~~~~~~~~~~~~~~~~~~~~~~~~~~~~~~~~~~~~~~~~~~~~~~~~~~
~~~~~~~~~~~~~~~~~~~~~~~~~~~~~~~~~~~~~~~~~~~~~~~~~~~~~~~~~~~~
~~~~~~~~~~~~~~~~~~~~~~~~~~~~~~~~~~~~~~~~~~~~~~~~~~~~~~~~~~~~
~~~~~~~~~~~~~~~~~~~~~~~~~~~~~~~~~~~~~~~~~~~~~~~~~~~~~~~~~~~~
------------------------------------------------------------
------------------------------------------------------------
------------------------------------------------------------
------------------------------------------------------------
------------------------------------------------------------
------------------------------ATGGCCTCAGAAATCCACATGCCGGGCCCA
GTGTGCCTCATCGAGAACTCCAATAAGAAGTTGGTGGTCAACCAGGAGGCACTGGAGATC
CTGTCTGCTTTCCAACAGCCTGTGGTTGTGGTTGCAATAGTGGGCTTCTACCGCACAGGC
AAATCCTATCTGATGAATAAGCTGGCTGGAAAGCAGAAGGGCTTCTCCCTGGGCTCCACT
GTGCAGTCTCACACCAAGGGCATCTGGATGTGGTGCATGCCTCATCCCCAGAAGCCAGAA
CATACCCTCGTTCTGCTTGACACCGAGGGCCTGGAAGACATAGAGAAGGGTGACAACCAG
AATGACTGCTGGATCTTTGCCTTGGCCGTCCTCCTCAGCAGCACCTTCATCTACAACAGC
ATAGGAACCATCAACCAGCAGGCCATGGACCAGCTGCACTATGTGACAGAACTGACTGAT
CTCATCAAATCAAAGTCATCCCCTCAACAGAGTGATGTA---------------------
GACAACTCAGCTAACTTTGTGGGCTTTTTTCCTATCTTTGTGTGGACTCTGAGGGATTTC
TCCCTGGATCTGGAATTTGATGGAGAATCCATCACTCCTGATGAGTACCTGGAGACTGCA
CTGGCTCTGAGAAAAGGAACT------GATGAGAACACTAAAAAATTTAATATGCCTCGA
CTGTGTATCAGGAAGTTCTTCCCAAAGAGGAAGTGCTTCATCTTTGACAGGCCTGGAAAC
AGGAGGCAACTTTCCAAA---CTAGAGTCGATACAGGAGGACCAGCTGAATAAAGAATTT
TTAGAACAAGTTGAAGAATTCACCTCATACATCTTCAGCTATTCTGATGTCAAGACTCTG
TCTGGTGGCATCACAGTCAATGGGCCACGTCTAAAATGCCTGGTGCAGACCTATGTCAGT
GCCATCTGCAGTGGAGAACTACCCTGTATGGAAAACGCAGTACTGACTTTGGCCCAGATA
GAGAACTCAGCAGCAGTGCAAAACGCCATCACCTACTATGAAGAACAGATGAATCAGAAG
ATCCAGATGCCCACAGAAACCCTCCAAGAGCTGTTGGACCTGCACAGGACCTGTGAGAGG
GAGGCCATTGGGGTCTTCATGAAGAATTCTTTCAAGGATGTAGACCAAAAGTTCCAGACA
GAATTAGGGACCCAGCTGGAAGCCAAGCGAGATGCCTTTGTTAAGAAGAACATGGACATG
TCATCTGCTCATTGCTCAGACTTACTGGAGGGCCTCTTTGGTCCTGTAGAAGAAGAAGTG
AAGCAGGGGACATTTTATAAACCAGGAGGTTACTACCTTTTTCTTCAAAGGAAACAAGAG
CTGGAGAAAAAGTATATCCAGACTCCTGGAAAGGGACTCCAG------------------
------------------------------------------------------------
------------------------------------------------------------
------------------------------------------------------------
------------------------------------------------------------
------------------------------------------------------------
------------------------------------------------------------
---------------
>Mus musculus GBP5a AF487898 (Gbp5)
~~~~~~~~~~~~~~~~~~~~~~~~~~~~~~~~~~~~~~~~~~~~~~~~~~~~~~~~~~~~
~~~~~~~~~~~~~~~~~~~~~~~~~~~~~~~~~~~~~~~~~~~~~~~~~~~~~~~~~~~~
~~~~~~~~~~~~~~~~~~~~~~~~~~~~~~~~~~~~~~~~~~~~~~~~~~~~~~~~~~~~
~~~~~~~~~~~~~~~~~~~~~~~~~~~~~~~~~~~~~~~~~~~~~~~~~~~~~~~~~~~~
~~~~~~~~~~~~~~~~~~~~~~~~~~~~~~~~~~~~~~~~~~~~~~~~~~~~~~~~~~~~
~~~~~~~~~~~~~~~~~~~~~~~~~~~~~~~~~~~~~~~~~~~~~~~~~~~~~~~~~~~~
~~~~~~~~~~~~~~~~~~~~~~~~~~~~~~~~~~~~~~~~~~~~~~~~~~~~~~~~~~~~
~~~~~~~~~~~~~~~~~~~~~~~~~~~~~~~~~~~~~~~~~~~~~~~~~~~~~~~~~~~~
~~~~~~~~~~~~~~~~~~~~~~~~~~~~~~~~~~~~~~~~~~~~~~~~~~~~~~~~~~~~
~~~~~~~~~~~~~~~~~~~~~~~~~~~~~~~~~~~~~~~~~~~~~~~~~~~~~~~~~~~~
~~~~~~~~~~~~~~~~~~~~~~~~~~~~~~~~~~~~~~~~~~~~~~~~~~~~~~~~~~~~
~~~~~~~~~~~~~~~~~~~~~~~~~~~~~~~~~~~~~~~~~~~~~~~~~~~~~~~~~~~~
~~~~~~~~~~~~~~~~~~~~~~~~~~~~~~~~~~~~~~~~~~~~~~~~~~~~~~~~~~~~
~~~~~~~~~~~~~~~~~~~~~~~~~~~~~~~~~~~~~~~~~~~~~~~~~~~~~~~~~~~~
~~~~~~~~~~~~~~~~~~~~~~~~~~~~~~~~~~~~~~~~~~~~~~~~~~~~~~~~~~~~
------------------------------------------------------------
------------------------------------------------------------
------------------------------------------------------------
------------------------------------------------------------
------------------------------------------------------------
------------------------------ATGGCCCCAGAGATTCACATGCCAGAACCC
TTGTGCCTCATTGGGAGCACCGAGGGACACCTAGTAACTAACCAGGAAGCCCTGAAGATT
CTGTCTGCCATCACACAGCCAGTGGTGGTGGTAGCCATTGTGGGTCTTTATCGCACAGGC
AAATCCTACCTGATGAACAAGCTGGCTGGGAAGGAGAAG---------------------
------------------------------------------------------------
------------------------------------------------------------
------------------------------------------------------------
------------------------------------------------------------
------------------------------------------------------------
---------------------------------GACTTGGTGTGGACTCTGAGAGATTTC
TTCCTGGACCTGCAAGCCAATGGGCATGCCATCACATCAGATGAATATCTGGAGAATTCA
CTGAAGCTGAAGCAAGGTAGC------GATGAAAGAACTCAAACATTCAATCTACCGCGG
CTGTGCATACAGAAGTTCTTCCCAGTAAAGAAATGCTTTGTTTTTGACGCTCCTGCGCTT
GGGAGTAAGCTTTCCCAG---CTTCCAACACTCAGCAACGAGGAGCTGAATTCAGATTTT
GTGCAGGACCTTTCAGAATTCTGTTCACACATCTTCACCCAATCTAAGACCAAGACTCTT
CCAGGAGGCATCCAGGTCAACGGACCTCGTCTAGAAAGCCTGGTGCTGACTTATGTCGAT
GCCATCAACAGCGGGGCTCTGCCTTCCATAGAGAACACAGTAGTAACCTTGGCCCGGAGG
GAGAACTCTGCAGCAGTTCAAAAGGCCATTGGTCACTACGATCAGCTGATGAGCGAGAAG
GTGCAGCTGCCCACAGAGACCCTCCAGGAGCTGCTGGACCTGCACCGGACCTGTGAGCGA
GAGGCCATAGAAATCTTCAGGAAGCATTCGTTCAAGGATGAGGGTGAATTTTTCCAGAAA
GAATTGGAGAGCCTACTAAGTGCAAAGCAGGATGAGATTTGTAAGAAGAACGCGGATGCT
TCTGCAGCCCTCTGCTCAACCCTACTTGGGAGTATTTTTAAGCCTCTGGAACAAGAAGTG
GCGCAGGAGTTCTATCATAAACCAGGAGGCCACAAGCTCTTCCTTCAGAGGATGGAACAG
CTGAAGGCAAATTACCGTCAGCAGCCAGGGAAGGGAACACAGGCTGAGGAAGTGCTGCAG
ACCTATTTGAACGCCAAAGAAACAGTGAGCCGTACAATTCTACAAACAGACCAGGTTCTC
ACAGACAAGGAGATCCAGAAGAAAGCGGAACAAGAAAGA------------GCAGAGGCT
GCC------------CGGCTCAAAGCACAGAGGTTGGAGGCTATTCGCATCCAGGAAGAG
CAAAGGAAAGCAGAGATGGAGAGACAGCATCAAGAGCAATTGAGGCAAATAGCATTGGAG
AAGGCAAGA------GTTGCACAAGAGCAACAGTGGATCCTGAAGCAGAGAGCCCAGGGA
AGGTGCCCAGTTATCTGGTGTTTGGACCTCCTCCTGGCTGAAGATGAAGGCCCAAAACAG
GATCTTTCCCAGAAG
>Mus musculus GBP5 NM_153564 (Gbp5)
~~~~~~~~~~~~~~~~~~~~~~~~~~~~~~~~~~~~~~~~~~~~~~~~~~~~~~~~~~~~
~~~~~~~~~~~~~~~~~~~~~~~~~~~~~~~~~~~~~~~~~~~~~~~~~~~~~~~~~~~~
~~~~~~~~~~~~~~~~~~~~~~~~~~~~~~~~~~~~~~~~~~~~~~~~~~~~~~~~~~~~
~~~~~~~~~~~~~~~~~~~~~~~~~~~~~~~~~~~~~~~~~~~~~~~~~~~~~~~~~~~~
~~~~~~~~~~~~~~~~~~~~~~~~~~~~~~~~~~~~~~~~~~~~~~~~~~~~~~~~~~~~
~~~~~~~~~~~~~~~~~~~~~~~~~~~~~~~~~~~~~~~~~~~~~~~~~~~~~~~~~~~~
~~~~~~~~~~~~~~~~~~~~~~~~~~~~~~~~~~~~~~~~~~~~~~~~~~~~~~~~~~~~
~~~~~~~~~~~~~~~~~~~~~~~~~~~~~~~~~~~~~~~~~~~~~~~~~~~~~~~~~~~~
~~~~~~~~~~~~~~~~~~~~~~~~~~~~~~~~~~~~~~~~~~~~~~~~~~~~~~~~~~~~
~~~~~~~~~~~~~~~~~~~~~~~~~~~~~~~~~~~~~~~~~~~~~~~~~~~~~~~~~~~~
~~~~~~~~~~~~~~~~~~~~~~~~~~~~~~~~~~~~~~~~~~~~~~~~~~~~~~~~~~~~
~~~~~~~~~~~~~~~~~~~~~~~~~~~~~~~~~~~~~~~~~~~~~~~~~~~~~~~~~~~~
~~~~~~~~~~~~~~~~~~~~~~~~~~~~~~~~~~~~~~~~~~~~~~~~~~~~~~~~~~~~
~~~~~~~~~~~~~~~~~~~~~~~~~~~~~~~~~~~~~~~~~~~~~~~~~~~~~~~~~~~~
~~~~~~~~~~~~~~~~~~~~~~~~~~~~~~~~~~~~~~~~~~~~~~~~~~~~~~~~~~~~
------------------------------------------------------------
------------------------------------------------------------
------------------------------------------------------------
------------------------------------------------------------
------------------------------------------------------------
------------------------------ATGGCCCCAGAGATTCACATGCCAGAACCC
TTGTGCCTCATTGGGAGCACCGAGGGACACCTAGTAACTAACCAGGAAGCCCTGAAGATT
CTGTCTGCCATCACACAGCCAGTGGTGGTGGTAGCCATTGTGGGTCTTTATCGCACAGGC
AAATCCTACCTGATGAACAAGCTGGCTGGGAAGGAGAAGGGCTTTTCTGTTGGATCCACT
GTACAGTCTCACACCAAGGGGATCTGGATGTGGTGTGTGCCTCACCCCCAAAAGCCAGAC
CACACTTTGGTTCTGCTTGACACTGAAGGCCTGGGAGATGTGGAGAAGGATGATAAAAAG
AATGATACTCAGATCTTTGCACTAGCAATCCTCCTCAGTAGCACCTTTGTATACAACACT
ATGAACAAAATTGACCAGGGGGCTATCGACCTATTGCACAATGTGACAGAACTGACAGAC
TTGCTCCGGACAAGAAACTCCTCTGATTCTAATCAAACT---------------GAGGGT
GAGGGACCTGCTGAC---ATGAGCTTCTTCCCAGACTTGGTGTGGACTCTGAGAGATTTC
TTCCTGGACCTGCAAGCCAATGGGCATGCCATCACATCAGATGAATATCTGGAGAATTCA
CTGAAGCTGAAGCAAGGTAGC------GATGAAAGAACTCAAACATTCAATCTACCGCGG
CTGTGCATACAGAAGTTCTTCCCAGTAAAGAAATGCTTTGTTTTTGACGCTCCTGCGCTT
GGAAGTAAGCTTTCCCAG---CTTCCAACACTCAGCAACGAGGAGCTGAACTCAGATTTT
GTGCAGGACCTTTCAGAATTCTGTTCACACATCTTCACCCAATCTAAGACCAAGACTCTT
CCAGGAGGCATCCAGGTCAACGGACCTCGTCTAGAAAGCCTGGTGCTGACTTATGTCGAT
GCCATCAACAGCGGGGCTCTGCCTTCCATAGAGAACACAGTAGTAACCTTGGCCCGGAGG
GAGAACTCTGCAGCAGTTCAAAAGGCCATTGGTCACTACGATCAGCTGATGAGCGAGAAG
GTGCAGCTGCCCACAGAGACCCTCCAGGAGCTGCTGGACCTGCACCGGACCTGTGAGCGA
GAGGCCATAGAAATCTTCAGGAAGCATTCGTTCAAGGATGAGGGTGAATTTTTCCAGAAA
GAATTGGAGAGCCTACTAAGTGCAAAGCAGGATGAGATTTGTAAGAAGAACGCGGATGCT
TCTGCAGCCCTCTGCTCAACCCTACTTGGGAGTATTTTTAAGCCTCTGGAACAAGAAGTG
GCGCAGGAGTTCTATCATAAACCAGGAGGCCACAAGCTCTTCCTTCAGAGGATGGAACAG
CTGAAGGCAAATTACCGTCAGCAGCCAGGGAAGGGAACACAGGCTGAGGAAGTGCTGCAG
ACCTATTTGAACGCCAAAGAAACAGTGAGCCGTACAATTCTACAAACAGACCAGGTTCTC
ACAGACAAGGAGATCCAGAGTAAAGCGGAACAAGAAAGA------------GCAGAGGCT
GCC------------CGGCTCGAAGCACAGAGGTTGGAGGCTATTCGCATCCAGGAAGAG
CAAAGGAAAGCAGAGATGGAGAGACAGCATCAAGAGCAATTGAGGCAAATAGCATTGGAG
AAGGCAAGA------GTTGCACAAGAGCAACAGTGGATCCTGAAGCAGAGAGCCCAGGAA
GAGGCTGATAGAATCAAGGCAGAGCAGGAAGCTCAACTCAGAGCACTTCAACAGCAGCTC
CAACACATG------
>Mus caroli GBP5 XM_021158401 (Gbp5)
~~~~~~~~~~~~~~~~~~~~~~~~~~~~~~~~~~~~~~~~~~~~~~~~~~~~~~~~~~~~
~~~~~~~~~~~~~~~~~~~~~~~~~~~~~~~~~~~~~~~~~~~~~~~~~~~~~~~~~~~~
~~~~~~~~~~~~~~~~~~~~~~~~~~~~~~~~~~~~~~~~~~~~~~~~~~~~~~~~~~~~
~~~~~~~~~~~~~~~~~~~~~~~~~~~~~~~~~~~~~~~~~~~~~~~~~~~~~~~~~~~~
~~~~~~~~~~~~~~~~~~~~~~~~~~~~~~~~~~~~~~~~~~~~~~~~~~~~~~~~~~~~
~~~~~~~~~~~~~~~~~~~~~~~~~~~~~~~~~~~~~~~~~~~~~~~~~~~~~~~~~~~~
~~~~~~~~~~~~~~~~~~~~~~~~~~~~~~~~~~~~~~~~~~~~~~~~~~~~~~~~~~~~
~~~~~~~~~~~~~~~~~~~~~~~~~~~~~~~~~~~~~~~~~~~~~~~~~~~~~~~~~~~~
~~~~~~~~~~~~~~~~~~~~~~~~~~~~~~~~~~~~~~~~~~~~~~~~~~~~~~~~~~~~
~~~~~~~~~~~~~~~~~~~~~~~~~~~~~~~~~~~~~~~~~~~~~~~~~~~~~~~~~~~~
~~~~~~~~~~~~~~~~~~~~~~~~~~~~~~~~~~~~~~~~~~~~~~~~~~~~~~~~~~~~
~~~~~~~~~~~~~~~~~~~~~~~~~~~~~~~~~~~~~~~~~~~~~~~~~~~~~~~~~~~~
~~~~~~~~~~~~~~~~~~~~~~~~~~~~~~~~~~~~~~~~~~~~~~~~~~~~~~~~~~~~
~~~~~~~~~~~~~~~~~~~~~~~~~~~~~~~~~~~~~~~~~~~~~~~~~~~~~~~~~~~~
~~~~~~~~~~~~~~~~~~~~~~~~~~~~~~~~~~~~~~~~~~~~~~~~~~~~~~~~~~~~
------------------------------------------------------------
------------------------------------------------------------
------------------------------------------------------------
------------------------------------------------------------
------------------------------------------------------------
------------------------------ATGGCCCCAGAGATTCACATGCCAGAACCC
ATGTGCCTCATTGGGAACACCGAGGGACAACTAGTAACTAACCAGGAAGCCCTGAAGATT
CTGTCTGCCATCACACAGCCAGTGGTGGTGGTAGCCATTGTGGGTCTTTATCGCACAGGC
AAATCCTACCTGATGAACAAGCTGGCTGGGAAGGAGAACGGCTTTTCTGTTGGATCCACT
GTACAGTCTCACACCAAGGGGATCTGGATGTGGTGTGTGCCCCACCCCCAAAAGCAAGAT
CACACTTTGGTTCTGCTTGATACTGAAGGACTGGGAGATGTGGAGAAGGATGATGAAAAG
AATGATACTCAGATCATTGCACTAGCAATCCTCCTCAGTAGCACCTTTGTATACAACACC
ATGAACAAAATTGACCAGGGGGCTATTGACCTATTGCACAATGTGACAGAACTGACAGAC
TTGCTCCGGACAAGAAACTCCTCTGATTCCAATCAAACT---------------GAGGGT
GAGGGACCTGCTGAC---ATGAGCTTCTTCCCAGACTTGGTGTGGACTCTGAGAGATTTC
TTCCTGGACCTGGAAGCCAATGGGCATGCCATCACATCAGATGAATATCTGGAGAATTCA
CTGAAGCTGAAGCAAGGTAGT------GATGAAAGAACTCAAACATTCAATCTACCGCGG
CTGTGCATACAGAAGTTCTTCCCAGTAAAGAAATGCTTTGTTTTTGACGCTCCTGCTCTT
GGAAGTAAGCTTTCCCAG---CTTCCAACACTCAGCAACGAGGAGCTGAATTCAGATTTT
GTGCAGGACGTTTCAGAATTCTGTTCTCACATCTTCACCCATTCTAAGACCAAGACTCTT
CCAGGAGGCATCCAGGTCAACGGGCCTCGTCTAGAAAGCCTGGTGCTGACTTATGTCGAT
GCCATCAACAGCGGGGCTCTGCCTTCCATAGAGAACACAGTGGTAACCTTGGCCCGGAGG
GAGAACTCGGCAGCAGTGCAAAAGGCCATTGGTCACTATGATCAGCTGATGAGCGAGAAG
GTGCAGCTGCCCACAGAGACTCTCCAGGAGCTGCTGGACCTGCACCGGACCTGTGAGCGA
GAGGCCATAGAAATCTTCAGGAAGCATTCTTTCAAGGATGAGGATGAGTGTTTCCAGAAA
GAATTGGAGAACCTACTAAGTGCAAAGCAGGATGAGATTTGTAAGAAGAACGTGGATGCT
TCTGCAGCCCTCTGCTCAACCCTACTTCTGAGTATTTTTAAGCCTCTGGAACAAGAGGTG
GCACAGGAGTTCTATCACAAACCAGGAGGCCACAAGCTCTTCCTTCAGAGGATGGAAGAG
CTAAAGGCAAATTACCGTCAGCAGCCAGGGAAGGGAACACAGGCTGAGGAAGTGCTGCAG
ACCTATTTGAACGCCAAAGAAACAGTGAGCCATACAATTCTACAAACAGACCAGGTTCTC
ACAGACAAGGAGATCCAGAGGAAAGCGGAGCAAGAAAGA------------ACAGAGGCT
GCC------------CGGCTTGAAGCACAGAGGTTGGAGGCTATTCGCATCCAGGAAGAG
CAAAGGAAAGCAGAGATAGAGAGACAGCATCAAGAGCAACTGTGGCAAATAGCGATGGAG
AAGGCAAGA------TTTGCGCGAGAGCAAGAGAGGATCCTGAAGCAGAGGGCCCAGGAA
GAGGCTGATAGAATCAAGGCAAAGCAGGAAGCTGAACGCAGAGCACTTCAACAGCAGCTC
CAACACTTGAGGGAC
>Rattus norvegicus GBP5 NM_001108569 (Gbp5)
~~~~~~~~~~~~~~~~~~~~~~~~~~~~~~~~~~~~~~~~~~~~~~~~~~~~~~~~~~~~
~~~~~~~~~~~~~~~~~~~~~~~~~~~~~~~~~~~~~~~~~~~~~~~~~~~~~~~~~~~~
~~~~~~~~~~~~~~~~~~~~~~~~~~~~~~~~~~~~~~~~~~~~~~~~~~~~~~~~~~~~
~~~~~~~~~~~~~~~~~~~~~~~~~~~~~~~~~~~~~~~~~~~~~~~~~~~~~~~~~~~~
~~~~~~~~~~~~~~~~~~~~~~~~~~~~~~~~~~~~~~~~~~~~~~~~~~~~~~~~~~~~
~~~~~~~~~~~~~~~~~~~~~~~~~~~~~~~~~~~~~~~~~~~~~~~~~~~~~~~~~~~~
~~~~~~~~~~~~~~~~~~~~~~~~~~~~~~~~~~~~~~~~~~~~~~~~~~~~~~~~~~~~
~~~~~~~~~~~~~~~~~~~~~~~~~~~~~~~~~~~~~~~~~~~~~~~~~~~~~~~~~~~~
~~~~~~~~~~~~~~~~~~~~~~~~~~~~~~~~~~~~~~~~~~~~~~~~~~~~~~~~~~~~
~~~~~~~~~~~~~~~~~~~~~~~~~~~~~~~~~~~~~~~~~~~~~~~~~~~~~~~~~~~~
~~~~~~~~~~~~~~~~~~~~~~~~~~~~~~~~~~~~~~~~~~~~~~~~~~~~~~~~~~~~
~~~~~~~~~~~~~~~~~~~~~~~~~~~~~~~~~~~~~~~~~~~~~~~~~~~~~~~~~~~~
~~~~~~~~~~~~~~~~~~~~~~~~~~~~~~~~~~~~~~~~~~~~~~~~~~~~~~~~~~~~
~~~~~~~~~~~~~~~~~~~~~~~~~~~~~~~~~~~~~~~~~~~~~~~~~~~~~~~~~~~~
~~~~~~~~~~~~~~~~~~~~~~~~~~~~~~~~~~~~~~~~~~~~~~~~~~~~~~~~~~~~
------------------------------------------------------------
------------------------------------------------------------
------------------------------------------------------------
------------------------------------------------------------
------------------------------------------------------------
------------------------------ATGGCCCCAGAGATTCACATGCCAGAACCC
ATATGCCTCATTGCGAACACGGATGAACACCTAGTGACTAACCAGGAAGCCCTGGAGATC
CTGTCAGCCATCACACAGCCGGTGGTGGTGGTGGCCATTGTTGGCCTCTACCGCACAGGC
AAATCCTACCTGATGAACAAGCTGGCTGGGAAGGAGAAAGGCTTTTCCGTGGGCTCCACT
GTTCAGTCTCACACCAAGGGCATCTGGATGTGGTGTGTGCCCCACCCTCAAAAGCCAGAC
CACACTTTGGTTCTGTTGGACACTGAGGGCCTGGGAGATGTGGAGAAGGTTGATGAAAAG
AATGATATTCAGATCTTCGCACTGGCGATCCTCCTCAGTAGCACCTTCGTATACAACACC
ATGAGCAAAATTGACCAGGGGGCTATCGACCTACTGCACAGTGTCACAGAGCTGACAGAT
CTGCTCCGGACAAGGAACACCTCTGATCCCAGTGAAACC---------------------
AAGGAACCTGATGAC---ATGAGCTTCTTCCCAGACTTGGTGTGGACTCTGAGAGATTTC
TTCCTGGGCCTGGAAGTCAATGGGCAAGCCATCACATCAGATGAATATCTGGAGAAGTCG
CTGATGCTGAAGCAAGGTAGT------GATGAAAGGACCCAAACATTCAATCTACCTCGG
CTGTGCATACAGAAGTTCTTCCCAGTAAAGAAATGCTTTGTTTTTGACTCTCCTGCTCTC
GGAAGTAAACTTTCTCAG---CTTCAAACACTCAACAGTGATGAGCTGAACCCTGATTTT
GTGCAGAACCTTTCAGAATTCTGTTCTCACATCTTCACACATTCTAAGACCAAGACTCTT
CCAGGAGGCATCCAGGTCAATGGACCTCGTCTGGAAAGCATGGTGCAGACCTATGTGGAT
GCTATCAACAGTGGGGCTCTTCCTTCCATGGAGAACATGGTGGTAACCTTGACCCGGAGA
GAGAACACAGCAGCAGTGCAAAAGGCCATTGCTCACTATGACCAACAGATGAGTCAGAAG
GTGCAGCTGCCCACAGAGACCCTCCAACTGCTGCTGGACCTGCACAAGACCTGTGAGAAA
GAAGCCATAGAAATCTTCAGGAAGCGTTCTTTCAAGGATGATGACCAATGTTTCCAGAAA
GAATTGGAGAGCCTACTAAGTGCAAAGCGGGATGAGATTTGTAGGAAGAACGAGGATGCT
TCTGCAGCCCTCTGCTCAACCCTACTTCAGAGTACTTTTCAGCCTCTGGAACAAGAAGTG
GCACGGGGGGTCTATGCTAAACCAGGAGGACACAGTCTCTTCCTTCAGAGGATGGAACAG
TTGAAGGCACAGTACCGCCAGCAGCCGGGGAAGGGAACACAGGCTGAGGAAGTTCTGCAG
AAATATCTGAAAGCCAAGGAACCAGTGAGCGCTACAATTCTACAAACAGACCAGGATCTC
ACAGCCAAAGAGAAGCAGAAAAAAGAGGAACAAGCAAGA------------GCGGAGGCT
GCC------------CGGGCTGAAGCACAGAGGTTGGAGGCTCTTCGAGTCCAGGAAGAG
CAAAGGAGAGTAGAGCAGGAGAGAAGGCATCAAGAGCATCTGAGGCAAATAGAGTTTGAG
AGGGCAAAC------TTCCAGAGAGAGCAACAGAGGAAGCAGAAGCAGAGGGTCCAGGAA
GAGATGGAAAGGATCAAGGCAGAGCAGGAAGCTCAACTCAGAGCACTTCAACAGCAGCTC
CAAAACATGAGGGTA
>Rattus rattus GBP5 XM_032897245 (Gbp5)
~~~~~~~~~~~~~~~~~~~~~~~~~~~~~~~~~~~~~~~~~~~~~~~~~~~~~~~~~~~~
~~~~~~~~~~~~~~~~~~~~~~~~~~~~~~~~~~~~~~~~~~~~~~~~~~~~~~~~~~~~
~~~~~~~~~~~~~~~~~~~~~~~~~~~~~~~~~~~~~~~~~~~~~~~~~~~~~~~~~~~~
~~~~~~~~~~~~~~~~~~~~~~~~~~~~~~~~~~~~~~~~~~~~~~~~~~~~~~~~~~~~
~~~~~~~~~~~~~~~~~~~~~~~~~~~~~~~~~~~~~~~~~~~~~~~~~~~~~~~~~~~~
~~~~~~~~~~~~~~~~~~~~~~~~~~~~~~~~~~~~~~~~~~~~~~~~~~~~~~~~~~~~
~~~~~~~~~~~~~~~~~~~~~~~~~~~~~~~~~~~~~~~~~~~~~~~~~~~~~~~~~~~~
~~~~~~~~~~~~~~~~~~~~~~~~~~~~~~~~~~~~~~~~~~~~~~~~~~~~~~~~~~~~
~~~~~~~~~~~~~~~~~~~~~~~~~~~~~~~~~~~~~~~~~~~~~~~~~~~~~~~~~~~~
~~~~~~~~~~~~~~~~~~~~~~~~~~~~~~~~~~~~~~~~~~~~~~~~~~~~~~~~~~~~
~~~~~~~~~~~~~~~~~~~~~~~~~~~~~~~~~~~~~~~~~~~~~~~~~~~~~~~~~~~~
~~~~~~~~~~~~~~~~~~~~~~~~~~~~~~~~~~~~~~~~~~~~~~~~~~~~~~~~~~~~
~~~~~~~~~~~~~~~~~~~~~~~~~~~~~~~~~~~~~~~~~~~~~~~~~~~~~~~~~~~~
~~~~~~~~~~~~~~~~~~~~~~~~~~~~~~~~~~~~~~~~~~~~~~~~~~~~~~~~~~~~
~~~~~~~~~~~~~~~~~~~~~~~~~~~~~~~~~~~~~~~~~~~~~~~~~~~~~~~~~~~~
------------------------------------------------------------
------------------------------------------------------------
------------------------------------------------------------
------------------------------------------------------------
------------------------------------------------------------
------------------------------ATGGTCCCAGAGATTCACATGCCAGAACCC
ATATGCCTCATTGGGAACACAGATGAACACCTAGTGACTAACCAGGAAGCCCTGGAGATC
CTGTCAGCCATCACACAGCCGGTGGTGGTGGTGGCCATTGTCGGCCTCTACCGCACAGGC
AAATCCTACCTGATGAACAAGCTGGCTGGGAAGGAGAAAGGCTTTTCCGTGGGCTCCACT
GTGCAGTCTCACACCAAGGGCATCTGGATGTGGTGTGTGCCCCACCCCCAAAAGCCAGAC
CACACTTTGGTTCTGTTGGACACTGAGGGCCTGGGAGATGTGGAGAAGGTTGATGAAAAG
AATGATATTAAGATCTTCGCACTGGCGATCCTCCTCAGTAGCACCTTCGTATACAACACC
ATGAGCAAAATTGACCAGGGGGCTATCGACCTACTGCACAATGTCACAGAACTGACAGAT
CTGCTCCGGACAAGAAACGCCTCTGATCCCAATGAAACC---------------------
AAAGAACCTGATGAC---ATGAGCTTCTTCCCAGACTTGGTGTGGACTCTGAGAGATTTC
TTCCTGGGCCTGGAAGTCAATGGGCAAGCCATCACATCAGATGAATATCTGGAGAGGTCG
CTGATGCTGAAGCAAGGTAGT------GATGAAAGGACCCAAACATTCAATCTACCTCGG
CTGTGCATACAGAAGTTCTTCCCAGTAAAGAAATGCTTTGTTTTTGACTCTCCTGCTCTC
GGAAGTAAACTTTCTCAG---CTTCAAACACTCAACAGTGATGAGCTGAACCCTGATTTT
GTGCAGAACCTTTCAGAATTCTGTTCTCACATCTTCACCCATTCTAAGACCAAGACTCTT
CCAGGAGGCATCCACGTCAATGGACCTCGTCTGGAAAGCCTGGTGCAGACCTATGTGGAT
GCTATCAACAGTGGGGCTCTTCCTTCCATGGAGAACATGGTGGTAACCTTGACCCGGAGA
GAGAACACAGCAGCAGTGCAAAAGGCCATTGCTCACTATGACCAACAGATGAGTCAGAAG
GTGCAGCTGCCCACAGAGACCCTCCAGCTGCTGCTGGACCTGCACAAGACCTGTGAGAAA
GAAGCCATAGAAATCTTCAGGAAGCGTTCTTTCAAGGATGATGACCAATGTTTCCAGAAA
GAATTGGAGAGCCTACTAAGTGCAAAGCAGGATGAGATTTGTAGGAAGAACGAGGATGCT
TCTGCAGCCCTCTGCTCAACCCTACTTCAGAGTACTTTTCAGCCTCTGGAACAAGAAGTG
GCACGGGGGGTCTACGCTAAACCAGGAGGACACAGTCTCTTCCTTCAGAGGATGGAACAG
TTGAAGGCACAGTACCGCCAGCAGCCGGGGAAGGGAACACAGGCTGAGGAAGTTCTGCAG
AAATATCTGAAAGCCAAGGAACCAGTGAGCGCTACAATTCTACAAACAGACCAGGATCTC
ACAGCCAAGGAGAAGCAGAAGAAAGAGGAACAAGCAAGA------------GCGGAGGCT
GCC------------CGGGCTGAAGCACAGAGGTTGGAGGCTCTTCGCGTCCAGGAAGAG
CAAAGGAGAGTAGAGCAGGAGAGAAGGCATCAAGAGCAGCTGAGGCAAATAGAGATTGAG
AGGGCAAAC------TTCCGGAGAGAGCAACAGAGGAAGCAGGAGCAGAGGGTCCAGGAA
GAGATGGAAAGGATCAAGGCAGAGAAGGAAGCTCAACTCAGAGCACTTCAACAGCAGCTC
CAAAAGGTGGAGGTA
>Arvicanthis niloticus GBP5 XM_034500343 (Gbp5)
~~~~~~~~~~~~~~~~~~~~~~~~~~~~~~~~~~~~~~~~~~~~~~~~~~~~~~~~~~~~
~~~~~~~~~~~~~~~~~~~~~~~~~~~~~~~~~~~~~~~~~~~~~~~~~~~~~~~~~~~~
~~~~~~~~~~~~~~~~~~~~~~~~~~~~~~~~~~~~~~~~~~~~~~~~~~~~~~~~~~~~
~~~~~~~~~~~~~~~~~~~~~~~~~~~~~~~~~~~~~~~~~~~~~~~~~~~~~~~~~~~~
~~~~~~~~~~~~~~~~~~~~~~~~~~~~~~~~~~~~~~~~~~~~~~~~~~~~~~~~~~~~
~~~~~~~~~~~~~~~~~~~~~~~~~~~~~~~~~~~~~~~~~~~~~~~~~~~~~~~~~~~~
~~~~~~~~~~~~~~~~~~~~~~~~~~~~~~~~~~~~~~~~~~~~~~~~~~~~~~~~~~~~
~~~~~~~~~~~~~~~~~~~~~~~~~~~~~~~~~~~~~~~~~~~~~~~~~~~~~~~~~~~~
~~~~~~~~~~~~~~~~~~~~~~~~~~~~~~~~~~~~~~~~~~~~~~~~~~~~~~~~~~~~
~~~~~~~~~~~~~~~~~~~~~~~~~~~~~~~~~~~~~~~~~~~~~~~~~~~~~~~~~~~~
~~~~~~~~~~~~~~~~~~~~~~~~~~~~~~~~~~~~~~~~~~~~~~~~~~~~~~~~~~~~
~~~~~~~~~~~~~~~~~~~~~~~~~~~~~~~~~~~~~~~~~~~~~~~~~~~~~~~~~~~~
~~~~~~~~~~~~~~~~~~~~~~~~~~~~~~~~~~~~~~~~~~~~~~~~~~~~~~~~~~~~
~~~~~~~~~~~~~~~~~~~~~~~~~~~~~~~~~~~~~~~~~~~~~~~~~~~~~~~~~~~~
~~~~~~~~~~~~~~~~~~~~~~~~~~~~~~~~~~~~~~~~~~~~~~~~~~~~~~~~~~~~
------------------------------------------------------------
------------------------------------------------------------
------------------------------------------------------------
------------------------------------------------------------
------------------------------------------------------------
------------------------------ATGGCCCCCGAGATTCACATGCCAGAGCCC
ATGTGCCTCATTGGGAACACCGACGAACACCTAGTGACCAACCAGGAAGCCCTGAAGATC
CTGTCCTCGATCACGCAGCCTGTGGTGGTGGTGGCGATCGTAGGCCTCTACCGCACAGGC
AAATCCTACCTGATGAACAAGCTGGCAGGGAAGGAGAAAGGATTTTCTGTTGGATCCACT
GTGCAGTCTCACACCAGGGGGATCTGGATGTGGTGTGTGCCCCACCCCCAAAAGCCAGAC
CACACTTTGGTTCTCCTTGACACTGAGGGCCTGGGAGATGTGGAGAAGATTGATGAAAAG
AATGATACTCAGATCTTCGCACTGGCAATCCTCCTCAGTAGCACCTTCGTATACAACACC
ATGAACAAAATTGACCAGGGGGCTATTGACCTACTGCACAATGTAACAGAACTGACAGAT
CTGCTCCGGACAAGAAATTCTTCTGACCCTAATGAAACC---------------------
GAGGATCCTGATGAT---GTGAGCTTCTTCCCAGACTTGGTGTGGACCCTCAGAGATTTC
TTCCTGGGCCTGGAAGCCAACGGGCATACCATCACATCAGATGAATATCTGGAGAATTCA
CTGAAGCTGAAGCAAGGTAGT------GATGAAAGAACCCAAACATTCAATCTACCCCGG
ATGTGCATTCAGAAGTTCTTCCCAGTAAAGAAATGCTTTGTTTTTGACTCTCCTGCTCGT
GGCAATAAGCTTTCTCAG---CTTCAAATGCTCAGCAGTGATGAGCTGAATCCTGATTTT
GTGCAGGACCTTTCAGAATTCTGTTCTCACATCTTCACCCATTCTAAAACCAAGACTCTT
CCAGGAGGCATCCAAGTCAATGGACCTCGTCTCGAAAGCCTGGTGCTGACCTATGTTGAT
GCTATCAACAGTGGGGCTCTGCCTTCCATAGAGAACATGGTGGCAACCTTGGCCCGGAGA
GAGAACTCAGCAGCAGTACAAAAGGCCATTGTTCACTATGATCATCTGATGAGCCAGAAG
ATGCAGCTGCCTACAGAGACTCTCCAGGTGCTGCTAGACCTGCACAGGACCTGTGAAACA
GAGGCCATAGAAATCTTCAGGAAGCATTCTTTCAAGGATGAGGACCAATGTTTCCAGAAA
GAATTGGAGAACCTACTACGTGCAAAGCAGGATGAGATCTGTAAGAAGAACGTAGATGCT
TCTGCAGCCCTCTGTTCAACCCTACTTCAGAATATTTTTAAGCCTCTGGAACAAGAAGTG
GCACAGGGCGTCTATGCTAAACCAGGAGGCCACAATCTCTACCTTCAGAGGATGGAACAG
CTGAAGGCACAGTACCGTCAGCAGCCAGGGAAGGGAACACAGGCTGAGGAAGTGCTGCAG
AAATATTTGAACACCAAAGAACCAGTGAGCAATACAATTCTACAAACAGACCAGGCCCTC
ACAGACAAGGAGAGGCAGAGGAAAGAGGAACAAGCAAGA------------GCAGAGGCT
GCC------------CAGGCTGAAGCACGGAGGTTGGAGGCTATTCGCATCCAGGAAGAG
CAAAGGATAGCGGAGCAGGAGAGAAGGCATCAAGAGCAACTGAGGCAGATAGCGATTGAG
AGAGCAAAC------TTTGAGATACAGCAACAGAGGATCCGGGAGCAGAGGATCAAGGAA
GAGGCTGACAGGATCAAGGCAGAGCAGGAAGCTCGGCTCAGAGCACTTGAACAGGCGCGT
CAACGCCTGATAGAA
>Grammomys surdaster GBP5 XM_028760412 (Gbp5)
~~~~~~~~~~~~~~~~~~~~~~~~~~~~~~~~~~~~~~~~~~~~~~~~~~~~~~~~~~~~
~~~~~~~~~~~~~~~~~~~~~~~~~~~~~~~~~~~~~~~~~~~~~~~~~~~~~~~~~~~~
~~~~~~~~~~~~~~~~~~~~~~~~~~~~~~~~~~~~~~~~~~~~~~~~~~~~~~~~~~~~
~~~~~~~~~~~~~~~~~~~~~~~~~~~~~~~~~~~~~~~~~~~~~~~~~~~~~~~~~~~~
~~~~~~~~~~~~~~~~~~~~~~~~~~~~~~~~~~~~~~~~~~~~~~~~~~~~~~~~~~~~
~~~~~~~~~~~~~~~~~~~~~~~~~~~~~~~~~~~~~~~~~~~~~~~~~~~~~~~~~~~~
~~~~~~~~~~~~~~~~~~~~~~~~~~~~~~~~~~~~~~~~~~~~~~~~~~~~~~~~~~~~
~~~~~~~~~~~~~~~~~~~~~~~~~~~~~~~~~~~~~~~~~~~~~~~~~~~~~~~~~~~~
~~~~~~~~~~~~~~~~~~~~~~~~~~~~~~~~~~~~~~~~~~~~~~~~~~~~~~~~~~~~
~~~~~~~~~~~~~~~~~~~~~~~~~~~~~~~~~~~~~~~~~~~~~~~~~~~~~~~~~~~~
~~~~~~~~~~~~~~~~~~~~~~~~~~~~~~~~~~~~~~~~~~~~~~~~~~~~~~~~~~~~
~~~~~~~~~~~~~~~~~~~~~~~~~~~~~~~~~~~~~~~~~~~~~~~~~~~~~~~~~~~~
~~~~~~~~~~~~~~~~~~~~~~~~~~~~~~~~~~~~~~~~~~~~~~~~~~~~~~~~~~~~
~~~~~~~~~~~~~~~~~~~~~~~~~~~~~~~~~~~~~~~~~~~~~~~~~~~~~~~~~~~~
~~~~~~~~~~~~~~~~~~~~~~~~~~~~~~~~~~~~~~~~~~~~~~~~~~~~~~~~~~~~
------------------------------------------------------------
------------------------------------------------------------
------------------------------------------------------------
------------------------------------------------------------
------------------------------------------------------------
------------------------------ATGGCCCCAGAGATTCACATGCCAGAGCCC
ATGTGCCTCATTGGGAACACCGACGAACACCTAGTGACTAACCAGGAAGCCCTGGAGATC
CTGTCCGCCATCACACAGCCTGTGGTGGTGGTGGCGATCGTCGGCCTCTACCGCACAGGC
AAATCCTACCTGATGAACAAGCTGGCGGGGAAGGAGAAAGGTTTTTCTGTTGGCTCCACT
GTGCAGTCTCACACCAAGGGGATCTGGATGTGGTGTGTGCCCCACCCCCAAAAGCCAGAC
CACACTTTGGTTCTGCTTGACACCGAGGGCCTGGGAGATGTGGAGAAGGTTGATGAAAAG
AGTGACGCGAACATCTTCGCACTGGCAATCCTCCTCAGTAGCACCTTTGTATACAACACC
ATGAACAAGATTGACCAGGGGGCTATCGATCTACTGCACAATGTGACAGAACTGACAGAT
CTGCTCCGGACAAGAAATTCCTCTGATCCTAATGAAACT---------------------
GAGGATCCTGATGAC---GTGAGCTTCTTCCCAGACTTGGTGTGGACTCTGAGAGATTTC
TTCCTGGGCCTGGAAGCCAATGGGCATACCATCACATCAGATGAATATCTGGAGAATTCG
CTGAAGCTGAAGCAAGGTAGT------GATGAAAGAACACAAACATACAATCTACCCCGG
CTGTGCATTCAGAAGTTCTTCCCAGTAAAGAAATGCTTTGCTTTTGACTTTCCTGCTCGT
GGCAATAAGCTTTCTCAG---CTTCAAATGCTCAGTAGTGAGGAGCTGAATCCTGATTTT
GTGCAGGACCTTTCAGAATTCTGTTCTCACATCTTCACCCATTCTAAGACCAAGACTCTT
CCAGGAGGCATCCAGGTCAATGGACCTCGTCTAGAAAGCCTGGTGCTGACTTATGTTGAT
GCCATCAACAGTGGGACACTGCCTTCCATAGAGAACATGGTGGTAACCTTGGCCCGGAGA
GAGAACTCAGCAGCAGTACAGAAGGCCATTGTTCACTATGACCAGCTGATGAGCCAGAGT
GTGCAGCTGCCTACAGAGACCCTCCAGGTGCTGCTGGACCTGCACAGGACCTGTGAGACA
GAGGCCATAGGAATCTTCAGGAAGCATTCTTTCAAGGATGAGGACCAATGTTTCCAGAAA
GAATTGGAGAGCCTACTACGTGCAAAGCAGGACGAGATTTGCAAGAAGAATGTGGATGCT
TCTGCAGCCCTCTGTTCAACCATACTTCAGAATATTTTTAAACCTCTGGAACAAGAAGTG
GCACAAGGGATCTATGCTAAACCAGGAGGCCACAGTCTCTACCTTCAGAGGATGGAACAG
CTGAAGGCACAGTACCGTCAGCAGCCAGGGAAGGGAACACAGGCTGAGGAAGTGCTGCAG
AAATATTTGAATGCCAAAGAAACAGTGAGCAATACAGTTCTACAAACAGACCAGGCTCTC
ACAGCCAAAGAGAGGCAGAGGAAAGAGGAACAAGCAAGA------------GCAGAGGCT
GCC------------CGGGCTGAAGCAAAGAGGCTGGAGGCTATTCGCATCCAGGAAGAG
CAAAGGAGAGCAGAGCAGGAGAGAAAGCATCAAGAGCAAGTGAGGCAGATGGAAACTGAG
AGAGCAAAC------TTTGAGAGGGAGCAACGGAGGATCCGGGAGCAGAGGGTCAAGGAA
GAGGCTGACAGGATCAAGGCAATGCAGGAAGCTCAGCTCAGAGCACTTGAACAGGAGCAT
CAACGCCTGATGGAA
>Mastomys coucha GBP5 XM_031375684 (Gbp5)
~~~~~~~~~~~~~~~~~~~~~~~~~~~~~~~~~~~~~~~~~~~~~~~~~~~~~~~~~~~~
~~~~~~~~~~~~~~~~~~~~~~~~~~~~~~~~~~~~~~~~~~~~~~~~~~~~~~~~~~~~
~~~~~~~~~~~~~~~~~~~~~~~~~~~~~~~~~~~~~~~~~~~~~~~~~~~~~~~~~~~~
~~~~~~~~~~~~~~~~~~~~~~~~~~~~~~~~~~~~~~~~~~~~~~~~~~~~~~~~~~~~
~~~~~~~~~~~~~~~~~~~~~~~~~~~~~~~~~~~~~~~~~~~~~~~~~~~~~~~~~~~~
~~~~~~~~~~~~~~~~~~~~~~~~~~~~~~~~~~~~~~~~~~~~~~~~~~~~~~~~~~~~
~~~~~~~~~~~~~~~~~~~~~~~~~~~~~~~~~~~~~~~~~~~~~~~~~~~~~~~~~~~~
~~~~~~~~~~~~~~~~~~~~~~~~~~~~~~~~~~~~~~~~~~~~~~~~~~~~~~~~~~~~
~~~~~~~~~~~~~~~~~~~~~~~~~~~~~~~~~~~~~~~~~~~~~~~~~~~~~~~~~~~~
~~~~~~~~~~~~~~~~~~~~~~~~~~~~~~~~~~~~~~~~~~~~~~~~~~~~~~~~~~~~
~~~~~~~~~~~~~~~~~~~~~~~~~~~~~~~~~~~~~~~~~~~~~~~~~~~~~~~~~~~~
~~~~~~~~~~~~~~~~~~~~~~~~~~~~~~~~~~~~~~~~~~~~~~~~~~~~~~~~~~~~
~~~~~~~~~~~~~~~~~~~~~~~~~~~~~~~~~~~~~~~~~~~~~~~~~~~~~~~~~~~~
~~~~~~~~~~~~~~~~~~~~~~~~~~~~~~~~~~~~~~~~~~~~~~~~~~~~~~~~~~~~
~~~~~~~~~~~~~~~~~~~~~~~~~~~~~~~~~~~~~~~~~~~~~~~~~~~~~~~~~~~~
------------------------------------------------------------
------------------------------------------------------------
------------------------------------------------------------
------------------------------------------------------------
------------------------------------------------------------
------------------------------ATGGCCCCAGAGATTCACATGCCAGAACCC
ATGTGCCTCATTGAGAACACTGAAGAACACCTAGTGACTAACCAGGAAGCCCTGAAGATC
CTGTCCGCCATCACACAGCCAGTGGTGGTGGTGGCCATTGTGGGCCTTTACCGCACAGGC
AAATCCTACCTGATGAACAAGCTGGCTGGGAAGGAGAAAGGCTTTTCTGTTGGATCCACT
GTGCAGTCTCACACCAAGGGGATCTGGATGTGGTGTGTGCCCCACCCCCAAAAGCCAGAC
CACACTTTGGTTCTGCTCGACACTGAAGGCCTGGGAGATGTGGAGAAGGTTGATGAAAAG
AATGATACTCAGATCTTCGCACTGGCAATCCTCCTCAGCAGCACCTTTGTATACAACACC
ATGAACAAAATCGACCAGGGGGCTATCGACCTACTACACAATGTAACAGAACTGACAGAC
CTGCTCCGGACAAGAAACTCCTCTGATCCTACTAAAACT---------------------
GAGGAACCTGCCGAC---ACAAGCTACTTCCCAGACTTGGTGTGGACTCTGAGGGATTTC
TTCCTGAGCCTAGAAGCCAATGGGCAAGCCATCACATCTGATGAGTATCTGGAGAATTCG
CTGAAGCTGAAGCAAGGCAGT------GATGAAAAAACCCACACATTCAATCTTCCGCGG
CTGTGCATACAGAAGTTTTTCCCAGGAAAGAAATGCTTTGTTTTTGACTCCCCTGCTCGT
GGACACAAGCTTTCCCAG---CTTCAGACACTCAGCACCGAGGAGCTGAACCCTGATTTT
GTGCAGGACCTTTCTGAATTCTGTTCTCACATCTTCACCCATTCTAAGACCAAGACTCTT
CCAGGAGGCATCCAGGTCAATGGACCTCGTCTAGAAAGCCTGGTGCTGACTTACGTTGAT
GCCATCAACAGCGGGGCTCTGCCTTCCATAGAGAACATGGTGGTAACCTTGGCCCGGAAA
GAGAATTCAGCAGCAATGCAAAAGGCCACTGTTCACTATGAGCAGCAGATGAGCCAGAGG
GTGCAGCTGCCCACAGAGACCCTCCAGGAGCTGCTGGACCTGCACAGGACCTGTGAGAGA
GAGGCCATGGAAATCTTCAGGAAGCATTCTTTCAAGGATGAGGACCAATGTTTCCAGAAA
GAATTGGAGAACCTACTAAGTGCAAAGCAGGACGAGATTTGTAAGAAGAATGTGGATGCT
TCTGTAGCCCTCTGCTCAACCCTACTTCAGAGTATTTTTAAGCCTCTGGAACAAGAAGTG
GCACAGGGGGTCTATGCTAAACCAGGAGGTCACAATATCTTCCTTCAGAGGATGGACCAG
CTGAAGGCACAGTACTGCCAGCAGCCAGGGAAGGGAACACAGGCTGAGGAAGCGCTGCAG
ACATATCTGAAGGCCAAAGAACCAGTGAGCAATACGATTCTACAAACAGACCAGGCTCTC
ACGGCCAAGGAGAGGCAGAGGAAAGAGGAACAAGCAAGA------------GCAGCAGCT
GCC------------CGGGCTGAAGCACAGAGGTTGGAGGCTATTCGCGTCCAGGAAGAG
AAGAGGAGAGCAGAACAGGAGAGAAGGCATCAGGAGGAACTGAGACAAAAAGAGATTCAG
AAAGCACAG------TTTGAGGAACGGTGGCGGAAGGCCTTGGACCAGAAGGCCCAGGAA
GAGGCTGTGAGAATCAAGGCAGAGCAAGAAGCTCAACTCAGAGCACTTCAACAGCAGCTC
CAACTCGTGAGGGAA
>Mus pahari GBP5 XM_021196977 (Gbp5)
~~~~~~~~~~~~~~~~~~~~~~~~~~~~~~~~~~~~~~~~~~~~~~~~~~~~~~~~~~~~
~~~~~~~~~~~~~~~~~~~~~~~~~~~~~~~~~~~~~~~~~~~~~~~~~~~~~~~~~~~~
~~~~~~~~~~~~~~~~~~~~~~~~~~~~~~~~~~~~~~~~~~~~~~~~~~~~~~~~~~~~
~~~~~~~~~~~~~~~~~~~~~~~~~~~~~~~~~~~~~~~~~~~~~~~~~~~~~~~~~~~~
~~~~~~~~~~~~~~~~~~~~~~~~~~~~~~~~~~~~~~~~~~~~~~~~~~~~~~~~~~~~
~~~~~~~~~~~~~~~~~~~~~~~~~~~~~~~~~~~~~~~~~~~~~~~~~~~~~~~~~~~~
~~~~~~~~~~~~~~~~~~~~~~~~~~~~~~~~~~~~~~~~~~~~~~~~~~~~~~~~~~~~
~~~~~~~~~~~~~~~~~~~~~~~~~~~~~~~~~~~~~~~~~~~~~~~~~~~~~~~~~~~~
~~~~~~~~~~~~~~~~~~~~~~~~~~~~~~~~~~~~~~~~~~~~~~~~~~~~~~~~~~~~
~~~~~~~~~~~~~~~~~~~~~~~~~~~~~~~~~~~~~~~~~~~~~~~~~~~~~~~~~~~~
~~~~~~~~~~~~~~~~~~~~~~~~~~~~~~~~~~~~~~~~~~~~~~~~~~~~~~~~~~~~
~~~~~~~~~~~~~~~~~~~~~~~~~~~~~~~~~~~~~~~~~~~~~~~~~~~~~~~~~~~~
~~~~~~~~~~~~~~~~~~~~~~~~~~~~~~~~~~~~~~~~~~~~~~~~~~~~~~~~~~~~
~~~~~~~~~~~~~~~~~~~~~~~~~~~~~~~~~~~~~~~~~~~~~~~~~~~~~~~~~~~~
~~~~~~~~~~~~~~~~~~~~~~~~~~~~~~~~~~~~~~~~~~~~~~~~~~~~~~~~~~~~
------------------------------------------------------------
------------------------------------------------------------
------------------------------------------------------------
------------------------------------------------------------
------------------------------------------------------------
------------------------------ATGGCCCCAGAGATTCACATGCCAGAACCC
ATGTGCCTCATTGGGAACAGCGAGGAACACCTAGTGACTAACCAGGAGGCCCTGAAGATC
CTGTCTGCCATCACACAGCCCGTGGTGGTGGTGGCCATTGTGGGCCTTTACCGAACAGGC
AAATCCTTCCTGATGAACAAGCTGGCTGGGAAGGAGAAT------------------GTG
ATACTCACCAGAATGACCCGAGACATGCTTCAAATTTGTTCTCATTTCCAG---------
------------------------------------------------GTTGATGAAAAG
AATGATACTCAGATCTTCGCACTGGCAATCCTGCTCAGTAGCACCTTCGTATACAACACC
ATGAACAAAATTGACCAGGGGGCTATCGACCTACTGCACAATGTGACAGAACTGACAGAC
CTGCTCCGAACAAGAAACTCCTCGGATCCTAGTAAAACT---------------------
GAGGGACCTGCTGAC---ATGAGCTTCTTCCCAGACTTGGTGTGGACTCTGAGAGATTTC
TTCCTGGACCTGGAAGCCAATGGACATGCTATCACATCAGATGAATATCTGGAGAATTCG
CTGAAGCTGAAGCAAGGTAGT------GATGAAAGAACTCAGACATTCAATCTGCCGCGG
CTGTGCATACAGAAGTTCTTCCCAGTAAAGAAATGCTTTGTTTTCGACTCTCCTGCTCTG
GGAAGTAAGCTTTCCCAG---CTTCAAACACTCAGCAACGAGGAGCTGAATCCGGATTTT
GTGCAGGACCTTGCAGAATTCTGTTCTCACATCTTCACCCATTCTAAGACCAAGACGCTT
CCAGGAGGCATCCAGGTCAACGGACCTCGTCTAGAAAGCCTGGTGCTGACTTATGTCGAT
GCCATCAACAGTGGGGCTCTGCCTTCCATAGAGAACACAGTGGTAACTTTGGCCCGGAAG
GAGAACTCAGCAGCAGTGCAAAAGGCCATTGGTCACTATGATCAGCTGATGAGCCAGAGG
ATGCAGCTGCCCACAGAGACCCTCCAAGAGCTGCTGGACCTGCACCGGACCTGTGAGCGA
GAGGCCATAGACATCTTCAGGAAGCATTCTTTCAAAGATGAGGATGAATGTTTCCAGAAG
GAATTGGAGAGCCTACTAAGTGCAAAGCATGATGAGATTTGTAAGAAGAACGTGGATGCT
TCTGCAGCCCTCTGCTCAACCCTAATTCAGAATATTTTTAAGCCTCTGGAACAAGAACTG
GCACAGGGGCTCTACCGTAAATCAGGAGGCCACAAGCTCTTCCTTCAGAGGATGGAACAG
CTGAAGGCACAATACCGTCAGCAACCAGGGAAGGGAACACAGGCTGAAGAAGTGCTGCAG
ACCTATTTGAACGGCAAAGAAACAGTGAGCCGTACAATTCTACAAACAGACCAGATTCTC
ACAGTCAAGGAGATCCAGAGGAAAGCGGAACAAGAAAGA------------GCAGAGGCT
GCC------------CGGGTCGAAGCACAGAGGTTGGAGGCTATTCGCATCCAGGAGGAG
CAAAGGAAAGCAGAGCAGAAGAGACAGCATCAAGAGCAACTGAGGCAAATACAGACAGAG
AGGGAAAGA------TTTGAGAGAGAGCAAGAGAGGATCCGGAAGCAGAGGATCCAGGAA
GAGGCTGAAAGAATCAAGGCAGAGCAGGAGGCTCAACTCCGAGCACTTCAACAGCAGCTC
CAACAAGCGAGGGAA
>Peromyscus maniculatus bairdii GBP5 XM_016004731 (Gbp5)
~~~~~~~~~~~~~~~~~~~~~~~~~~~~~~~~~~~~~~~~~~~~~~~~~~~~~~~~~~~~
~~~~~~~~~~~~~~~~~~~~~~~~~~~~~~~~~~~~~~~~~~~~~~~~~~~~~~~~~~~~
~~~~~~~~~~~~~~~~~~~~~~~~~~~~~~~~~~~~~~~~~~~~~~~~~~~~~~~~~~~~
~~~~~~~~~~~~~~~~~~~~~~~~~~~~~~~~~~~~~~~~~~~~~~~~~~~~~~~~~~~~
~~~~~~~~~~~~~~~~~~~~~~~~~~~~~~~~~~~~~~~~~~~~~~~~~~~~~~~~~~~~
~~~~~~~~~~~~~~~~~~~~~~~~~~~~~~~~~~~~~~~~~~~~~~~~~~~~~~~~~~~~
~~~~~~~~~~~~~~~~~~~~~~~~~~~~~~~~~~~~~~~~~~~~~~~~~~~~~~~~~~~~
~~~~~~~~~~~~~~~~~~~~~~~~~~~~~~~~~~~~~~~~~~~~~~~~~~~~~~~~~~~~
~~~~~~~~~~~~~~~~~~~~~~~~~~~~~~~~~~~~~~~~~~~~~~~~~~~~~~~~~~~~
~~~~~~~~~~~~~~~~~~~~~~~~~~~~~~~~~~~~~~~~~~~~~~~~~~~~~~~~~~~~
~~~~~~~~~~~~~~~~~~~~~~~~~~~~~~~~~~~~~~~~~~~~~~~~~~~~~~~~~~~~
~~~~~~~~~~~~~~~~~~~~~~~~~~~~~~~~~~~~~~~~~~~~~~~~~~~~~~~~~~~~
~~~~~~~~~~~~~~~~~~~~~~~~~~~~~~~~~~~~~~~~~~~~~~~~~~~~~~~~~~~~
~~~~~~~~~~~~~~~~~~~~~~~~~~~~~~~~~~~~~~~~~~~~~~~~~~~~~~~~~~~~
~~~~~~~~~~~~~~~~~~~~~~~~~~~~~~~~~~~~~~~~~~~~~~~~~~~~~~~~~~~~
------------------------------------------------------------
------------------------------------------------------------
------------------------------------------------------------
------------------------------------------------------------
------------------------------------------------------------
------------------------------ATGGCTCTAGAGATCCACATGCCAGAACCC
ATGTGCCTCATTGGGAATAATGAGGAACAGCTGGTGGTCAACCAGGAAGCCCTGAAGATC
CTGTCGGCCATCACACAGCCAGTGGTGGTGGTGGCCATCGTGGGCCTCTACCGCACAGGC
AAATCCTACCTGATGAACAAGCTGGCTGGGAAGGAGAAAGGATTTTCTGTTGGATCCACT
GTGCAGTCTCATACCAAGGGCATCTGGATGTGGTGTGTGCCTCATCCCCAGAAGCCAGAC
CATACCCTAGTTCTGCTTGACACAGAGGGCCTGGGAGATGTGGAGAAGATTGATGAAAAG
AGTGATACTCAGATTTTTGCACTGGCAATCCTTCTCAGTAGCACCTTCGTATACAACACC
ATGAACAAAATTGACCAGGGGGCTATTGACCTACTGCACAATGTGACAGAACTGACAGAT
CTGCTCCGGACAAGAAACTCCTCTGACCTTAGTGAAATT---------------------
GAGGAACCTGCTGAC---ATGAGCTTCTTTCCAGACTTGGTGTGGACACTGAGAGATTTC
TACTTGGGCCTGGAAACAAACGGGCATGCCATTACAGCAGATGAATATCTGGAGAATTCA
CTGAAGCTGAAACAAGGTAGT------GATGAAAGAACCCAAACATTCAATCTGCCCAGA
CTGTGCATCCAGAAGTTCTTTCCAGTGAAGAAATGCTTTGTTTTTGACTCCCCCACTCAC
AGAAATAAGCTTTCCCAG---CTTCAAACACTCAGTAGTGAGGAGCTGAGTTCTGACTTT
GTGCAGGAGCTGTCAGAGTTCTGCTCTCATATCTTCAGCCATTCGAAGACCAAGACTCTT
CCAGGTGGCATCCAGGTCAATGGACCTCGTCTAGAAAGCCTGGTGGTGACCTACGTCGAT
GCCATTAATGGCGGGGCTCTGCCCTGCATAGAGAATACAGTGATAACCTTGGCTCGGAGA
GAGAACTCTGCTGCAGTGCAAAAGGCCATCACCCACTATGACCAGCAGATGAGCCAGAGG
GTGAAGCTGCCCACAGAGACCCTCCAGGAGCTTCTGGACCTGCACAGGACCTGTGAAAGT
GAAGCCATGGAAATCTTCCTGAAGCATTCTTTCAAGGATGATAACCAATGTTTCCAGAAG
GAATTGGAGACCCTACTAAGTGCAAAGCAGGATGAAATTTGTAAGAAGAATGTAGAAGCC
TCTGCAGACCACAGCTCAACCCTACTTGAGAGTATTTTTAAGCCTCTGGAACAAGAAGTG
GCAGGAGGTGTCTATGCTAAACCAGGAGGCCACAATCTCTACCTTCAGAAGATGGAACAG
CTGAAGGCACAGTATCGTCAGCAGCCAGGGAAGGGGACACAGGCTGAGGAAATGCTGCAG
AAATATTTGAAGGCCAAAGAACCACTGAGCAATACAATTCTACAAACAGACCAGGCTCTC
ACAGCCAAGGAGAGTCAGAGGAGAGCGGAGCAAGCGAGA------------GCAGAGGCT
GCA------------AGGGTGGAAGCGCGGAGGTTGGAGGTGATTCGAATCCAGGAGGAG
CAAAAGAGGGCAGAGCAAGAGAGACTACATCAAGAGAAACTGAGGCAAATAGAGATTGAC
AGAGCAAAC------TTCCGGGCAGAGCAACAGAGGATCAGGGAACAGAGGCTCCAGGAA
GAGGCTGCAAAGATCAAGGCAGAACAAGAAGCTCAACTCAGAGAACTCAATCAACAGCTT
CAAAATGCAAGAGCG
>Meriones unguiculatus GBP5 XM_021661446 (Gbp5)
~~~~~~~~~~~~~~~~~~~~~~~~~~~~~~~~~~~~~~~~~~~~~~~~~~~~~~~~~~~~
~~~~~~~~~~~~~~~~~~~~~~~~~~~~~~~~~~~~~~~~~~~~~~~~~~~~~~~~~~~~
~~~~~~~~~~~~~~~~~~~~~~~~~~~~~~~~~~~~~~~~~~~~~~~~~~~~~~~~~~~~
~~~~~~~~~~~~~~~~~~~~~~~~~~~~~~~~~~~~~~~~~~~~~~~~~~~~~~~~~~~~
~~~~~~~~~~~~~~~~~~~~~~~~~~~~~~~~~~~~~~~~~~~~~~~~~~~~~~~~~~~~
~~~~~~~~~~~~~~~~~~~~~~~~~~~~~~~~~~~~~~~~~~~~~~~~~~~~~~~~~~~~
~~~~~~~~~~~~~~~~~~~~~~~~~~~~~~~~~~~~~~~~~~~~~~~~~~~~~~~~~~~~
~~~~~~~~~~~~~~~~~~~~~~~~~~~~~~~~~~~~~~~~~~~~~~~~~~~~~~~~~~~~
~~~~~~~~~~~~~~~~~~~~~~~~~~~~~~~~~~~~~~~~~~~~~~~~~~~~~~~~~~~~
~~~~~~~~~~~~~~~~~~~~~~~~~~~~~~~~~~~~~~~~~~~~~~~~~~~~~~~~~~~~
~~~~~~~~~~~~~~~~~~~~~~~~~~~~~~~~~~~~~~~~~~~~~~~~~~~~~~~~~~~~
~~~~~~~~~~~~~~~~~~~~~~~~~~~~~~~~~~~~~~~~~~~~~~~~~~~~~~~~~~~~
~~~~~~~~~~~~~~~~~~~~~~~~~~~~~~~~~~~~~~~~~~~~~~~~~~~~~~~~~~~~
~~~~~~~~~~~~~~~~~~~~~~~~~~~~~~~~~~~~~~~~~~~~~~~~~~~~~~~~~~~~
~~~~~~~~~~~~~~~~~~~~~~~~~~~~~~~~~~~~~~~~~~~~~~~~~~~~~~~~~~~~
------------------------------------------------------------
------------------------------------------------------------
------------------------------------------------------------
------------------------------------------------------------
------------------------------------------------------------
------------------------------ATGGCCCCAGAGATTCATATGTCAGAACCC
ATGTGCCTCATTGGCAACACCGAGGAACAGCTAGTGGCTAACCAGGAAGCCCTGAAGATC
CTGTCTGCCATCACAGAGCCAGTCGTGGTGGTGGCAATCGTGGGCCTCTACCGCACAGGC
AAATCCTACCTGATGAACAAGCTGGCTGGGAAGGAGAAAGGCTTTGCTGTCGGATCCACT
GTGCAGTCTCACACCAAGGGCATCTGGATGTGGTGTGTGCCTCATCCCCAAAAGCCGGGC
CACACCCTGGTACTGCTTGACACTGAGGGCCTGGGGGATGTGGAGAAGATTGATGAAAAG
AATGATACTCAGATCTTCTCACTGGCGATCCTTCTCAGTAGCACCTTTGTATACAACACC
ATGAACAAAATTGACCAGGGGGCTATCGATCTACTACACAATGTGACAGAACTCACAGAT
CTGCTTCGAACGAGAAACTCCTCTGGCGTTAATGAAGCT---------------------
GAGGAACCTGCTGAT---GTGAGCTTCTTCCCAGACTTGGTGTGGACTCTGAGAGACTTC
TACCTGAGCCTGGAAACCGACGGACATGCCATCACGTCAGATGAGTATCTGGAGAATTCG
CTGAAGCTGAAACAAGGTAGT------GATGAGAAAACCCAAATGTTCAATCTGCCACGA
CTCTGCATACAGAAGTTCTTCCCAGTAAAGAAATGCTTTGTTTTTGATTCTCCTACTCAT
GGAAAAAAGCTTTCCCAG---CTCCAGACACTCAGGAGTGACGAGCTAAGTCCAGATTTT
CTGCAGGACCTGTCAGAATTCTGTTCTCACATCTTCACCCATTCTAAGATCAAGACGCTT
CCTGGAGGCATCCAGGTCAATGGACCCCGTCTGGAAAGCCTCGTGCAGACCTATGTTGAT
GCCATCAACAGCGGAGCTTTGCCCTGCATAGAGAACACGGTGGTAACCTTGGCCCGGAGA
GAGAACTCGGCCGCCGTGCAGAAGGCCATCACCCACTATGACCAGCAGATGAGCCAGAGG
GTGAAGCTGCCCACAGAGACCCCCCAGGAGCTGCTGGACCTGCACAGGGCCTGTGAGACA
GAGGCCATGGAAATCTTCAGGAAGCATTCTTTCAAGGATGAGGACCAATGTTTCCAGAAG
GAATTGGAGAACCTACTAAGTGCAAAGCAGGATGAGATTTGTAAGAAGAATGTGGAGGCT
TCTGCAAACCACTGCTCAGCCCTACTTGAGAGTATTTTCAAGCCTCTGGAACAAGAAGCA
GCACAGGGCATCTATGCTAAACCAGGAGGCCACAATCTCTTCCTTCAGAAGATGGAACAG
CTGAAGGCACAGTATCGCCAGCAGCCAGGGAAGGGAACACAGGCAGAGGAAATGCTACAG
CAGTATTTGAAGGCTAAAGAACCACTGAGCAATACAATTCTGCAAACAGACCAAGCTCTC
ACAGCCAAGGAAAGGCAGAGGAAAGAGGAACGAGAGAGA------------GCCAGGGCT
GCA------------AGGGCTGAAGCACAGAGGCTGGAGGCGATTCGCATCCAGAAAGAG
CAAAGGAGAGCAGAGGAGGAGAGACAGTATCAAGAGAAACTGAGTCAAATGGAGATCGAC
AAAGCAAAC------TTCAAGGCGAATCAAGAGAGGATCCAGAAACAGAGGCTCCAGGAA
GAGGCTGAGAGGATCAAGGCAGCACAGGAAGCTGAACTCAGAAAACTTCAAGAGCAGCTT
CAAGCCGTGAGGGAA
>Cricetulus griseus GBP5 XM_007654340 (Gbp5)
~~~~~~~~~~~~~~~~~~~~~~~~~~~~~~~~~~~~~~~~~~~~~~~~~~~~~~~~~~~~
~~~~~~~~~~~~~~~~~~~~~~~~~~~~~~~~~~~~~~~~~~~~~~~~~~~~~~~~~~~~
~~~~~~~~~~~~~~~~~~~~~~~~~~~~~~~~~~~~~~~~~~~~~~~~~~~~~~~~~~~~
~~~~~~~~~~~~~~~~~~~~~~~~~~~~~~~~~~~~~~~~~~~~~~~~~~~~~~~~~~~~
~~~~~~~~~~~~~~~~~~~~~~~~~~~~~~~~~~~~~~~~~~~~~~~~~~~~~~~~~~~~
~~~~~~~~~~~~~~~~~~~~~~~~~~~~~~~~~~~~~~~~~~~~~~~~~~~~~~~~~~~~
~~~~~~~~~~~~~~~~~~~~~~~~~~~~~~~~~~~~~~~~~~~~~~~~~~~~~~~~~~~~
~~~~~~~~~~~~~~~~~~~~~~~~~~~~~~~~~~~~~~~~~~~~~~~~~~~~~~~~~~~~
~~~~~~~~~~~~~~~~~~~~~~~~~~~~~~~~~~~~~~~~~~~~~~~~~~~~~~~~~~~~
~~~~~~~~~~~~~~~~~~~~~~~~~~~~~~~~~~~~~~~~~~~~~~~~~~~~~~~~~~~~
~~~~~~~~~~~~~~~~~~~~~~~~~~~~~~~~~~~~~~~~~~~~~~~~~~~~~~~~~~~~
~~~~~~~~~~~~~~~~~~~~~~~~~~~~~~~~~~~~~~~~~~~~~~~~~~~~~~~~~~~~
~~~~~~~~~~~~~~~~~~~~~~~~~~~~~~~~~~~~~~~~~~~~~~~~~~~~~~~~~~~~
~~~~~~~~~~~~~~~~~~~~~~~~~~~~~~~~~~~~~~~~~~~~~~~~~~~~~~~~~~~~
~~~~~~~~~~~~~~~~~~~~~~~~~~~~~~~~~~~~~~~~~~~~~~~~~~~~~~~~~~~~
------------------------------------------------------------
------------------------------------------------------------
------------------------------------------------------------
------------------------------------------------------------
------------------------------------------------------------
------------------------------ATGGCTCCAGAGACCTACATGCCAGAACCC
ATGTGCCTCATTGGGAACAATGGGGAACAGCTAGTGGCCAACCACGAAGCCCTGAGGATT
CTGTCTGCCATCACACAGCCGATGGTGGTGGTGGCAATCGTAGGCCTTTACCGTACAGGC
AAATCCTACTTGATGAACAAGCTAGCCGGCAAGGAGAAAGGCTTTTCTGTTGGATCCACG
GTGCAGTCTCACACCAAGGGCATCTGGATGTGGTGTGTCCCTCATCCCCAGAAGTCAGAC
CACACCCTAGTTCTGCTTGACACAGAGGGCCTGGGAGATGTGGAAAAGATTGATGAAAAG
AGTGATACTCAGATCTTCGCACTGGCAATCCTTCTCAGTAGTACTTTTGTATACAACACC
ATGAACAAAATTGACCAGGGAGCTATCGACCTACTGCACAATGTGACAGAATTAACAGAT
CTGCTCCAGACAAGGAACTCCACCGACCTTAATGAAATT---------------------
AAAGAACCTGCTGAC---ATGAGCTTCTTTCCAGACTTGGTGTGGACTCTGAGAGATTTC
TTCCTGAGTCTGGAAACAAACGGGCATGCCATCACACCAGATGAATATCTGGAGCACTCA
CTGAAGCTGAAACAAGGTAGT------GATGAAAGAACTGAAAAGTTCAATGTCCCCAGA
CTGTGCATTCAGAAGTTCTTTCCAGTGAAGAAATGCTTTATTTTTGACTCCCCTGCTGAC
AGAAATAAGCTCTCCAAG---CTCCAAACACTCAACAGTGATGAGCTGAGTACAGAATTT
GTGCAGGAGCTGTCAGAATTCTGTTCTCACGTCTTCACCCATTCCAAGACCAAGACTCTC
CCAGGAGGCATCCAGGTCAATGGACCTCGTCTAGAGAGCCTGGTGGTGACCTACGTCGAT
GCCATCAACAGTGGGGCTCTACCCTGCATGGAGAATGCAGTGATAACGTTGGCTCGGAGA
GAGAACTCAGCTGCAATGCAAAAGGCTGTCACCCACTATGATCAGCAGATGAGCCAGAAG
GTGCAGCTGCCCACAGAGACCCTCCAGCAGCTGCTGGAACTGCACAGGACCTGTGAGAGT
GAAGCCATGGAAATCTTCAGGAAGCATTCTTTCAAGGATGAGGACCAATGCTTCCAGAAG
GAATTGAAGACCCTACTAAGTGCAAAGTGGGATGAGATCTGTAAGAAGAATGTGGAAGCC
TCTGAAAACCACTGTTCAACCCTACTTCAGAATATTTTTAAGCCTCTGGAACAAGAAGTG
GCACAGGGGGTCTATGCTACACCAGGAGGCCACAATCTCTTTCTTCAGAAGATGGAAAAG
CTGAAGGCCCAGTACCATCAGCAGCCAAGGAAGGGAACACAGGCTGAGGAAGTGCTGCAG
AAATATTTGAAGGCCAAAGAACAACTGAGCAAAACAATTCTACAAACAGACAAGGCTCTC
ACAGCCAAGGAGAATGAGAGGAAAGGTGAGAAGGGAGAA------------GCGAGAGCA
AGCGCTGCA------AGGGCTGAAGCACAGAGGTTGAAGGCGATTCGAATCCAGGAAGAG
CAAAGGAGAGCAGAGCAGGAGAGACAGCATCAAGAGGAACTGAGGCAAATAGAGATTTCC
AAAGCAAAC------TTCCGGGCAGAGCAAGAGAGGATCAGGAACCAGAGGATGCAGCAA
GAGGCTGCGAGGATCAAAGCAGAACAAGAAGCTAAACTCAGAGAACTCAATCAACAGCTT
GAAGCTGCAAGGGCA
>Microtus ochrogaster GBP5 XM_013350012 (Gbp5)
~~~~~~~~~~~~~~~~~~~~~~~~~~~~~~~~~~~~~~~~~~~~~~~~~~~~~~~~~~~~
~~~~~~~~~~~~~~~~~~~~~~~~~~~~~~~~~~~~~~~~~~~~~~~~~~~~~~~~~~~~
~~~~~~~~~~~~~~~~~~~~~~~~~~~~~~~~~~~~~~~~~~~~~~~~~~~~~~~~~~~~
~~~~~~~~~~~~~~~~~~~~~~~~~~~~~~~~~~~~~~~~~~~~~~~~~~~~~~~~~~~~
~~~~~~~~~~~~~~~~~~~~~~~~~~~~~~~~~~~~~~~~~~~~~~~~~~~~~~~~~~~~
~~~~~~~~~~~~~~~~~~~~~~~~~~~~~~~~~~~~~~~~~~~~~~~~~~~~~~~~~~~~
~~~~~~~~~~~~~~~~~~~~~~~~~~~~~~~~~~~~~~~~~~~~~~~~~~~~~~~~~~~~
~~~~~~~~~~~~~~~~~~~~~~~~~~~~~~~~~~~~~~~~~~~~~~~~~~~~~~~~~~~~
~~~~~~~~~~~~~~~~~~~~~~~~~~~~~~~~~~~~~~~~~~~~~~~~~~~~~~~~~~~~
~~~~~~~~~~~~~~~~~~~~~~~~~~~~~~~~~~~~~~~~~~~~~~~~~~~~~~~~~~~~
~~~~~~~~~~~~~~~~~~~~~~~~~~~~~~~~~~~~~~~~~~~~~~~~~~~~~~~~~~~~
~~~~~~~~~~~~~~~~~~~~~~~~~~~~~~~~~~~~~~~~~~~~~~~~~~~~~~~~~~~~
~~~~~~~~~~~~~~~~~~~~~~~~~~~~~~~~~~~~~~~~~~~~~~~~~~~~~~~~~~~~
~~~~~~~~~~~~~~~~~~~~~~~~~~~~~~~~~~~~~~~~~~~~~~~~~~~~~~~~~~~~
~~~~~~~~~~~~~~~~~~~~~~~~~~~~~~~~~~~~~~~~~~~~~~~~~~~~~~~~~~~~
------------------------------------------------------------
------------------------------------------------------------
------------------------------------------------------------
------------------------------------------------------------
------------------------------------------------------------
------------------------------ATGGCTCCAGAGATCCAGATGCCAGAACCC
ATGTGCCTCATTGAGAACAATGAGGAACAGCTAGTGGCCAATCAGGAAGCTCTGAAGATT
CTGTCTGCCATCACACAGCCGGTGGTAGTGGTGGCCATCGTGGGCCTTTATCGTACAGGC
AAATCCTACCTGATGAACAAGTTGGCTGGGAAGGAGAAAGGCTTTTCTGTTGGATCCACT
GTGCAGTCTCACACCAAGGGGATCTGGATGTGGTGTGTGCCTCACCCCCAGAAGCCAGAC
CACACCCTAGTTCTGCTTGACACTGAGGGCCTGGGAGATATTGAGAAGATGAATAAAAAC
ACTGATACTCAGATCTTCGCACTGGCAGTCCTTCTCAGTAGCACCATTGTATACAACACC
ATGACCAAAATTGACCAGGGGGCTATCGACCTACTGCACAATGTGACAGAAATGACAGAT
CTTCTCCGGACAAGAAACTCCTCTGACCTTAATGAAAGT---------------------
GAAGAAGCGGCTGAC---GTGAGCTTCTTTCCAGACTTGGTGTGGACTCTGAGAGATTTC
TACCTGAGTCTGGAAACAGATGGGCATGCCATCACATTAGATGAGTATCTGGAGAATTCG
CTGAAGCTGAAGCAAGGTAGT------GATGAAAGAACTGAAATATTCAATCTGCCACGA
CTATGCATACAGAAGTTCTTCCCAGTGAAGAAATGCTTTGCTTTTGATTTCCCCACTAAG
AGAAATAAGCTTTCCCAG---CTTCAAACACTCAATAGTGATGAGCTGAGTCCTGAATTT
GTGCAGGAGTTGTCAGAATTCTGTTCACATATCTTCATACATTCGAAGACCAAGTCTCTC
CCAGGAGGCATCCAAGTCAATGGACCTTGTCTAGAAAGCTTGGTGCTGACCTACGTCGAT
GCCATCAATAGTGGTGCTCTGCCCTGCATACAGAATGCAGTGGTAGCCTTGGCCCGGAGA
GAGAACTCTGCTGCATTGCAGAAGGCTGTCACCCACTATGACCAGCAGATGAGCCAGAGG
GTGAAGCTGCCCACAGAGACCCTTCAGGAGCTGCTGGACCTGCACAGGACCTGTGGGAAC
GAAGCCATGGAAATCTTCAAGAAGCATTCTTTCAAGGATGAGGACCAAGGTTTCCAGAAG
GAGTTGGAGACCCTACTAAGTGGAAAGCAGAATGAGATTTGTAAGAAGAACGAGGAAGCC
TCTGCAGACCACTGCTCAACCCTACTTCAGAGTATTTTTAAGCCTTTGGAACAAGGAGTG
GCACAGGGGATCTATGCTAAACCAGGAGGCCACAGTCTTTTCCTTCAGAAGATGGAACAG
CTGAAGGCACAGTATCGTCAGCAGCCAGGGAAGGGAACACAGGCTGAGGAAGAGCTTCAG
AAGTACTTGAAGACCAAAGAACAACTGAGCAATACAATTCTACAAACAGACCAGCTTCTC
ACAGTCAAGGAGATTGCGAGGAAAGCTGAAGAAGAAAGA------------GCAGCGGCT
GCC------------AGGGCTGAAGCAAAGAGGTTGGAGACAATTCGAATCCAGGAAGAA
CAAAAGAGAGCAGAGCAGGAGAGACTGCATCAAGAGAAACTGAGGCAAATGGAGATTGAC
AGAGCAAAC------TTCCAGGCAGAGCAAGAGAGGATCAGGGCACAGAGGGTCCAGGAA
GAGATTGAGAGGATCAAGGCAGAACAAGAAGCTCAACTCAGACAAATCAATGAACAGCTT
CAAAAAGCAAGAGAA
>Aotus nancymaae GBP2 XM_012464814
~~~~~~~~~~~~~~~~~~~~~~~~~~~~~~~~~~~~~~~~~~~~~~~~~~~~~~~~~~~~
~~~~~~~~~~~~~~~~~~~~~~~~~~~~~~~~~~~~~~~~~~~~~~~~~~~~~~~~~~~~
~~~~~~~~~~~~~~~~~~~~~~~~~~~~~~~~~~~~~~~~~~~~~~~~~~~~~~~~~~~~
~~~~~~~~~~~~~~~~~~~~~~~~~~~~~~~~~~~~~~~~~~~~~~~~~~~~~~~~~~~~
~~~~~~~~~~~~~~~~~~~~~~~~~~~~~~~~~~~~~~~~~~~~~~~~~~~~~~~~~~~~
~~~~~~~~~~~~~~~~~~~~~~~~~~~~~~~~~~~~~~~~~~~~~~~~~~~~~~~~~~~~
~~~~~~~~~~~~~~~~~~~~~~~~~~~~~~~~~~~~~~~~~~~~~~~~~~~~~~~~~~~~
~~~~~~~~~~~~~~~~~~~~~~~~~~~~~~~~~~~~~~~~~~~~~~~~~~~~~~~~~~~~
~~~~~~~~~~~~~~~~~~~~~~~~~~~~~~~~~~~~~~~~~~~~~~~~~~~~~~~~~~~~
~~~~~~~~~~~~~~~~~~~~~~~~~~~~~~~~~~~~~~~~~~~~~~~~~~~~~~~~~~~~
~~~~~~~~~~~~~~~~~~~~~~~~~~~~~~~~~~~~~~~~~~~~~~~~~~~~~~~~~~~~
~~~~~~~~~~~~~~~~~~~~~~~~~~~~~~~~~~~~~~~~~~~~~~~~~~~~~~~~~~~~
~~~~~~~~~~~~~~~~~~~~~~~~~~~~~~~~~~~~~~~~~~~~~~~~~~~~~~~~~~~~
~~~~~~~~~~~~~~~~~~~~~~~~~~~~~~~~~~~~~~~~~~~~~~~~~~~~~~~~~~~~
~~~~~~~~~~~~~~~~~~~~~~~~~~~~~~~~~~~~~~~~~~~~~~~~~~~~~~~~~~~~
------------------------------------------------------------
------------------------------------------------------------
------------------------------------------------------------
------------------------------------------------------------
------------------------------------------------------------
------------------------------ATGGCTCCAGAGATTCACATGACAGGCCCA
GTGAGCCTCATTGACAACACTGAAGGGCAACTGGTGGTGAATCCAGAAGCTCTGAAGATC
CTGTCTGCAATTACACAGCCTGTGGTGGTGGTGGCGATTGTGGGCCTCTACCGCACAGGC
AAATCCTACTTGATGAACAGGCTGGCTGGGAAGAACAAGGGCTTCTCTCTGGGCTCCACA
GTGAAATCTCACACCAAAGGAATCTGGATGTGGTGCGTGCCTCATCCCAAGAAGCCAGGA
CACACCCTAGTTCTGCTTGACACTGAGGGCCTTGGAGATATAGAGAAGGGTGACAATGAG
AATGACTCCTGGATCTTTGCCCTGGCCATCCTCCTGAGCAGCACCTTCGTGTACAATAGC
ATGGGAACCATCAACCAGCAGGCCATGGACCAATTGCATTATGTGACAGAGCTGACAGAT
CGAATCAAGGCAAACTCCTCACCTGATAACACTTATGTA---------------------
GAAGACTCAGCTGACTTTGTGAGCTTTTTTCCAGCATTTGTGTGGACTCTTAGGGATTTC
TCTCTGGAGCTGGAAACAGATGGAGAACCCATCACTCCCGATGACTACCTGGAGCTTTCA
CTGAAGCTAAGAAAAGGTACT------GATAAAAAAAGTAAAAGCTTTAATGATCCTCGT
TTGTGCATTCGAAAGTTCTTCCCCAAGAGGAAGTGCTTCACCTTCGATCGGCCCACTCGG
AGGAAGTACCTTGCCCAC---TTGGAGCAGTTGAAGGAGGAAGATCTAAACCCTGATTTC
ATAGAACAAGTTGCAGAATTTTGTTCCTACATCCTCAGCCATTCCAGTGTCAAAACTCTC
TCAGGTGGCATCACAGTCAATGGACCTCGTCTAGAGAGCCTGGTGACGACCTATGTCAGT
GCCATCAGCAGCGGGGATCTGCCCTGCATGGAGAACGCAGTCCTGGCATTGGCCCAGTTA
GAGAACTCAGCCTCAGTGGAAAAGGCTGTTGCCCACTACGACCAGCAGATGAACCAGAAG
GTGCAGCTGCCCACGGAAACCCTCCAGGAGCTGCTGGACCTGCACAGGGACAGTGAGAGG
GAGGCCATTGAAGTCTTCATGAAGAACTCTTTCAAGGATGTGGACCACAAGTTCCAGAGG
AAATTAGGGGCCCAGCTGGAAGCAAGGCGAGATGACTTTTGTAAGCAGAATTCGAAAGCA
TCATCAGATTGTTGCATGGCTTTGCTTCAGGATATATTTGGCCCTTTAGAAGAAGATGTC
AAGCAGGGAATATTTTCTAAACCAGGAGGTTACCGTCTTTTTATTCAGAAGCGGCAGGAG
CTGAAGAATAAGTACTACCAGGTGCCAAGGAAGGGGATACAGGCTGAAGAAGTGCTGAAA
AAATACTTGGAGTCCAAGGAGGATGTGGCTGATTCACTTCTACAAACTGATCAGTCACTC
TCAGAAAAGGAAAAAGCGATTGAAGTGGAACGTATAAAG------------GCTGAATCT
GCA------------GAAGCTGCAAAGAAAATGTTGGAGGAAATGCAAAAGAAGAACGAG
CAGATGATGGAACAGAAAGAGAAGAGTTATCAGGAACATGTGAAACAATTGACTGAGAAG
ATGGAGAGTGATAAGGCCCGGTTAATGGCGGAGCAAGAGAAGACCATCAATCTTAAACTT
AAGGAACAGGAACGCCTTCTCAAAGAGGGATTCGAGAATGAGAGCAAGAGACTTCAGAAA
GAGATACGAGATATC
>Colobus angolensis palliatus GBP2 XM_011956052
~~~~~~~~~~~~~~~~~~~~~~~~~~~~~~~~~~~~~~~~~~~~~~~~~~~~~~~~~~~~
~~~~~~~~~~~~~~~~~~~~~~~~~~~~~~~~~~~~~~~~~~~~~~~~~~~~~~~~~~~~
~~~~~~~~~~~~~~~~~~~~~~~~~~~~~~~~~~~~~~~~~~~~~~~~~~~~~~~~~~~~
~~~~~~~~~~~~~~~~~~~~~~~~~~~~~~~~~~~~~~~~~~~~~~~~~~~~~~~~~~~~
~~~~~~~~~~~~~~~~~~~~~~~~~~~~~~~~~~~~~~~~~~~~~~~~~~~~~~~~~~~~
~~~~~~~~~~~~~~~~~~~~~~~~~~~~~~~~~~~~~~~~~~~~~~~~~~~~~~~~~~~~
~~~~~~~~~~~~~~~~~~~~~~~~~~~~~~~~~~~~~~~~~~~~~~~~~~~~~~~~~~~~
~~~~~~~~~~~~~~~~~~~~~~~~~~~~~~~~~~~~~~~~~~~~~~~~~~~~~~~~~~~~
~~~~~~~~~~~~~~~~~~~~~~~~~~~~~~~~~~~~~~~~~~~~~~~~~~~~~~~~~~~~
~~~~~~~~~~~~~~~~~~~~~~~~~~~~~~~~~~~~~~~~~~~~~~~~~~~~~~~~~~~~
~~~~~~~~~~~~~~~~~~~~~~~~~~~~~~~~~~~~~~~~~~~~~~~~~~~~~~~~~~~~
~~~~~~~~~~~~~~~~~~~~~~~~~~~~~~~~~~~~~~~~~~~~~~~~~~~~~~~~~~~~
~~~~~~~~~~~~~~~~~~~~~~~~~~~~~~~~~~~~~~~~~~~~~~~~~~~~~~~~~~~~
~~~~~~~~~~~~~~~~~~~~~~~~~~~~~~~~~~~~~~~~~~~~~~~~~~~~~~~~~~~~
~~~~~~~~~~~~~~~~~~~~~~~~~~~~~~~~~~~~~~~~~~~~~~~~~~~~~~~~~~~~
------------------------------------------------------------
------------------------------------------------------------
------------------------------------------------------------
------------------------------------------------------------
------------------------------------------------------------
------------------------------ATGGCTCCAGAGATTGACTTGCCGGGCCCA
GTGAGCCTCATTGATAACACTAAAGGGCAGCTGGTGGTGAATCCAGAAGCTCTGAAGATC
CTATCTGCAATTACGCAGCCTGTGGTGGTGGTGGCGATTGTGGGCCTCTATCGCACAGGC
AAATCCTACCTGATGAACAAGCTGGCAGGGAAGAAAAATGGCTTCTCTCTGGGCTCCACA
GTGAAGTCTCACACCAAGGGAATCTGGATGTGGTGTGTGCCTCATCCCAAGAAGCCAGAA
CACACCCTAGTTCTGCTCGACACTGAGGGCCTGGGAGATGTAGAGAAGGGTGACAATGAG
AATGACTCCTGGATCTTCGCTCTGGCTGTCCTCCTGAGCAGCACCTTCGTGTACAATAGC
ATGGGAACCATCAACCAGCAGGCCATGGACCAACTTCACTATGTGACAGAGCTGACAGAT
CGAATCAAGGCAAACTCCTCACCTGGTAACAATTCTGTA---------------------
GAAGACTCAGCTGACTTTGTGAGTTTTTTTCCAGCATTTGTGTGGACTCTCAGAGATTTC
ACCTTGGAACTGGAAGTAGATGGAGAACCCATCACTGCTGATGACTACCTGGAGCTTTCA
CTAAAGCTAAGAAAAGGTACT------GATAAAAAAAGTAAAAGCTTTAATGATCCTCGG
TTGTGCATCCGAAAGTTCTTCCCCAACAGGAAGTGCTTCATCTTCGATTGGCCTGCTCAG
AAGAAGTATCTTGCTCGC---CTGGAGCAGCTAAAGGAGGAAGAGCTGAACCCTGATTTC
ATAGAACAAGTTGCAGAATTTTGTTCCTACATCCTCAGCCATTCCAATGTCAAGACTCTT
TCAGGTGGCATTCCAGTCAATGGGCCTCGTCTAGAGAGCCTGGTGCTGACCTATGTCAAT
GCCATCAGCAGTGGCGATCTGCCCTGCATGGAGAACGCAGTCCTGGCCTTGGCCCAGATA
GAGAACTCAGCTGCAGTGCAAAAGGCTATTGCCCACTACGAACAGCAGATGGGCCAGAAG
GTGCAGCTGCCCACGGAAACCCTCCAGGAGCTGCTGGACCTGCACAGGGACAGTGAGAGA
GAGGCCATTGAAGTCTTCATGAAGAACTCTTTCAAGGATGTGGACCAAATGTTCCAGAGG
AAATTAGGGGCCCAGTTGGAAGCAAGGCGAGATGACTTTTGTAAGCAGAATTCGAAAGCA
TCATCAGATTGTTGCATGGCTTTACTTCAGGATATATTTGGCCCTTTAGAAGAAGATGTC
AAGCAGGGAACATTTTCTAAACCAGGAGGTTACCGTCTCTTTATTCAGAAGCAGCAGGAG
CTGAAGAATAAGTACTACCAGGTGCCAAGGAAGGGGATACAGGCCGAAGAGGTGCTGAAA
AAATACTTGGAGTCCAAGGAGGATGTGGCTGATGCACTTCTACAGACTGACCAGTCACTC
TCAGAAAAGGAAAAAGCGATTGAAGTGGAACGTATAAAA------------GCTGAATCT
GCA------------GAAGCTGCAAAGAAAATGTTGGAGGAAATACAAAAGAAGAATGAG
CAGATGATGGAACAGAAAGAGAAGAGTTATCAGGAACATGTGAAACAATTGACTGAGAAG
ATGGAGAGGGATAGGGCCCAGTTAATGGCAGAGCAAGAGAAGACCCTCGCTCTTAAACTT
CAGGAACAGGAACGCCTTCTCAAGGAGGGATTCAAGAATGAGAGCCAGAGACTTCAGAAG
GAGATACGGGATATC
>Macaca mulatta GBP2 XM_001085895
~~~~~~~~~~~~~~~~~~~~~~~~~~~~~~~~~~~~~~~~~~~~~~~~~~~~~~~~~~~~
~~~~~~~~~~~~~~~~~~~~~~~~~~~~~~~~~~~~~~~~~~~~~~~~~~~~~~~~~~~~
~~~~~~~~~~~~~~~~~~~~~~~~~~~~~~~~~~~~~~~~~~~~~~~~~~~~~~~~~~~~
~~~~~~~~~~~~~~~~~~~~~~~~~~~~~~~~~~~~~~~~~~~~~~~~~~~~~~~~~~~~
~~~~~~~~~~~~~~~~~~~~~~~~~~~~~~~~~~~~~~~~~~~~~~~~~~~~~~~~~~~~
~~~~~~~~~~~~~~~~~~~~~~~~~~~~~~~~~~~~~~~~~~~~~~~~~~~~~~~~~~~~
~~~~~~~~~~~~~~~~~~~~~~~~~~~~~~~~~~~~~~~~~~~~~~~~~~~~~~~~~~~~
~~~~~~~~~~~~~~~~~~~~~~~~~~~~~~~~~~~~~~~~~~~~~~~~~~~~~~~~~~~~
~~~~~~~~~~~~~~~~~~~~~~~~~~~~~~~~~~~~~~~~~~~~~~~~~~~~~~~~~~~~
~~~~~~~~~~~~~~~~~~~~~~~~~~~~~~~~~~~~~~~~~~~~~~~~~~~~~~~~~~~~
~~~~~~~~~~~~~~~~~~~~~~~~~~~~~~~~~~~~~~~~~~~~~~~~~~~~~~~~~~~~
~~~~~~~~~~~~~~~~~~~~~~~~~~~~~~~~~~~~~~~~~~~~~~~~~~~~~~~~~~~~
~~~~~~~~~~~~~~~~~~~~~~~~~~~~~~~~~~~~~~~~~~~~~~~~~~~~~~~~~~~~
~~~~~~~~~~~~~~~~~~~~~~~~~~~~~~~~~~~~~~~~~~~~~~~~~~~~~~~~~~~~
~~~~~~~~~~~~~~~~~~~~~~~~~~~~~~~~~~~~~~~~~~~~~~~~~~~~~~~~~~~~
------------------------------------------------------------
------------------------------------------------------------
------------------------------------------------------------
------------------------------------------------------------
------------------------------------------------------------
------------------------------ATGGCTCCAGAGATCAATTTGCCGGGCCCA
GTGAGCCTCATTGATAACACTAAAGGGCAGCTGGTGGTGAATCCAGAAGCTCTGAAGATC
CTATCTGCAATTACGCAGCCTGTGGTGGTGGTGGCAATTGTGGGCCTCTATCGCACAGGA
AAATCCTACCTGATGAACAAGCTGGCTGGGAAGAAAAACGGCTTCTCTCTGGGCTCCACA
GTGAGGTCTCACACCAAGGGAATCTGGATGTGGTGTGTGCCTCATCCCAAGAAGCCAGAA
CACACCCTAGTTCTGCTCGACACTGAGGGCCTGGGAGATATAGAGAAGGGTGACAATGAG
AATGACTCCTGGATCTTCGCCCTGGCTGTCCTCCTGAGCAGCACCTTCGTGTACAATAGC
ATGGGAACCATCAACCAGCAGGCCATGGACCAACTGCACTATGTGACAGAGCTGACAGAT
CGAATCAAGGCAAACTCCTCACCTGGTAACAATTCTGTA---------------------
GAAGACTCAGCTGACTTTGTGAGTTTTTTTCCAGCATTTGTGTGGACTCTCAGAGATTTC
ACCTTGGAACTGGAAGTAGATGGAGAACCCATCACTGCCGATGACTACCTGGAGCTTTCA
CTAAAGCTAAGACAAGGTACT------GATAAAAAAAGTAAAAGCTTTAATGATCCTCGG
TTGTGCATCCGAAAGTTCTTCCCCAACAGGAAGTGCTTCATCTTCGATTGGCCCGCTCAG
AAGAAGTACCTTGCTCGC---CTGGAGCAGCTAAAGGAGGAAGAGCTGAACCCTGATTTC
ATAGAACAAGTTGCAGAATTTTGTTCCTACATCCTCAGCCATTCCAATGTCAAGACTCTT
TCAGGTGGCATTCCAGTCAATGGGCCTCGTCTAGAGAGCCTGGTGCTGACCTATGTCAAT
GCCATCAGCAGTGGGGATCTGCCCTGCATGGAGAACGCAGTCCTGGCCTTGGCCCAGATA
GAGAACTCAGCCGCAGTGGAAAAGGCTATTGCACACTATGAACAACAGATGGGCCAGAAG
GTGCAGCTGCCCACGGAAACCCTCCAGGAGCTGCTGGACCTGCACAGGGACAGTGAGAGA
GAGGCCATTGAAGTCTTCATGAAGAACTCTTTCAAGGATGTGGACCAAACATTCCAGAGG
AAATTAGGGGCCCAGTTGGAAGCAAGGCAAGATGACTTTTGTAAGCAGAATTCCAAAGCA
TCATCAGATTGTTGCATGGCTTTACTTCAGGATATATTTGGCCCTTTAGAAGAAGATGTC
AAGCAGGGAACATTTTCTAAACCAGGAGGTTACCGTCTCTTTATTCAGAAGCAGCAGGAG
CTGAAGAAGAAGTACTACCAGGTGCCAAGGAAGGGGATACAGGCCGAAGAGGTGCTGAAA
AAATACTTGGAGTCCAAGGAGGATGTGGCTGACGCACTTCTACAGACGGACCAGTCACTC
TCAGAAAAGGAAAAAGCGATTGAAGTGGAACGTATAAAG------------GCTGAATCT
GCA------------GAAGCTGCAAAGAAAATGTTGGAGGAAATACAAAAGAAGAATGAG
CAGATGATGGAACAGAAAGAGAAGAGTTATCAGGAACATGTGAAACAATTGACTGAGAAG
ATGGAGAGGGACAGGGCCCAGTTAATGGCAGAGCAAGAGAAGACCCTCGCTCTTAAACTT
CAGGAACAGGAACGCCTTCTCAAGGAGGGATTCAAGAATGAGAGCCAGAGGCTTCAGAAA
GAGATACGGGATATC
>Gorilla gorilla gorilla GBP2 XM_019026761
~~~~~~~~~~~~~~~~~~~~~~~~~~~~~~~~~~~~~~~~~~~~~~~~~~~~~~~~~~~~
~~~~~~~~~~~~~~~~~~~~~~~~~~~~~~~~~~~~~~~~~~~~~~~~~~~~~~~~~~~~
~~~~~~~~~~~~~~~~~~~~~~~~~~~~~~~~~~~~~~~~~~~~~~~~~~~~~~~~~~~~
~~~~~~~~~~~~~~~~~~~~~~~~~~~~~~~~~~~~~~~~~~~~~~~~~~~~~~~~~~~~
~~~~~~~~~~~~~~~~~~~~~~~~~~~~~~~~~~~~~~~~~~~~~~~~~~~~~~~~~~~~
~~~~~~~~~~~~~~~~~~~~~~~~~~~~~~~~~~~~~~~~~~~~~~~~~~~~~~~~~~~~
~~~~~~~~~~~~~~~~~~~~~~~~~~~~~~~~~~~~~~~~~~~~~~~~~~~~~~~~~~~~
~~~~~~~~~~~~~~~~~~~~~~~~~~~~~~~~~~~~~~~~~~~~~~~~~~~~~~~~~~~~
~~~~~~~~~~~~~~~~~~~~~~~~~~~~~~~~~~~~~~~~~~~~~~~~~~~~~~~~~~~~
~~~~~~~~~~~~~~~~~~~~~~~~~~~~~~~~~~~~~~~~~~~~~~~~~~~~~~~~~~~~
~~~~~~~~~~~~~~~~~~~~~~~~~~~~~~~~~~~~~~~~~~~~~~~~~~~~~~~~~~~~
~~~~~~~~~~~~~~~~~~~~~~~~~~~~~~~~~~~~~~~~~~~~~~~~~~~~~~~~~~~~
~~~~~~~~~~~~~~~~~~~~~~~~~~~~~~~~~~~~~~~~~~~~~~~~~~~~~~~~~~~~
~~~~~~~~~~~~~~~~~~~~~~~~~~~~~~~~~~~~~~~~~~~~~~~~~~~~~~~~~~~~
~~~~~~~~~~~~~~~~~~~~~~~~~~~~~~~~~~~~~~~~~~~~~~~~~~~~~~~~~~~~
------------------------------------------------------------
------------------------------------------------------------
------------------------------------------------------------
------------------------------------------------------------
------------------------------------------------------------
------------------------------ATGGCTCCAGAGATCAACTTGCCGGGCCCA
CTGAGCCTCATTGATAACACTAAAGGGCAGCTGGTGGTGAATCCAGAAGCTCTGAAGATC
CTGTCTGCAATTACGCAGCCTGTAGTGGTGGTGGCGATTGTGGGCCTCTATCGCACAGGC
AAATCCTACCTGATGAACAAGCTGGCTGGGAAGAAAAACGGCTTCTCTCTAGGCTCCACA
GTGAAGTCTCACACCAAGGGAATCTGGATGTGGTGTGTGCCTCATCCCAAGAAGCCAGAA
CACACCCTAGTTCTGCTCGACACTGAGGGCCTGGGAGATATAGAGAAGGGTGACAATGAG
AATGACTCCTGGATCTTTGCCTTGGCCATCCTCCTGAGCAGCACCTTCGTGTACAATAGC
ATGGGAACCATCAACCAGCAGGCCATGGACCAACTTCACTATGTGACAGAGCTGACAGAT
CGAATCAAGGCAAACTCCTCACCTGGTAACAATTCTGTA---------------------
GACGACTCAGCTGACTTTGTGAGCTTTTTTCCAGCATTTGTGTGGACTCTCAGAGATTTC
ACCCTGGAACTGGAAGTAGATGGAGAACCCATCACTGCTGATGACTACTTGGAGCATTCG
CTAAAGCTAAGAAAAGGTACT------GATAAAAAAAGTAAAAGCTTTAATGATCCTCGG
TTGTGCATCCGAAAGTTCTTCCCCAAGAGGAAGTGCTTCGTCTTCGATTGGCCCGCTCCT
AAGAAGTACCTTGCTCAC---CTAGAGCAGCTAAAGGAGGAAGAGCTGAACCCTGATTTC
ATAGAACAAGTTGCAGAATTTTGTTCCTACATCCTCAGCCATTCCAATGTCAAGACTCTT
TCAGGTGGCATTCCAGTCAATGGGCCTCGTCTAGAGAGCCTGGTGCTGACCTACGTCAAT
GCCATCAGCAGTGGGGATCTACCCTGCATGGAGAACGCAGTCCTGGCCTTGGCCCAGATA
GAGAACTCAGCCGCAGTGGAAAAGGCTATTGCCCACTATGAACAGCAGATGGGCCAGAAG
GTGCAGCTGCCCACAGAAACCCTCCAGGAGCTGCTGGACCTGCACAGGGACAGTGAGAGA
GAGGCCATTGAAGTCTTCATGAAGAACTCTTTCAAGGATGTGGACCAAATATTCCAGAGG
AAATTAGGGGCCCAGTTGGAAGCAAGGCGAGATGACTTTTGTAAGCAGAATTCCAAAGCA
TCATCAGATTGTTGCATGGCTTTACTTCAGGATATATTTGGCCCTTTAGAAGAAGATGTC
AAGCAGGGAACATTTTCTAAACCAGGAGGTTACCGTCTCTTTACTCAGAAGCTGCAGGAG
CTGAAGAATAAGTACTACCAGGTGCCAAGGAAGGGGATACAGGCCAAAGAGGTGCTGAAA
AAATATTTGGAGTCCAAGGAGGATGTGGCTGATGCACTTCTACAGACTGATCAGTCACTC
TCAGAAAAGGAAAAAGCGATTGAAGTGGAACGTATAAAG------------GCTGAATCT
GCA------------GAAGCTGCAAAGAAAATGTTGGAGGAAATACAAAAGAAGAATGAG
GAGATGATGGAACAGAAAGAGAAGAGTTATCAGGAACATGTGAAACAATTGACTGAGAAG
ATGGAGAGGGACAGGGCCCAGTTAATGGCAGAGCAAGAGAAGACCCTCGCTCTTAAACTT
CAGGAACAGGAACGCCTTCTCAAGGAGGGATTCGAGAATGAGAGCAAGAGACTTCAAAAA
GACATATGGGATATC
>Pan troglodytes GBP2 XM_024346929
~~~~~~~~~~~~~~~~~~~~~~~~~~~~~~~~~~~~~~~~~~~~~~~~~~~~~~~~~~~~
~~~~~~~~~~~~~~~~~~~~~~~~~~~~~~~~~~~~~~~~~~~~~~~~~~~~~~~~~~~~
~~~~~~~~~~~~~~~~~~~~~~~~~~~~~~~~~~~~~~~~~~~~~~~~~~~~~~~~~~~~
~~~~~~~~~~~~~~~~~~~~~~~~~~~~~~~~~~~~~~~~~~~~~~~~~~~~~~~~~~~~
~~~~~~~~~~~~~~~~~~~~~~~~~~~~~~~~~~~~~~~~~~~~~~~~~~~~~~~~~~~~
~~~~~~~~~~~~~~~~~~~~~~~~~~~~~~~~~~~~~~~~~~~~~~~~~~~~~~~~~~~~
~~~~~~~~~~~~~~~~~~~~~~~~~~~~~~~~~~~~~~~~~~~~~~~~~~~~~~~~~~~~
~~~~~~~~~~~~~~~~~~~~~~~~~~~~~~~~~~~~~~~~~~~~~~~~~~~~~~~~~~~~
~~~~~~~~~~~~~~~~~~~~~~~~~~~~~~~~~~~~~~~~~~~~~~~~~~~~~~~~~~~~
~~~~~~~~~~~~~~~~~~~~~~~~~~~~~~~~~~~~~~~~~~~~~~~~~~~~~~~~~~~~
~~~~~~~~~~~~~~~~~~~~~~~~~~~~~~~~~~~~~~~~~~~~~~~~~~~~~~~~~~~~
~~~~~~~~~~~~~~~~~~~~~~~~~~~~~~~~~~~~~~~~~~~~~~~~~~~~~~~~~~~~
~~~~~~~~~~~~~~~~~~~~~~~~~~~~~~~~~~~~~~~~~~~~~~~~~~~~~~~~~~~~
~~~~~~~~~~~~~~~~~~~~~~~~~~~~~~~~~~~~~~~~~~~~~~~~~~~~~~~~~~~~
~~~~~~~~~~~~~~~~~~~~~~~~~~~~~~~~~~~~~~~~~~~~~~~~~~~~~~~~~~~~
------------------------------------------------------------
------------------------------------------------------------
------------------------------------------------------------
------------------------------------------------------------
------------------------------------------------------------
------------------------------ATGGCTCCAGAGATCAACTTGCCGGGCCCA
ATGAGCCTCATTGATAACACTAAAGGGCAGCTGGTGGTGAATCCAGAAGCTCTGAAGATC
CTATCTGCAATTACGCAGCCTGTGGTGGTGGTGGCGATTGTGGGCCTCTATCGCACAGGC
AAATCCTACCTGATGAACAAGCTGGCTGGGAAGAAAAACGGCTTCTCTCTAGGCTCCACA
GTGAAGTCTCACACCAAGGGAATCTGGATGTGGTGTGTGCCTCATCCCAAGAAGCCAGAA
CACACCCTAGTTCTGCTCGACACTGAGGGCCTGGGAGATATAGAGAAGGGTGACAATGAG
AATGACTCCTGGATCTTTGCCTTGGCCATCCTCCTGAGCAGCACCTTCGTGTACAATAGC
ATGGGAACCATCAACCAGCAGGCCATGGACCAACTTCACTATGTGACAGAGCTGACAGAT
CGAATCAAGGCAAACTCCTCACCTGGTAATAATTCTGTA---------------------
GACGACTCGGCTGACTTTGTGAGCTTTTTTCCAGCATTTGTGTGGACTCTCAGAGATTTC
ACCCTGGAACTGGAAGTAGATGGAGAACCCATCACTGCTGATGACTACTTGGAGCTTTCG
CTAAAGCTAAGAAAAGGTACT------GATAAAAAAAGTAAAAGCTTTAACGATCCTCGG
TTGTGCATCCGAAAGTTCTTCCCCAAGAGGAAGTGCTTCGTCTTCGATTGGCCCGCTCCT
AAGAAGTACCTTGCTCAC---CTAGAGCAGCTAAAGGAGGAAGAGCTGAACCCTGATTTC
ATAGAACAAGTTGCAGAATTTTGTTCCTACATCCTCAGCCATTCCAATGTCAAGACTCTT
TCAGGTGGCATTCCAGTCAATGGGCCTCGTCTAGAGAGCCTGGTGCTGACCTACGTCAAT
GCCATCAGCAGTGGGGATCTACCCTGCATGGAGAACGCAGTCCTGGCCTTGGCCCAGATA
GAGAACTCAGCCGCAGTGGAAAAGGCTATTGCCCACTATGAACAGCAGATGGGCCAGAAG
GTGCAGCTGCCCACAGAAACCCTCCAGGAGCTGCTGGACCTGCACAGGGACAGTGAGAGA
GAGGCCATTGAAGTCTTCATGAAGAACTCTTTCAAGGATGTGGACCAAATGTTCCAGAGG
AAATTAGGGGCCCAGTTGGAAGCAAGGCGAGATGACTTTTGTAAGCAGAATTCCAAAGCA
TCGTCAGATTGTTGCATGGCTTTACTTCAGGATATATTTGGCCCTTTAGAAGAAGATGTC
AAGCAGGGAACATTTTCTAAACCAGGAGGTTACCGTCTCTTTACTCAGAAGCTGCAGGAG
CTGAAGAATAAGTACTACCAGGTGCCAAGGAAGGGGATACAGGCCAAAGAGGTGCTGAAA
AAATATTTGGAGTCCAAGGAGGATGTGGCTGATGCACTTCTACAGACTGATCAGTCACTC
TCAGAAAAGGAAAAAGCGATTGAAGTGGAACGTATAAAG------------GCTGAATCT
GCA------------GAAGCTGCAAAGAAAATGTTGGAGGAAATACAAAAGAAGAATGAG
GAGATGATGGAACAGAAAGAGAAGAGTTATCAAGAACATGTGAAACAATTGACTGAGAAG
ATGGAGAGGGACAGGGCCCAGTTAATGGCAGAGCAAGAGAAGACCCTCGCTCTTAAACTT
CAGGAACAGGAACGCCTTCTCAAGGAGGGATTCGAGAATGAGAGCAAGAGACTTCAAAAA
GACATATGGGATATC
>Tupaia glis GBP2 MK214686
~~~~~~~~~~~~~~~~~~~~~~~~~~~~~~~~~~~~~~~~~~~~~~~~~~~~~~~~~~~~
~~~~~~~~~~~~~~~~~~~~~~~~~~~~~~~~~~~~~~~~~~~~~~~~~~~~~~~~~~~~
~~~~~~~~~~~~~~~~~~~~~~~~~~~~~~~~~~~~~~~~~~~~~~~~~~~~~~~~~~~~
~~~~~~~~~~~~~~~~~~~~~~~~~~~~~~~~~~~~~~~~~~~~~~~~~~~~~~~~~~~~
~~~~~~~~~~~~~~~~~~~~~~~~~~~~~~~~~~~~~~~~~~~~~~~~~~~~~~~~~~~~
~~~~~~~~~~~~~~~~~~~~~~~~~~~~~~~~~~~~~~~~~~~~~~~~~~~~~~~~~~~~
~~~~~~~~~~~~~~~~~~~~~~~~~~~~~~~~~~~~~~~~~~~~~~~~~~~~~~~~~~~~
~~~~~~~~~~~~~~~~~~~~~~~~~~~~~~~~~~~~~~~~~~~~~~~~~~~~~~~~~~~~
~~~~~~~~~~~~~~~~~~~~~~~~~~~~~~~~~~~~~~~~~~~~~~~~~~~~~~~~~~~~
~~~~~~~~~~~~~~~~~~~~~~~~~~~~~~~~~~~~~~~~~~~~~~~~~~~~~~~~~~~~
~~~~~~~~~~~~~~~~~~~~~~~~~~~~~~~~~~~~~~~~~~~~~~~~~~~~~~~~~~~~
~~~~~~~~~~~~~~~~~~~~~~~~~~~~~~~~~~~~~~~~~~~~~~~~~~~~~~~~~~~~
~~~~~~~~~~~~~~~~~~~~~~~~~~~~~~~~~~~~~~~~~~~~~~~~~~~~~~~~~~~~
~~~~~~~~~~~~~~~~~~~~~~~~~~~~~~~~~~~~~~~~~~~~~~~~~~~~~~~~~~~~
~~~~~~~~~~~~~~~~~~~~~~~~~~~~~~~~~~~~~~~~~~~~~~~~~~~~~~~~~~~~
------------------------------------------------------------
------------------------------------------------------------
------------------------------------------------------------
------------------------------------------------------------
------------------------------------------------------------
------------------------------ATGGCCTCAGCAGACTTCATGCCAGGCCCA
GTGTGTCTCATTGAGAACACTGAAGGGCAGCTAGTGGCCAATCAGGATGCTCTGAATATC
CTGTCCGCTATTACACAGCCTGTCGTGGTGGTGGCTATTGCGGGCTCCTCCCGCACAGGC
AAATCCTACCTGATGAACAGGCTGGCTGGGGAAAAAGAGGGCTTCTCTTTGGGATCCACA
ATGCAGTCTCACACCAAGGGAATCTGGATGTGGTGTATGCCTCATCCCAAGAAGCCAAAC
CACACCTTGGTTCTGCTTGACACAGAGGGCCTGGGAGATGTAGAGAAGGGTGACAACCAG
AATGACTCCTGGATTTTTGCCCTGGCAATCCTTCTGAGCAGCACCTTTGTATACAATAAT
ACGGGAACTATCGACCAGCAGGCCATGGACAAACTACACTATGTGACAGAACTGTCAGAT
CAAATCAGAGCAAAATCTTCACCTAATGATAGTAAGGTA---------------------
[truncated: 710,470 more chars]
